# Supplementary material for: Serum metabolite patterns of adipose tissue distribution and body composition subphenotypes
Source: Lipids Health Dis. 2026 Apr 9;25:109. doi: 10.1186/s12944-026-02944-z (PMC13081499; doi:10.1186/s12944-026-02944-z)
Supplement: Supplementary file 2 — Additional file 2. Comparison of analysis samples. [file 12944_2026_2944_MOESM2_ESM.xlsx]

## Sheet: Tabelle1
	anthropometry	bone marrow	subphenotype	heart	kidney	muscle	BIA	pancreas	p
n	375	370	293	333	357	347	390	375
Female sex	158 (42.1)	158 (42.7)	121 (41.3)	136 (40.8)	154 (43.1)	155 (44.7)	165 (42.3)	157 (41.9)	0.987
Age (years)	56.30 (9.19)	56.19 (9.12)	56.56 (9.10)	56.60 (9.23)	56.31 (9.13)	56.69 (9.14)	56.40 (9.21)	56.32 (9.13)	0.996
BMI (kg/m2)	27.93 (4.72)	28.10 (4.85)	28.11 (4.51)	28.32 (4.84)	28.12 (4.98)	27.92 (4.76)	28.11 (4.91)	28.15 (4.87)	0.976
WHR	0.92 (0.09)	0.92 (0.09)	0.92 (0.09)	0.92 (0.09)	0.92 (0.09)	0.92 (0.09)	0.92 (0.09)	0.92 (0.09)	0.989
Hip circumference	106.55 (8.64)	106.88 (8.95)	106.63 (8.25)	107.10 (8.99)	106.83 (9.26)	106.52 (8.83)	106.89 (9.13)	106.98 (8.98)	0.987
Waist circumference	98.10 (13.81)	98.65 (14.37)	98.57 (13.20)	99.11 (13.88)	98.56 (14.62)	97.91 (13.79)	98.58 (14.35)	98.76 (14.21)	0.974
Physically inactive	152 (40.5)	149 (40.3)	119 (40.6)	139 (41.7)	141 (39.5)	135 (38.9)	158 (40.5)	153 (40.8)	0.998
Alcohol consumption (g/day)	18.28 (23.95)	17.91 (23.88)	17.88 (22.23)	18.72 (24.50)	17.37 (21.58)	17.39 (21.51)	18.13 (23.72)	18.42 (23.93)	0.994
Smoking									1
Never smoker	138 (36.8)	135 (36.5)	109 (37.2)	124 (37.2)	130 (36.4)	131 (37.8)	142 (36.4)	136 (36.3)
Former smoker	161 (42.9)	161 (43.5)	126 (43.0)	146 (43.8)	156 (43.7)	148 (42.7)	170 (43.6)	165 (44.0)
Smoker	76 (20.3)	74 (20.0)	58 (19.8)	63 (18.9)	71 (19.9)	68 (19.6)	78 (20.0)	74 (19.7)
LDL	139.60 (32.85)	139.41 (32.67)	141.18 (32.95)	139.35 (32.51)	140.30 (33.32)	139.22 (32.64)	139.45 (32.87)	139.80 (32.91)	0.997
triglycerides	131.81 (86.57)	131.74 (85.90)	134.01 (89.54)	132.83 (85.21)	132.02 (87.51)	129.61 (86.35)	131.88 (85.65)	132.75 (86.58)	0.999
Statine intake	334 (89.1)	331 (89.5)	261 (89.1)	296 (88.9)	319 (89.4)	308 (88.8)	347 (89.0)	335 (89.3)	1
Hypertension	111 (29.6)	109 (29.5)	87 (29.7)	103 (30.9)	107 (30.0)	104 (30.0)	118 (30.3)	115 (30.7)	1
Systolic blood pressure	120.69 (16.38)	120.64 (16.45)	121.16 (16.17)	121.20 (16.50)	120.87 (16.92)	120.50 (16.36)	120.56 (16.69)	120.80 (16.78)	0.999
Diastolic blood pressure	75.35 (9.89)	75.41 (9.91)	75.55 (9.60)	75.65 (10.04)	75.37 (10.06)	75.11 (9.58)	75.26 (9.99)	75.44 (9.98)	0.998
Glycemic status									1
Normal	229 (61.1)	228 (61.6)	180 (61.4)	197 (59.2)	224 (62.7)	213 (61.4)	237 (60.8)	231 (61.6)
Prediabetes	94 (25.1)	91 (24.6)	73 (24.9)	89 (26.7)	85 (23.8)	84 (24.2)	100 (25.6)	92 (24.5)
Diabetes	52 (13.9)	51 (13.8)	40 (13.7)	47 (14.1)	48 (13.4)	50 (14.4)	53 (13.6)	52 (13.9)
Antidiabetic medication	344 (91.7)	340 (91.9)	270 (92.2)	305 (91.6)	330 (92.4)	317 (91.4)	359 (92.1)	345 (92.0)	1
CRP	2.29 (3.22)	2.23 (2.97)	2.24 (3.04)	2.38 (3.35)	2.35 (3.24)	2.35 (3.33)	2.32 (3.21)	2.33 (3.25)	0.998
GFR	90.03 (13.89)	90.00 (13.87)	90.04 (13.96)	89.65 (13.81)	90.24 (14.05)	89.61 (14.03)	89.84 (13.96)	89.96 (14.04)	0.999
PFF [%]	7.68 (7.01)	7.81 (7.09)	8.03 (7.35)	7.96 (7.10)	7.73 (7.05)	7.74 (7.16)	7.70 (7.00)	7.70 (7.00)	0.998
PFFcap [%]	7.74 (7.38)	7.87 (7.44)	8.03 (7.71)	7.99 (7.42)	7.77 (7.37)	7.76 (7.53)	7.75 (7.34)	7.75 (7.34)	0.999
PFFcor [%]	7.72 (7.17)	7.88 (7.33)	8.16 (7.54)	8.02 (7.36)	7.85 (7.33)	7.82 (7.35)	7.78 (7.24)	7.78 (7.24)	0.997
PFFcau [%]	7.58 (7.09)	7.67 (7.13)	7.90 (7.38)	7.87 (7.18)	7.57 (7.06)	7.62 (7.19)	7.57 (7.04)	7.57 (7.04)	0.997
HF [ml]	125.58 (73.32)	125.67 (74.31)	129.55 (73.16)	130.33 (73.61)	124.69 (72.14)	124.80 (73.14)	126.23 (73.55)	126.21 (73.35)	0.967
EPCAT [cm2]	8.99 (4.63)	9.14 (4.77)	9.07 (4.68)	8.94 (4.59)	9.06 (4.78)	9.13 (4.86)	9.08 (4.72)	9.10 (4.69)	0.999
PECAT [cm2]	29.93 (16.51)	30.46 (17.15)	30.19 (16.89)	29.89 (16.57)	30.43 (17.23)	30.31 (17.02)	30.32 (16.93)	30.53 (17.01)	1
PACAT [cm2]	20.94 (13.31)	21.32 (13.79)	21.12 (13.70)	20.95 (13.34)	21.38 (13.90)	21.18 (13.57)	21.24 (13.62)	21.43 (13.74)	1
BMAT [%]	0.54 (0.10)	0.54 (0.10)	0.55 (0.10)	0.55 (0.10)	0.55 (0.10)	0.55 (0.10)	0.55 (0.10)	0.55 (0.10)	0.999
BMAT L1 [%]	0.53 (0.10)	0.53 (0.10)	0.53 (0.10)	0.53 (0.10)	0.53 (0.10)	0.53 (0.10)	0.53 (0.10)	0.53 (0.10)	1
BMAT L2 [%]	0.56 (0.10)	0.56 (0.10)	0.57 (0.10)	0.57 (0.10)	0.56 (0.10)	0.56 (0.11)	0.56 (0.10)	0.56 (0.10)	0.999
TAT [l]	12.62 (5.52)	12.61 (5.46)	12.75 (5.15)	12.81 (5.32)	12.58 (5.56)	12.47 (5.27)	12.62 (5.52)	12.60 (5.35)	0.997
VAT [l]	4.52 (2.70)	4.55 (2.73)	4.66 (2.69)	4.64 (2.68)	4.52 (2.71)	4.51 (2.72)	4.55 (2.72)	4.57 (2.71)	0.995
SAT [l]	8.10 (3.78)	8.10 (3.68)	8.09 (3.47)	8.19 (3.63)	8.10 (3.84)	7.99 (3.56)	8.10 (3.78)	8.07 (3.60)	1
SMFF pm [%]	7.36 (3.32)	7.44 (3.34)	7.50 (3.34)	7.46 (3.28)	7.41 (3.28)	7.39 (3.35)	7.40 (3.31)	7.43 (3.32)	1
SMFF ql [%]	6.78 (3.84)	6.85 (3.91)	6.79 (3.86)	6.80 (3.76)	6.84 (3.92)	6.78 (3.81)	6.83 (3.87)	6.84 (3.89)	1
SMFF ar [%]	17.40 (8.05)	17.61 (8.30)	17.47 (7.80)	17.49 (7.96)	17.70 (8.19)	17.70 (8.25)	17.60 (8.28)	17.67 (8.30)	1
SMFF ra [%]	15.14 (10.03)	15.34 (10.06)	15.05 (9.85)	15.34 (10.09)	15.24 (9.90)	15.14 (10.03)	15.31 (10.08)	15.40 (10.12)	1
SMFF weighted [%]	14.09 (6.00)	14.24 (6.13)	14.13 (5.79)	14.14 (5.96)	14.25 (5.97)	14.27 (6.15)	14.23 (6.12)	14.29 (6.13)	1
TOTFF pm [%]	7.52 (3.23)	7.55 (3.21)	7.70 (3.26)	7.57 (3.19)	7.56 (3.20)	7.56 (3.22)	7.54 (3.20)	7.57 (3.21)	0.999
TOTFF ql [%]	6.72 (4.25)	6.75 (4.28)	6.82 (4.41)	6.80 (4.30)	6.74 (4.33)	6.72 (4.23)	6.74 (4.23)	6.74 (4.24)	1
TOTFF ar [%]	16.42 (8.30)	16.66 (8.54)	16.60 (8.22)	16.46 (8.28)	16.71 (8.46)	16.57 (8.49)	16.60 (8.52)	16.68 (8.54)	1
TOTFF ra [%]	16.05 (10.62)	16.23 (10.64)	15.98 (10.40)	16.33 (10.85)	16.09 (10.66)	16.10 (10.59)	16.17 (10.60)	16.27 (10.64)	1
INTRF pm [%]	5.50 (2.04)	5.51 (2.02)	5.60 (2.07)	5.53 (2.01)	5.53 (2.04)	5.51 (2.01)	5.51 (2.01)	5.52 (2.02)	0.999
INTRF ql [%]	4.24 (1.74)	4.24 (1.73)	4.26 (1.71)	4.28 (1.74)	4.26 (1.74)	4.21 (1.67)	4.24 (1.72)	4.24 (1.70)	1
INTRF ar [%]	7.95 (2.89)	7.97 (2.87)	8.01 (2.90)	7.97 (2.93)	8.03 (2.91)	7.96 (2.86)	7.99 (2.89)	8.01 (2.89)	1
INTRF ra [%]	7.74 (3.58)	7.75 (3.53)	7.67 (3.45)	7.82 (3.60)	7.75 (3.57)	7.74 (3.53)	7.76 (3.54)	7.79 (3.55)	1
RSFF [%]	0.63 (0.10)	0.63 (0.11)	0.64 (0.10)	0.64 (0.10)	0.63 (0.10)	0.63 (0.11)	0.63 (0.10)	0.64 (0.10)	0.914
RFF [%]	0.08 (0.03)	0.08 (0.03)	0.08 (0.03)	0.08 (0.03)	0.08 (0.03)	0.08 (0.03)	0.08 (0.03)	0.08 (0.03)	0.946
Fat mass index [kg/m2]	9.11 (3.21)	9.24 (3.26)	9.22 (3.09)	9.34 (3.34)	9.26 (3.35)	9.20 (3.28)	9.24 (3.33)	9.25 (3.29)	0.995
Lean body mass index [kg/m2]	18.82 (2.50)	18.85 (2.54)	18.88 (2.41)	18.98 (2.49)	18.86 (2.58)	18.71 (2.44)	18.87 (2.54)	18.90 (2.54)	0.954
