# Supplementary material for: Serum metabolite patterns of adipose tissue distribution and body composition subphenotypes
Source: Lipids Health Dis. 2026 Apr 9;25:109. doi: 10.1186/s12944-026-02944-z (PMC13081499; doi:10.1186/s12944-026-02944-z)
Supplement: Supplementary file 3 — Additional file 3. Results for the base model. [file 12944_2026_2944_MOESM3_ESM.xlsx]

## Sheet: Explanation
This file shows all results from the linear regression analysis adjusted for age, sex and body height
Abbreviation	Explanation	Group
BMAT	bone marrow adipose tissue	MRI
BMAT L1	bone marrow adipose tissue at L1	MRI
BMAT L2	bone marrow adipose tissue at L2	MRI
BMI	body mass index	BIA_anthropometric
EPCAT	epicardial fat	MRI
FFMI	fat free mass index	BIA_anthropometric
FMI	fat mass index	BIA_anthropometric
HC	hip circumference	BIA_anthropometric
HF	heart fat	MRI
INTRFar	intracellular fat at autochthonous back muscles	MRI
INTRFpm	intracellular fat at psoas major	MRI
INTRFql	intracellular fat at quadratus lumborum	MRI
INTRFra	intracellular fat at rectus abdominis	MRI
PACAT	Paracardial fat	MRI
PECAT	pericardial fat	MRI
PFF	mean pancreas fat fraction	MRI
PFFcap	pancreas fat fraction at capus	MRI
PFFcau	pancreas fat fraction at cauda	MRI
PFFcor	pancreas fat fraction at corpus	MRI
RFF	renal fat fraction	MRI
RSFF	renal sinus fat fraction	MRI
SAT	subcutaneous adipose tissue	MRI
SMFFar	skeletal muscle fat fraction at autochthonous back muscles	MRI
SMFFpm	skeletal muscle fat fraction at psoas major	MRI
SMFFql	skeletal muscle fat fraction at quadratus lumborum	MRI
SMFFra	skeletal muscle fat fraction at rectus abdominis	MRI
Subphenotype	subphenotypes based on Grune et al., 2025	subphenotype
TAT	total adipose tissue	MRI
total_Mfat	total muscle fat weighted	MRI
TOTFFar	intra- and extracellular fat at autochthonous back muscles	MRI
TOTFFpm	intra- and extracellular fat at psoas major	MRI
TOTFFql	intra- and extracellular fat at quadratus lumborum	MRI
TOTFFra	intra- and extracellular fat at rectus abdominis	MRI
VAT	visceral adipose tissue	MRI
WC	waist circumference	BIA_anthropometric
WHR	waist to hip ratio	BIA_anthropometric

## Sheet: SAT
metabolite	group	exposure	estimate	CI_low	CI_high	p_val	p_val_FDR
C0	MRI	subcutaneous adipose tissue	0.18	0.09	0.28	0	0
C2	MRI	subcutaneous adipose tissue	0.13	0.03	0.22	0.01	0.022
C3	MRI	subcutaneous adipose tissue	0.2	0.11	0.3	0	0
C3.DC..C4.OH.	MRI	subcutaneous adipose tissue	0.04	-0.05	0.14	0.37	0.428
C4	MRI	subcutaneous adipose tissue	0.16	0.06	0.26	0.001	0.003
C4.1	MRI	subcutaneous adipose tissue	0.11	0.01	0.2	0.034	0.062
C5	MRI	subcutaneous adipose tissue	0.19	0.11	0.28	0	0
C7.DC	MRI	subcutaneous adipose tissue	-0.04	-0.14	0.05	0.359	0.422
C8	MRI	subcutaneous adipose tissue	0.07	-0.02	0.17	0.139	0.2
C9	MRI	subcutaneous adipose tissue	-0.03	-0.13	0.06	0.501	0.572
C10	MRI	subcutaneous adipose tissue	0.05	-0.04	0.15	0.297	0.361
C10.1	MRI	subcutaneous adipose tissue	0.08	-0.01	0.17	0.089	0.142
C12	MRI	subcutaneous adipose tissue	0.02	-0.07	0.12	0.656	0.71
C12.1	MRI	subcutaneous adipose tissue	0.1	0.01	0.19	0.035	0.063
C14	MRI	subcutaneous adipose tissue	0.06	-0.03	0.15	0.221	0.291
C14.1	MRI	subcutaneous adipose tissue	0.09	0	0.19	0.058	0.095
C14.1.OH	MRI	subcutaneous adipose tissue	-0.01	-0.1	0.08	0.823	0.835
C14.2	MRI	subcutaneous adipose tissue	0.08	-0.02	0.17	0.117	0.172
C14.2.OH	MRI	subcutaneous adipose tissue	0.05	-0.05	0.14	0.325	0.393
C16	MRI	subcutaneous adipose tissue	0.09	0	0.18	0.056	0.092
C16.1.OH	MRI	subcutaneous adipose tissue	0.02	-0.08	0.11	0.707	0.738
C16.2	MRI	subcutaneous adipose tissue	0.06	-0.03	0.16	0.196	0.267
C18	MRI	subcutaneous adipose tissue	-0.08	-0.17	0.01	0.098	0.151
C18.1	MRI	subcutaneous adipose tissue	0.15	0.06	0.25	0.002	0.005
C18.2	MRI	subcutaneous adipose tissue	0.08	-0.02	0.17	0.123	0.178
Ala	MRI	subcutaneous adipose tissue	0.23	0.13	0.32	0	0
Arg	MRI	subcutaneous adipose tissue	-0.01	-0.11	0.09	0.797	0.818
Asn	MRI	subcutaneous adipose tissue	-0.13	-0.23	-0.03	0.009	0.02
Asp	MRI	subcutaneous adipose tissue	0.08	-0.03	0.18	0.141	0.201
Cit	MRI	subcutaneous adipose tissue	-0.09	-0.19	0	0.056	0.092
Gln	MRI	subcutaneous adipose tissue	-0.13	-0.22	-0.03	0.008	0.018
Glu	MRI	subcutaneous adipose tissue	0.35	0.26	0.44	0	0
Gly	MRI	subcutaneous adipose tissue	-0.19	-0.28	-0.1	0	0
His	MRI	subcutaneous adipose tissue	-0.05	-0.15	0.05	0.35	0.415
Ile	MRI	subcutaneous adipose tissue	0.19	0.11	0.27	0	0
Leu	MRI	subcutaneous adipose tissue	0.17	0.09	0.26	0	0
Lys	MRI	subcutaneous adipose tissue	0.12	0.02	0.22	0.015	0.03
Met	MRI	subcutaneous adipose tissue	0.05	-0.04	0.15	0.27	0.337
Orn	MRI	subcutaneous adipose tissue	0.12	0.03	0.22	0.013	0.028
Phe	MRI	subcutaneous adipose tissue	0.22	0.12	0.31	0	0
Pro	MRI	subcutaneous adipose tissue	0.15	0.06	0.24	0.001	0.003
Ser	MRI	subcutaneous adipose tissue	-0.03	-0.13	0.07	0.521	0.581
Thr	MRI	subcutaneous adipose tissue	-0.06	-0.16	0.03	0.202	0.273
Trp	MRI	subcutaneous adipose tissue	0.03	-0.06	0.13	0.511	0.579
Tyr	MRI	subcutaneous adipose tissue	0.29	0.2	0.38	0	0
Val	MRI	subcutaneous adipose tissue	0.27	0.18	0.36	0	0
Ac.Orn	MRI	subcutaneous adipose tissue	-0.02	-0.12	0.08	0.683	0.728
ADMA	MRI	subcutaneous adipose tissue	0.06	-0.04	0.16	0.26	0.327
alpha.AAA	MRI	subcutaneous adipose tissue	0.23	0.14	0.32	0	0
Creatinine	MRI	subcutaneous adipose tissue	-0.01	-0.1	0.07	0.783	0.81
Kynurenine	MRI	subcutaneous adipose tissue	0.16	0.07	0.25	0.001	0.003
Met.SO	MRI	subcutaneous adipose tissue	0.08	-0.02	0.18	0.108	0.163
SDMA	MRI	subcutaneous adipose tissue	-0.05	-0.14	0.05	0.361	0.422
Spermidine	MRI	subcutaneous adipose tissue	-0.01	-0.1	0.09	0.909	0.909
t4.OH.Pro	MRI	subcutaneous adipose tissue	0.09	0	0.19	0.06	0.098
Taurine	MRI	subcutaneous adipose tissue	-0.07	-0.17	0.03	0.16	0.222
total.DMA	MRI	subcutaneous adipose tissue	0.02	-0.08	0.12	0.678	0.728
lysoPC.a.C16.0	MRI	subcutaneous adipose tissue	-0.27	-0.36	-0.18	0	0
lysoPC.a.C16.1	MRI	subcutaneous adipose tissue	-0.1	-0.2	0	0.044	0.076
lysoPC.a.C17.0	MRI	subcutaneous adipose tissue	-0.39	-0.48	-0.29	0	0
lysoPC.a.C18.0	MRI	subcutaneous adipose tissue	-0.22	-0.32	-0.12	0	0
lysoPC.a.C18.1	MRI	subcutaneous adipose tissue	-0.32	-0.41	-0.24	0	0
lysoPC.a.C18.2	MRI	subcutaneous adipose tissue	-0.36	-0.45	-0.27	0	0
lysoPC.a.C20.3	MRI	subcutaneous adipose tissue	-0.15	-0.24	-0.05	0.002	0.006
lysoPC.a.C20.4	MRI	subcutaneous adipose tissue	-0.21	-0.3	-0.12	0	0
PC.aa.C28.1	MRI	subcutaneous adipose tissue	-0.07	-0.17	0.02	0.122	0.178
PC.aa.C30.0	MRI	subcutaneous adipose tissue	-0.08	-0.18	0.02	0.099	0.151
PC.aa.C32.0	MRI	subcutaneous adipose tissue	-0.14	-0.24	-0.04	0.005	0.011
PC.aa.C32.1	MRI	subcutaneous adipose tissue	0.12	0.02	0.22	0.016	0.032
PC.aa.C32.2	MRI	subcutaneous adipose tissue	0.01	-0.09	0.11	0.83	0.836
PC.aa.C32.3	MRI	subcutaneous adipose tissue	-0.06	-0.16	0.03	0.172	0.237
PC.aa.C34.1	MRI	subcutaneous adipose tissue	-0.03	-0.12	0.07	0.603	0.661
PC.aa.C34.2	MRI	subcutaneous adipose tissue	-0.06	-0.16	0.04	0.235	0.306
PC.aa.C34.3	MRI	subcutaneous adipose tissue	-0.01	-0.11	0.09	0.801	0.818
PC.aa.C34.4	MRI	subcutaneous adipose tissue	0.02	-0.08	0.12	0.656	0.71
PC.aa.C36.1	MRI	subcutaneous adipose tissue	0.06	-0.04	0.16	0.221	0.291
PC.aa.C36.2	MRI	subcutaneous adipose tissue	0.04	-0.06	0.14	0.473	0.544
PC.aa.C36.3	MRI	subcutaneous adipose tissue	0.06	-0.04	0.16	0.25	0.317
PC.aa.C36.4	MRI	subcutaneous adipose tissue	-0.05	-0.15	0.05	0.344	0.411
PC.aa.C36.5	MRI	subcutaneous adipose tissue	-0.03	-0.13	0.07	0.52	0.581
PC.aa.C36.6	MRI	subcutaneous adipose tissue	-0.06	-0.16	0.04	0.244	0.312
PC.aa.C38.0	MRI	subcutaneous adipose tissue	-0.15	-0.25	-0.06	0.002	0.005
PC.aa.C38.1	MRI	subcutaneous adipose tissue	-0.12	-0.22	-0.03	0.014	0.028
PC.aa.C38.3	MRI	subcutaneous adipose tissue	0.29	0.19	0.38	0	0
PC.aa.C38.4	MRI	subcutaneous adipose tissue	0.08	-0.02	0.18	0.105	0.16
PC.aa.C38.5	MRI	subcutaneous adipose tissue	-0.05	-0.15	0.05	0.29	0.355
PC.aa.C38.6	MRI	subcutaneous adipose tissue	-0.11	-0.21	-0.01	0.034	0.062
PC.aa.C40.2	MRI	subcutaneous adipose tissue	-0.15	-0.25	-0.06	0.002	0.005
PC.aa.C40.3	MRI	subcutaneous adipose tissue	-0.1	-0.2	0	0.049	0.083
PC.aa.C40.4	MRI	subcutaneous adipose tissue	0.08	-0.01	0.18	0.095	0.149
PC.aa.C40.5	MRI	subcutaneous adipose tissue	0.11	0.01	0.21	0.025	0.048
PC.aa.C40.6	MRI	subcutaneous adipose tissue	0.08	-0.02	0.18	0.114	0.17
PC.aa.C42.0	MRI	subcutaneous adipose tissue	-0.2	-0.29	-0.1	0	0
PC.aa.C42.1	MRI	subcutaneous adipose tissue	-0.26	-0.35	-0.17	0	0
PC.aa.C42.2	MRI	subcutaneous adipose tissue	-0.21	-0.31	-0.11	0	0
PC.aa.C42.4	MRI	subcutaneous adipose tissue	-0.17	-0.27	-0.07	0.001	0.002
PC.aa.C42.5	MRI	subcutaneous adipose tissue	0.02	-0.08	0.12	0.705	0.738
PC.aa.C42.6	MRI	subcutaneous adipose tissue	-0.1	-0.2	-0.01	0.039	0.068
PC.ae.C30.0	MRI	subcutaneous adipose tissue	-0.2	-0.29	-0.1	0	0
PC.ae.C32.1	MRI	subcutaneous adipose tissue	-0.18	-0.28	-0.09	0	0.001
PC.ae.C32.2	MRI	subcutaneous adipose tissue	-0.16	-0.25	-0.06	0.001	0.003
PC.ae.C34.0	MRI	subcutaneous adipose tissue	-0.18	-0.28	-0.08	0	0.001
PC.ae.C34.1	MRI	subcutaneous adipose tissue	-0.16	-0.26	-0.07	0.001	0.003
PC.ae.C34.2	MRI	subcutaneous adipose tissue	-0.2	-0.3	-0.11	0	0
PC.ae.C34.3	MRI	subcutaneous adipose tissue	-0.25	-0.35	-0.16	0	0
PC.ae.C36.0	MRI	subcutaneous adipose tissue	-0.2	-0.3	-0.1	0	0
PC.ae.C36.1	MRI	subcutaneous adipose tissue	-0.22	-0.31	-0.13	0	0
PC.ae.C36.2	MRI	subcutaneous adipose tissue	-0.26	-0.35	-0.17	0	0
PC.ae.C36.3	MRI	subcutaneous adipose tissue	-0.17	-0.26	-0.07	0.001	0.002
PC.ae.C36.4	MRI	subcutaneous adipose tissue	-0.06	-0.16	0.04	0.207	0.277
PC.ae.C36.5	MRI	subcutaneous adipose tissue	-0.12	-0.22	-0.02	0.014	0.029
PC.ae.C38.0	MRI	subcutaneous adipose tissue	-0.16	-0.26	-0.07	0.001	0.003
PC.ae.C38.1	MRI	subcutaneous adipose tissue	-0.2	-0.3	-0.1	0	0
PC.ae.C38.2	MRI	subcutaneous adipose tissue	-0.23	-0.32	-0.13	0	0
PC.ae.C38.3	MRI	subcutaneous adipose tissue	-0.11	-0.2	-0.01	0.026	0.048
PC.ae.C38.4	MRI	subcutaneous adipose tissue	-0.19	-0.28	-0.09	0	0.001
PC.ae.C38.5	MRI	subcutaneous adipose tissue	-0.09	-0.19	0.01	0.065	0.104
PC.ae.C38.6	MRI	subcutaneous adipose tissue	-0.12	-0.22	-0.03	0.013	0.028
PC.ae.C40.1	MRI	subcutaneous adipose tissue	-0.26	-0.36	-0.16	0	0
PC.ae.C40.2	MRI	subcutaneous adipose tissue	-0.15	-0.25	-0.06	0.001	0.003
PC.ae.C40.3	MRI	subcutaneous adipose tissue	-0.18	-0.27	-0.09	0	0
PC.ae.C40.4	MRI	subcutaneous adipose tissue	-0.21	-0.31	-0.12	0	0
PC.ae.C40.5	MRI	subcutaneous adipose tissue	-0.22	-0.32	-0.13	0	0
PC.ae.C40.6	MRI	subcutaneous adipose tissue	-0.23	-0.32	-0.13	0	0
PC.ae.C42.1	MRI	subcutaneous adipose tissue	-0.17	-0.26	-0.07	0.001	0.003
PC.ae.C42.2	MRI	subcutaneous adipose tissue	-0.24	-0.33	-0.14	0	0
PC.ae.C42.3	MRI	subcutaneous adipose tissue	-0.29	-0.38	-0.19	0	0
PC.ae.C42.4	MRI	subcutaneous adipose tissue	-0.23	-0.32	-0.13	0	0
PC.ae.C42.5	MRI	subcutaneous adipose tissue	-0.2	-0.29	-0.1	0	0
PC.ae.C44.3	MRI	subcutaneous adipose tissue	-0.18	-0.28	-0.08	0	0.001
PC.ae.C44.4	MRI	subcutaneous adipose tissue	-0.21	-0.3	-0.11	0	0
PC.ae.C44.5	MRI	subcutaneous adipose tissue	-0.17	-0.26	-0.07	0.001	0.002
PC.ae.C44.6	MRI	subcutaneous adipose tissue	-0.2	-0.3	-0.11	0	0
SM..OH..C14.1	MRI	subcutaneous adipose tissue	-0.12	-0.21	-0.03	0.011	0.024
SM..OH..C16.1	MRI	subcutaneous adipose tissue	-0.12	-0.21	-0.03	0.008	0.017
SM..OH..C22.1	MRI	subcutaneous adipose tissue	-0.07	-0.16	0.03	0.154	0.216
SM..OH..C22.2	MRI	subcutaneous adipose tissue	-0.11	-0.2	-0.02	0.014	0.028
SM..OH..C24.1	MRI	subcutaneous adipose tissue	-0.1	-0.2	-0.01	0.038	0.067
SM.C16.0	MRI	subcutaneous adipose tissue	-0.2	-0.29	-0.1	0	0
SM.C16.1	MRI	subcutaneous adipose tissue	0.09	0	0.18	0.04	0.07
SM.C18.0	MRI	subcutaneous adipose tissue	0.03	-0.07	0.12	0.551	0.61
SM.C18.1	MRI	subcutaneous adipose tissue	0.1	0.02	0.19	0.022	0.042
SM.C20.2	MRI	subcutaneous adipose tissue	-0.02	-0.11	0.07	0.691	0.732
SM.C24.0	MRI	subcutaneous adipose tissue	-0.06	-0.16	0.04	0.241	0.311
SM.C24.1	MRI	subcutaneous adipose tissue	-0.05	-0.15	0.04	0.28	0.347
H1	MRI	subcutaneous adipose tissue	0.23	0.13	0.32	0	0
fischer_ratio	MRI	subcutaneous adipose tissue	0.04	-0.05	0.13	0.383	0.464
GABR	MRI	subcutaneous adipose tissue	-0.07	-0.17	0.03	0.168	0.232
pro_cit	MRI	subcutaneous adipose tissue	0.19	0.1	0.29	0	0
aaa	MRI	subcutaneous adipose tissue	0.21	0.11	0.3	0	0
bcaa	MRI	subcutaneous adipose tissue	0.23	0.14	0.31	0	0
gluco_aa	MRI	subcutaneous adipose tissue	0.06	-0.04	0.16	0.212	0.283
keto_aa	MRI	subcutaneous adipose tissue	0.16	0.07	0.26	0	0.001
adma_arg	MRI	subcutaneous adipose tissue	0.05	-0.05	0.15	0.313	0.391
met_ox	MRI	subcutaneous adipose tissue	0.03	-0.06	0.13	0.51	0.6
cit_arg	MRI	subcutaneous adipose tissue	-0.07	-0.17	0.03	0.158	0.226
orn_arg	MRI	subcutaneous adipose tissue	0.14	0.04	0.24	0.005	0.011
beta_ox	MRI	subcutaneous adipose tissue	0	-0.1	0.1	0.966	0.991
omega_ox	MRI	subcutaneous adipose tissue	-0.22	-0.32	-0.13	0	0
total_AC	MRI	subcutaneous adipose tissue	0.15	0.06	0.25	0.001	0.003
total_longAC	MRI	subcutaneous adipose tissue	0.1	0.01	0.19	0.037	0.06
total_medAC	MRI	subcutaneous adipose tissue	0.06	-0.04	0.15	0.237	0.306
total_shortAC	MRI	subcutaneous adipose tissue	0.15	0.05	0.24	0.002	0.005
total_mufaAC	MRI	subcutaneous adipose tissue	0.11	0.02	0.2	0.019	0.036
total_pufaAC	MRI	subcutaneous adipose tissue	0.07	-0.02	0.17	0.13	0.192
total_sfaAC	MRI	subcutaneous adipose tissue	0.16	0.06	0.25	0.001	0.003
pla2	MRI	subcutaneous adipose tissue	-0.33	-0.42	-0.24	0	0
total_lysoPC	MRI	subcutaneous adipose tissue	-0.31	-0.4	-0.22	0	0
mufa_lysoPC	MRI	subcutaneous adipose tissue	-0.31	-0.4	-0.22	0	0
pufa_lysoPC	MRI	subcutaneous adipose tissue	-0.35	-0.44	-0.26	0	0
sfa_lysoPC	MRI	subcutaneous adipose tissue	-0.27	-0.36	-0.18	0	0
mufaPC_sfaPC	MRI	subcutaneous adipose tissue	0.15	0.05	0.25	0.002	0.005
PCae_PCaa	MRI	subcutaneous adipose tissue	-0.24	-0.33	-0.15	0	0
pufaPC_mufaPC	MRI	subcutaneous adipose tissue	-0.02	-0.12	0.08	0.709	0.766
pufaPC_sfaPC	MRI	subcutaneous adipose tissue	0.2	0.1	0.29	0	0
total_sfaPCax	MRI	subcutaneous adipose tissue	-0.18	-0.28	-0.08	0	0.001
total_mufaPCax	MRI	subcutaneous adipose tissue	-0.01	-0.11	0.09	0.88	0.927
total_pufaPCax	MRI	subcutaneous adipose tissue	-0.03	-0.12	0.07	0.618	0.706
total_PCax	MRI	subcutaneous adipose tissue	-0.02	-0.12	0.08	0.643	0.715
total_PCaa	MRI	subcutaneous adipose tissue	0	-0.1	0.1	0.992	0.992
total_PCae	MRI	subcutaneous adipose tissue	-0.23	-0.32	-0.13	0	0
total_SM	MRI	subcutaneous adipose tissue	-0.11	-0.2	-0.01	0.026	0.045
total_SM.OH	MRI	subcutaneous adipose tissue	-0.11	-0.2	-0.02	0.02	0.036
total_SM_nonOH	MRI	subcutaneous adipose tissue	-0.1	-0.19	-0.01	0.037	0.06
SM_PC	MRI	subcutaneous adipose tissue	-0.08	-0.17	0.02	0.105	0.162
SM.OH_SMnonOH	MRI	subcutaneous adipose tissue	-0.11	-0.2	-0.02	0.016	0.033

## Sheet: TAT
metabolite	group	exposure	estimate	CI_low	CI_high	p_val	p_val_FDR
C0	MRI	total adipose tissue	0.18	0.09	0.28	0	0
C2	MRI	total adipose tissue	0.13	0.03	0.22	0.008	0.015
C3	MRI	total adipose tissue	0.23	0.14	0.32	0	0
C3.DC..C4.OH.	MRI	total adipose tissue	0.06	-0.03	0.16	0.208	0.271
C4	MRI	total adipose tissue	0.15	0.05	0.24	0.003	0.006
C4.1	MRI	total adipose tissue	0.1	0	0.2	0.042	0.071
C5	MRI	total adipose tissue	0.2	0.11	0.29	0	0
C7.DC	MRI	total adipose tissue	-0.06	-0.15	0.04	0.249	0.311
C8	MRI	total adipose tissue	0.08	-0.02	0.17	0.106	0.154
C9	MRI	total adipose tissue	-0.05	-0.14	0.05	0.344	0.419
C10	MRI	total adipose tissue	0.06	-0.04	0.15	0.234	0.3
C10.1	MRI	total adipose tissue	0.07	-0.02	0.16	0.122	0.17
C12	MRI	total adipose tissue	0.02	-0.08	0.11	0.723	0.76
C12.1	MRI	total adipose tissue	0.1	0.01	0.2	0.03	0.053
C14	MRI	total adipose tissue	0.07	-0.02	0.16	0.15	0.204
C14.1	MRI	total adipose tissue	0.09	0	0.18	0.063	0.098
C14.1.OH	MRI	total adipose tissue	-0.03	-0.12	0.06	0.536	0.584
C14.2	MRI	total adipose tissue	0.07	-0.03	0.16	0.152	0.205
C14.2.OH	MRI	total adipose tissue	0.04	-0.05	0.14	0.387	0.456
C16	MRI	total adipose tissue	0.09	0	0.18	0.058	0.093
C16.1.OH	MRI	total adipose tissue	0.01	-0.09	0.11	0.83	0.843
C16.2	MRI	total adipose tissue	0.05	-0.04	0.15	0.277	0.342
C18	MRI	total adipose tissue	-0.08	-0.18	0.01	0.074	0.112
C18.1	MRI	total adipose tissue	0.14	0.04	0.23	0.005	0.01
C18.2	MRI	total adipose tissue	0.04	-0.05	0.14	0.404	0.468
Ala	MRI	total adipose tissue	0.28	0.19	0.37	0	0
Arg	MRI	total adipose tissue	-0.04	-0.14	0.06	0.413	0.475
Asn	MRI	total adipose tissue	-0.17	-0.27	-0.07	0.001	0.002
Asp	MRI	total adipose tissue	0.06	-0.04	0.16	0.242	0.304
Cit	MRI	total adipose tissue	-0.13	-0.23	-0.03	0.008	0.016
Gln	MRI	total adipose tissue	-0.16	-0.25	-0.07	0.001	0.002
Glu	MRI	total adipose tissue	0.4	0.32	0.49	0	0
Gly	MRI	total adipose tissue	-0.23	-0.32	-0.14	0	0
His	MRI	total adipose tissue	-0.06	-0.16	0.04	0.215	0.278
Ile	MRI	total adipose tissue	0.22	0.14	0.3	0	0
Leu	MRI	total adipose tissue	0.19	0.1	0.27	0	0
Lys	MRI	total adipose tissue	0.11	0.01	0.21	0.028	0.05
Met	MRI	total adipose tissue	0.03	-0.06	0.13	0.487	0.543
Orn	MRI	total adipose tissue	0.08	-0.01	0.18	0.09	0.133
Phe	MRI	total adipose tissue	0.21	0.12	0.3	0	0
Pro	MRI	total adipose tissue	0.15	0.06	0.24	0.001	0.003
Ser	MRI	total adipose tissue	-0.07	-0.16	0.03	0.168	0.222
Thr	MRI	total adipose tissue	-0.1	-0.19	0	0.053	0.087
Trp	MRI	total adipose tissue	0.03	-0.06	0.13	0.502	0.556
Tyr	MRI	total adipose tissue	0.28	0.19	0.37	0	0
Val	MRI	total adipose tissue	0.28	0.19	0.37	0	0
Ac.Orn	MRI	total adipose tissue	-0.02	-0.12	0.08	0.642	0.685
ADMA	MRI	total adipose tissue	0.04	-0.05	0.14	0.384	0.456
alpha.AAA	MRI	total adipose tissue	0.26	0.18	0.35	0	0
Creatinine	MRI	total adipose tissue	-0.02	-0.1	0.06	0.633	0.679
Kynurenine	MRI	total adipose tissue	0.15	0.06	0.25	0.001	0.003
Met.SO	MRI	total adipose tissue	0.09	-0.01	0.19	0.064	0.098
SDMA	MRI	total adipose tissue	-0.05	-0.15	0.04	0.282	0.345
Spermidine	MRI	total adipose tissue	-0.01	-0.11	0.09	0.821	0.843
t4.OH.Pro	MRI	total adipose tissue	0.1	0	0.19	0.049	0.081
Taurine	MRI	total adipose tissue	-0.08	-0.18	0.02	0.109	0.154
total.DMA	MRI	total adipose tissue	-0.02	-0.11	0.08	0.751	0.783
lysoPC.a.C16.0	MRI	total adipose tissue	-0.28	-0.37	-0.19	0	0
lysoPC.a.C16.1	MRI	total adipose tissue	-0.09	-0.18	0.01	0.07	0.107
lysoPC.a.C17.0	MRI	total adipose tissue	-0.44	-0.53	-0.35	0	0
lysoPC.a.C18.0	MRI	total adipose tissue	-0.25	-0.34	-0.15	0	0
lysoPC.a.C18.1	MRI	total adipose tissue	-0.36	-0.45	-0.27	0	0
lysoPC.a.C18.2	MRI	total adipose tissue	-0.41	-0.49	-0.32	0	0
lysoPC.a.C20.3	MRI	total adipose tissue	-0.15	-0.24	-0.05	0.002	0.005
lysoPC.a.C20.4	MRI	total adipose tissue	-0.23	-0.32	-0.14	0	0
PC.aa.C28.1	MRI	total adipose tissue	-0.1	-0.19	0	0.041	0.069
PC.aa.C30.0	MRI	total adipose tissue	-0.07	-0.17	0.03	0.16	0.214
PC.aa.C32.0	MRI	total adipose tissue	-0.13	-0.22	-0.03	0.012	0.022
PC.aa.C32.1	MRI	total adipose tissue	0.17	0.07	0.26	0.001	0.002
PC.aa.C32.2	MRI	total adipose tissue	0.04	-0.06	0.14	0.451	0.511
PC.aa.C32.3	MRI	total adipose tissue	-0.09	-0.18	0	0.061	0.097
PC.aa.C34.1	MRI	total adipose tissue	0.01	-0.09	0.11	0.885	0.891
PC.aa.C34.2	MRI	total adipose tissue	-0.05	-0.14	0.05	0.358	0.428
PC.aa.C34.3	MRI	total adipose tissue	0.01	-0.09	0.11	0.832	0.843
PC.aa.C34.4	MRI	total adipose tissue	0.06	-0.04	0.16	0.236	0.3
PC.aa.C36.1	MRI	total adipose tissue	0.08	-0.02	0.18	0.097	0.141
PC.aa.C36.2	MRI	total adipose tissue	0.04	-0.06	0.14	0.39	0.456
PC.aa.C36.3	MRI	total adipose tissue	0.09	0	0.19	0.06	0.097
PC.aa.C36.4	MRI	total adipose tissue	0	-0.1	0.1	0.955	0.955
PC.aa.C36.5	MRI	total adipose tissue	-0.01	-0.11	0.09	0.789	0.817
PC.aa.C36.6	MRI	total adipose tissue	-0.04	-0.14	0.06	0.463	0.519
PC.aa.C38.0	MRI	total adipose tissue	-0.19	-0.28	-0.09	0	0
PC.aa.C38.1	MRI	total adipose tissue	-0.16	-0.26	-0.06	0.001	0.003
PC.aa.C38.3	MRI	total adipose tissue	0.32	0.23	0.42	0	0
PC.aa.C38.4	MRI	total adipose tissue	0.12	0.02	0.22	0.014	0.027
PC.aa.C38.5	MRI	total adipose tissue	-0.02	-0.12	0.08	0.65	0.688
PC.aa.C38.6	MRI	total adipose tissue	-0.08	-0.18	0.02	0.109	0.154
PC.aa.C40.2	MRI	total adipose tissue	-0.18	-0.28	-0.08	0	0.001
PC.aa.C40.3	MRI	total adipose tissue	-0.1	-0.2	0	0.04	0.069
PC.aa.C40.4	MRI	total adipose tissue	0.11	0.02	0.21	0.021	0.039
PC.aa.C40.5	MRI	total adipose tissue	0.15	0.05	0.24	0.003	0.007
PC.aa.C40.6	MRI	total adipose tissue	0.11	0.01	0.2	0.032	0.056
PC.aa.C42.0	MRI	total adipose tissue	-0.24	-0.33	-0.14	0	0
PC.aa.C42.1	MRI	total adipose tissue	-0.3	-0.39	-0.2	0	0
PC.aa.C42.2	MRI	total adipose tissue	-0.24	-0.34	-0.14	0	0
PC.aa.C42.4	MRI	total adipose tissue	-0.17	-0.27	-0.08	0.001	0.001
PC.aa.C42.5	MRI	total adipose tissue	0.03	-0.07	0.13	0.553	0.598
PC.aa.C42.6	MRI	total adipose tissue	-0.09	-0.19	0	0.062	0.098
PC.ae.C30.0	MRI	total adipose tissue	-0.23	-0.33	-0.14	0	0
PC.ae.C32.1	MRI	total adipose tissue	-0.22	-0.31	-0.13	0	0
PC.ae.C32.2	MRI	total adipose tissue	-0.2	-0.29	-0.11	0	0
PC.ae.C34.0	MRI	total adipose tissue	-0.2	-0.29	-0.1	0	0
PC.ae.C34.1	MRI	total adipose tissue	-0.19	-0.29	-0.1	0	0
PC.ae.C34.2	MRI	total adipose tissue	-0.25	-0.35	-0.16	0	0
PC.ae.C34.3	MRI	total adipose tissue	-0.32	-0.41	-0.23	0	0
PC.ae.C36.0	MRI	total adipose tissue	-0.21	-0.31	-0.11	0	0
PC.ae.C36.1	MRI	total adipose tissue	-0.25	-0.34	-0.16	0	0
PC.ae.C36.2	MRI	total adipose tissue	-0.3	-0.39	-0.21	0	0
PC.ae.C36.3	MRI	total adipose tissue	-0.2	-0.3	-0.11	0	0
PC.ae.C36.4	MRI	total adipose tissue	-0.07	-0.17	0.03	0.182	0.239
PC.ae.C36.5	MRI	total adipose tissue	-0.14	-0.24	-0.04	0.005	0.01
PC.ae.C38.0	MRI	total adipose tissue	-0.16	-0.26	-0.07	0.001	0.002
PC.ae.C38.1	MRI	total adipose tissue	-0.23	-0.32	-0.13	0	0
PC.ae.C38.2	MRI	total adipose tissue	-0.26	-0.35	-0.16	0	0
PC.ae.C38.3	MRI	total adipose tissue	-0.12	-0.21	-0.03	0.01	0.019
PC.ae.C38.4	MRI	total adipose tissue	-0.21	-0.3	-0.11	0	0
PC.ae.C38.5	MRI	total adipose tissue	-0.11	-0.21	-0.01	0.029	0.052
PC.ae.C38.6	MRI	total adipose tissue	-0.15	-0.24	-0.05	0.003	0.006
PC.ae.C40.1	MRI	total adipose tissue	-0.27	-0.36	-0.17	0	0
PC.ae.C40.2	MRI	total adipose tissue	-0.2	-0.29	-0.11	0	0
PC.ae.C40.3	MRI	total adipose tissue	-0.23	-0.31	-0.14	0	0
PC.ae.C40.4	MRI	total adipose tissue	-0.25	-0.34	-0.15	0	0
PC.ae.C40.5	MRI	total adipose tissue	-0.26	-0.35	-0.17	0	0
PC.ae.C40.6	MRI	total adipose tissue	-0.26	-0.36	-0.17	0	0
PC.ae.C42.1	MRI	total adipose tissue	-0.18	-0.28	-0.08	0	0.001
PC.ae.C42.2	MRI	total adipose tissue	-0.27	-0.36	-0.17	0	0
PC.ae.C42.3	MRI	total adipose tissue	-0.32	-0.41	-0.23	0	0
PC.ae.C42.4	MRI	total adipose tissue	-0.27	-0.36	-0.18	0	0
PC.ae.C42.5	MRI	total adipose tissue	-0.24	-0.33	-0.15	0	0
PC.ae.C44.3	MRI	total adipose tissue	-0.19	-0.28	-0.09	0	0
PC.ae.C44.4	MRI	total adipose tissue	-0.24	-0.33	-0.15	0	0
PC.ae.C44.5	MRI	total adipose tissue	-0.2	-0.29	-0.1	0	0
PC.ae.C44.6	MRI	total adipose tissue	-0.24	-0.34	-0.15	0	0
SM..OH..C14.1	MRI	total adipose tissue	-0.18	-0.26	-0.09	0	0
SM..OH..C16.1	MRI	total adipose tissue	-0.17	-0.26	-0.08	0	0.001
SM..OH..C22.1	MRI	total adipose tissue	-0.11	-0.2	-0.02	0.022	0.04
SM..OH..C22.2	MRI	total adipose tissue	-0.16	-0.25	-0.08	0	0.001
SM..OH..C24.1	MRI	total adipose tissue	-0.14	-0.23	-0.05	0.004	0.008
SM.C16.0	MRI	total adipose tissue	-0.25	-0.34	-0.16	0	0
SM.C16.1	MRI	total adipose tissue	0.04	-0.05	0.13	0.357	0.428
SM.C18.0	MRI	total adipose tissue	0.03	-0.06	0.12	0.52	0.571
SM.C18.1	MRI	total adipose tissue	0.08	-0.01	0.17	0.082	0.122
SM.C20.2	MRI	total adipose tissue	-0.03	-0.12	0.05	0.448	0.511
SM.C24.0	MRI	total adipose tissue	-0.07	-0.17	0.02	0.136	0.187
SM.C24.1	MRI	total adipose tissue	-0.08	-0.17	0.02	0.113	0.158
H1	MRI	total adipose tissue	0.23	0.14	0.33	0	0
fischer_ratio	MRI	total adipose tissue	0.06	-0.03	0.15	0.183	0.253
GABR	MRI	total adipose tissue	-0.05	-0.15	0.04	0.276	0.325
pro_cit	MRI	total adipose tissue	0.22	0.12	0.31	0	0
aaa	MRI	total adipose tissue	0.2	0.11	0.29	0	0
bcaa	MRI	total adipose tissue	0.24	0.16	0.33	0	0
gluco_aa	MRI	total adipose tissue	0.06	-0.04	0.16	0.233	0.292
keto_aa	MRI	total adipose tissue	0.17	0.08	0.26	0	0.001
adma_arg	MRI	total adipose tissue	0.06	-0.04	0.16	0.231	0.292
met_ox	MRI	total adipose tissue	0.07	-0.03	0.16	0.156	0.223
cit_arg	MRI	total adipose tissue	-0.08	-0.18	0.01	0.092	0.137
orn_arg	MRI	total adipose tissue	0.13	0.03	0.23	0.009	0.014
beta_ox	MRI	total adipose tissue	0.02	-0.08	0.11	0.716	0.754
omega_ox	MRI	total adipose tissue	-0.22	-0.31	-0.13	0	0
total_AC	MRI	total adipose tissue	0.16	0.07	0.25	0.001	0.002
total_longAC	MRI	total adipose tissue	0.09	0	0.18	0.053	0.081
total_medAC	MRI	total adipose tissue	0.06	-0.04	0.15	0.222	0.292
total_shortAC	MRI	total adipose tissue	0.15	0.06	0.25	0.001	0.003
total_mufaAC	MRI	total adipose tissue	0.11	0.01	0.2	0.024	0.038
total_pufaAC	MRI	total adipose tissue	0.05	-0.04	0.15	0.264	0.32
total_sfaAC	MRI	total adipose tissue	0.16	0.07	0.26	0.001	0.001
pla2	MRI	total adipose tissue	-0.37	-0.46	-0.29	0	0
total_lysoPC	MRI	total adipose tissue	-0.34	-0.42	-0.25	0	0
mufa_lysoPC	MRI	total adipose tissue	-0.33	-0.42	-0.25	0	0
pufa_lysoPC	MRI	total adipose tissue	-0.39	-0.47	-0.3	0	0
sfa_lysoPC	MRI	total adipose tissue	-0.28	-0.37	-0.19	0	0
mufaPC_sfaPC	MRI	total adipose tissue	0.19	0.1	0.29	0	0
PCae_PCaa	MRI	total adipose tissue	-0.32	-0.41	-0.23	0	0
pufaPC_mufaPC	MRI	total adipose tissue	-0.04	-0.14	0.05	0.388	0.443
pufaPC_sfaPC	MRI	total adipose tissue	0.22	0.13	0.32	0	0
total_sfaPCax	MRI	total adipose tissue	-0.18	-0.27	-0.08	0	0.001
total_mufaPCax	MRI	total adipose tissue	0.02	-0.07	0.12	0.638	0.69
total_pufaPCax	MRI	total adipose tissue	0.01	-0.09	0.11	0.856	0.856
total_PCax	MRI	total adipose tissue	0.01	-0.09	0.11	0.792	0.813
total_PCaa	MRI	total adipose tissue	0.04	-0.06	0.14	0.407	0.453
total_PCae	MRI	total adipose tissue	-0.26	-0.35	-0.17	0	0
total_SM	MRI	total adipose tissue	-0.15	-0.24	-0.05	0.002	0.004
total_SM.OH	MRI	total adipose tissue	-0.16	-0.25	-0.07	0.001	0.001
total_SM_nonOH	MRI	total adipose tissue	-0.14	-0.23	-0.04	0.004	0.007
SM_PC	MRI	total adipose tissue	-0.15	-0.25	-0.06	0.001	0.002
SM.OH_SMnonOH	MRI	total adipose tissue	-0.15	-0.24	-0.06	0.001	0.002

## Sheet: VAT
metabolite	group	exposure	estimate	CI_low	CI_high	p_val	p_val_FDR
C0	MRI	visceral adipose tissue	0.17	0.06	0.29	0.002	0.005
C2	MRI	visceral adipose tissue	0.13	0.02	0.25	0.024	0.042
C3	MRI	visceral adipose tissue	0.28	0.17	0.39	0	0
C3.DC..C4.OH.	MRI	visceral adipose tissue	0.09	-0.02	0.21	0.112	0.17
C4	MRI	visceral adipose tissue	0.11	0	0.23	0.054	0.09
C4.1	MRI	visceral adipose tissue	0.09	-0.03	0.2	0.151	0.206
C5	MRI	visceral adipose tissue	0.2	0.09	0.31	0	0.001
C7.DC	MRI	visceral adipose tissue	-0.07	-0.19	0.04	0.196	0.26
C8	MRI	visceral adipose tissue	0.09	-0.03	0.2	0.136	0.196
C9	MRI	visceral adipose tissue	-0.07	-0.18	0.04	0.232	0.3
C10	MRI	visceral adipose tissue	0.07	-0.05	0.18	0.24	0.308
C10.1	MRI	visceral adipose tissue	0.05	-0.06	0.17	0.34	0.41
C12	MRI	visceral adipose tissue	0.01	-0.11	0.12	0.899	0.912
C12.1	MRI	visceral adipose tissue	0.1	-0.01	0.21	0.073	0.118
C14	MRI	visceral adipose tissue	0.08	-0.03	0.19	0.136	0.196
C14.1	MRI	visceral adipose tissue	0.08	-0.03	0.19	0.164	0.221
C14.1.OH	MRI	visceral adipose tissue	-0.07	-0.18	0.05	0.253	0.316
C14.2	MRI	visceral adipose tissue	0.05	-0.06	0.17	0.369	0.435
C14.2.OH	MRI	visceral adipose tissue	0.03	-0.09	0.14	0.631	0.693
C16	MRI	visceral adipose tissue	0.08	-0.03	0.2	0.143	0.199
C16.1.OH	MRI	visceral adipose tissue	-0.01	-0.12	0.11	0.922	0.929
C16.2	MRI	visceral adipose tissue	0.03	-0.08	0.14	0.608	0.673
C18	MRI	visceral adipose tissue	-0.09	-0.2	0.02	0.107	0.164
C18.1	MRI	visceral adipose tissue	0.1	-0.01	0.22	0.086	0.136
C18.2	MRI	visceral adipose tissue	-0.03	-0.14	0.08	0.606	0.673
Ala	MRI	visceral adipose tissue	0.37	0.26	0.48	0	0
Arg	MRI	visceral adipose tissue	-0.1	-0.22	0.02	0.115	0.172
Asn	MRI	visceral adipose tissue	-0.23	-0.35	-0.12	0	0
Asp	MRI	visceral adipose tissue	0.03	-0.09	0.15	0.674	0.724
Cit	MRI	visceral adipose tissue	-0.19	-0.31	-0.08	0.001	0.002
Gln	MRI	visceral adipose tissue	-0.21	-0.33	-0.1	0	0.001
Glu	MRI	visceral adipose tissue	0.48	0.38	0.59	0	0
Gly	MRI	visceral adipose tissue	-0.29	-0.4	-0.18	0	0
His	MRI	visceral adipose tissue	-0.09	-0.21	0.03	0.139	0.197
Ile	MRI	visceral adipose tissue	0.27	0.17	0.36	0	0
Leu	MRI	visceral adipose tissue	0.2	0.1	0.3	0	0
Lys	MRI	visceral adipose tissue	0.08	-0.04	0.2	0.178	0.239
Met	MRI	visceral adipose tissue	-0.01	-0.12	0.11	0.895	0.912
Orn	MRI	visceral adipose tissue	0	-0.12	0.12	0.976	0.976
Phe	MRI	visceral adipose tissue	0.18	0.07	0.3	0.002	0.004
Pro	MRI	visceral adipose tissue	0.14	0.03	0.25	0.013	0.025
Ser	MRI	visceral adipose tissue	-0.14	-0.25	-0.02	0.021	0.038
Thr	MRI	visceral adipose tissue	-0.16	-0.27	-0.04	0.009	0.018
Trp	MRI	visceral adipose tissue	0.03	-0.08	0.15	0.583	0.655
Tyr	MRI	visceral adipose tissue	0.26	0.14	0.37	0	0
Val	MRI	visceral adipose tissue	0.28	0.17	0.39	0	0
Ac.Orn	MRI	visceral adipose tissue	-0.03	-0.15	0.09	0.647	0.704
ADMA	MRI	visceral adipose tissue	0.02	-0.1	0.13	0.798	0.826
alpha.AAA	MRI	visceral adipose tissue	0.32	0.21	0.42	0	0
Creatinine	MRI	visceral adipose tissue	-0.04	-0.14	0.06	0.478	0.554
Kynurenine	MRI	visceral adipose tissue	0.13	0.02	0.24	0.024	0.042
Met.SO	MRI	visceral adipose tissue	0.11	-0.01	0.23	0.063	0.103
SDMA	MRI	visceral adipose tissue	-0.07	-0.18	0.05	0.265	0.325
Spermidine	MRI	visceral adipose tissue	-0.02	-0.14	0.09	0.717	0.753
t4.OH.Pro	MRI	visceral adipose tissue	0.1	-0.02	0.22	0.091	0.141
Taurine	MRI	visceral adipose tissue	-0.09	-0.21	0.02	0.113	0.17
total.DMA	MRI	visceral adipose tissue	-0.09	-0.2	0.03	0.143	0.199
lysoPC.a.C16.0	MRI	visceral adipose tissue	-0.29	-0.4	-0.18	0	0
lysoPC.a.C16.1	MRI	visceral adipose tissue	-0.06	-0.18	0.05	0.279	0.34
lysoPC.a.C17.0	MRI	visceral adipose tissue	-0.53	-0.64	-0.43	0	0
lysoPC.a.C18.0	MRI	visceral adipose tissue	-0.29	-0.41	-0.18	0	0
lysoPC.a.C18.1	MRI	visceral adipose tissue	-0.41	-0.52	-0.31	0	0
lysoPC.a.C18.2	MRI	visceral adipose tissue	-0.49	-0.59	-0.38	0	0
lysoPC.a.C20.3	MRI	visceral adipose tissue	-0.14	-0.25	-0.03	0.014	0.026
lysoPC.a.C20.4	MRI	visceral adipose tissue	-0.25	-0.37	-0.14	0	0
PC.aa.C28.1	MRI	visceral adipose tissue	-0.14	-0.25	-0.03	0.015	0.028
PC.aa.C30.0	MRI	visceral adipose tissue	-0.04	-0.16	0.08	0.489	0.562
PC.aa.C32.0	MRI	visceral adipose tissue	-0.09	-0.21	0.03	0.135	0.196
PC.aa.C32.1	MRI	visceral adipose tissue	0.25	0.13	0.36	0	0
PC.aa.C32.2	MRI	visceral adipose tissue	0.09	-0.03	0.21	0.137	0.196
PC.aa.C32.3	MRI	visceral adipose tissue	-0.13	-0.24	-0.02	0.021	0.038
PC.aa.C34.1	MRI	visceral adipose tissue	0.07	-0.04	0.19	0.223	0.293
PC.aa.C34.2	MRI	visceral adipose tissue	-0.02	-0.14	0.1	0.781	0.815
PC.aa.C34.3	MRI	visceral adipose tissue	0.06	-0.06	0.17	0.348	0.417
PC.aa.C34.4	MRI	visceral adipose tissue	0.13	0.01	0.25	0.031	0.053
PC.aa.C36.1	MRI	visceral adipose tissue	0.12	0	0.24	0.043	0.072
PC.aa.C36.2	MRI	visceral adipose tissue	0.06	-0.06	0.17	0.364	0.432
PC.aa.C36.3	MRI	visceral adipose tissue	0.16	0.04	0.28	0.007	0.015
PC.aa.C36.4	MRI	visceral adipose tissue	0.09	-0.03	0.21	0.151	0.206
PC.aa.C36.5	MRI	visceral adipose tissue	0.03	-0.09	0.14	0.679	0.724
PC.aa.C36.6	MRI	visceral adipose tissue	0.01	-0.11	0.13	0.889	0.912
PC.aa.C38.0	MRI	visceral adipose tissue	-0.25	-0.36	-0.13	0	0
PC.aa.C38.1	MRI	visceral adipose tissue	-0.23	-0.34	-0.11	0	0
PC.aa.C38.3	MRI	visceral adipose tissue	0.38	0.27	0.49	0	0
PC.aa.C38.4	MRI	visceral adipose tissue	0.2	0.08	0.31	0.001	0.002
PC.aa.C38.5	MRI	visceral adipose tissue	0.04	-0.08	0.16	0.517	0.589
PC.aa.C38.6	MRI	visceral adipose tissue	-0.02	-0.14	0.09	0.688	0.728
PC.aa.C40.2	MRI	visceral adipose tissue	-0.23	-0.34	-0.11	0	0
PC.aa.C40.3	MRI	visceral adipose tissue	-0.11	-0.22	0.01	0.08	0.129
PC.aa.C40.4	MRI	visceral adipose tissue	0.17	0.05	0.29	0.004	0.009
PC.aa.C40.5	MRI	visceral adipose tissue	0.21	0.09	0.33	0.001	0.001
PC.aa.C40.6	MRI	visceral adipose tissue	0.16	0.04	0.27	0.009	0.018
PC.aa.C42.0	MRI	visceral adipose tissue	-0.3	-0.41	-0.19	0	0
PC.aa.C42.1	MRI	visceral adipose tissue	-0.36	-0.47	-0.25	0	0
PC.aa.C42.2	MRI	visceral adipose tissue	-0.29	-0.4	-0.17	0	0
PC.aa.C42.4	MRI	visceral adipose tissue	-0.17	-0.29	-0.06	0.004	0.008
PC.aa.C42.5	MRI	visceral adipose tissue	0.05	-0.07	0.17	0.412	0.482
PC.aa.C42.6	MRI	visceral adipose tissue	-0.07	-0.19	0.05	0.261	0.323
PC.ae.C30.0	MRI	visceral adipose tissue	-0.29	-0.4	-0.18	0	0
PC.ae.C32.1	MRI	visceral adipose tissue	-0.29	-0.4	-0.18	0	0
PC.ae.C32.2	MRI	visceral adipose tissue	-0.29	-0.39	-0.18	0	0
PC.ae.C34.0	MRI	visceral adipose tissue	-0.23	-0.34	-0.11	0	0
PC.ae.C34.1	MRI	visceral adipose tissue	-0.25	-0.36	-0.13	0	0
PC.ae.C34.2	MRI	visceral adipose tissue	-0.34	-0.45	-0.23	0	0
PC.ae.C34.3	MRI	visceral adipose tissue	-0.43	-0.54	-0.32	0	0
PC.ae.C36.0	MRI	visceral adipose tissue	-0.22	-0.34	-0.11	0	0.001
PC.ae.C36.1	MRI	visceral adipose tissue	-0.29	-0.4	-0.18	0	0
PC.ae.C36.2	MRI	visceral adipose tissue	-0.37	-0.47	-0.26	0	0
PC.ae.C36.3	MRI	visceral adipose tissue	-0.26	-0.37	-0.15	0	0
PC.ae.C36.4	MRI	visceral adipose tissue	-0.07	-0.19	0.05	0.243	0.308
PC.ae.C36.5	MRI	visceral adipose tissue	-0.17	-0.28	-0.05	0.006	0.011
PC.ae.C38.0	MRI	visceral adipose tissue	-0.16	-0.28	-0.04	0.009	0.017
PC.ae.C38.1	MRI	visceral adipose tissue	-0.26	-0.38	-0.15	0	0
PC.ae.C38.2	MRI	visceral adipose tissue	-0.31	-0.42	-0.19	0	0
PC.ae.C38.3	MRI	visceral adipose tissue	-0.15	-0.26	-0.04	0.009	0.018
PC.ae.C38.4	MRI	visceral adipose tissue	-0.23	-0.35	-0.12	0	0
PC.ae.C38.5	MRI	visceral adipose tissue	-0.14	-0.25	-0.02	0.024	0.042
PC.ae.C38.6	MRI	visceral adipose tissue	-0.19	-0.3	-0.07	0.002	0.004
PC.ae.C40.1	MRI	visceral adipose tissue	-0.27	-0.39	-0.15	0	0
PC.ae.C40.2	MRI	visceral adipose tissue	-0.28	-0.39	-0.17	0	0
PC.ae.C40.3	MRI	visceral adipose tissue	-0.3	-0.41	-0.2	0	0
PC.ae.C40.4	MRI	visceral adipose tissue	-0.3	-0.42	-0.19	0	0
PC.ae.C40.5	MRI	visceral adipose tissue	-0.33	-0.44	-0.22	0	0
PC.ae.C40.6	MRI	visceral adipose tissue	-0.32	-0.43	-0.21	0	0
PC.ae.C42.1	MRI	visceral adipose tissue	-0.19	-0.31	-0.08	0.001	0.003
PC.ae.C42.2	MRI	visceral adipose tissue	-0.31	-0.43	-0.2	0	0
PC.ae.C42.3	MRI	visceral adipose tissue	-0.36	-0.48	-0.25	0	0
PC.ae.C42.4	MRI	visceral adipose tissue	-0.34	-0.45	-0.23	0	0
PC.ae.C42.5	MRI	visceral adipose tissue	-0.31	-0.42	-0.2	0	0
PC.ae.C44.3	MRI	visceral adipose tissue	-0.19	-0.31	-0.07	0.001	0.003
PC.ae.C44.4	MRI	visceral adipose tissue	-0.3	-0.41	-0.19	0	0
PC.ae.C44.5	MRI	visceral adipose tissue	-0.26	-0.37	-0.14	0	0
PC.ae.C44.6	MRI	visceral adipose tissue	-0.32	-0.43	-0.2	0	0
SM..OH..C14.1	MRI	visceral adipose tissue	-0.28	-0.39	-0.18	0	0
SM..OH..C16.1	MRI	visceral adipose tissue	-0.26	-0.36	-0.15	0	0
SM..OH..C22.1	MRI	visceral adipose tissue	-0.18	-0.29	-0.07	0.001	0.003
SM..OH..C22.2	MRI	visceral adipose tissue	-0.26	-0.36	-0.16	0	0
SM..OH..C24.1	MRI	visceral adipose tissue	-0.21	-0.32	-0.1	0	0.001
SM.C16.0	MRI	visceral adipose tissue	-0.34	-0.44	-0.23	0	0
SM.C16.1	MRI	visceral adipose tissue	-0.06	-0.17	0.04	0.251	0.315
SM.C18.0	MRI	visceral adipose tissue	0.03	-0.08	0.15	0.56	0.633
SM.C18.1	MRI	visceral adipose tissue	0.02	-0.08	0.13	0.651	0.704
SM.C20.2	MRI	visceral adipose tissue	-0.06	-0.17	0.04	0.232	0.3
SM.C24.0	MRI	visceral adipose tissue	-0.1	-0.22	0.02	0.09	0.141
SM.C24.1	MRI	visceral adipose tissue	-0.12	-0.24	-0.01	0.037	0.063
H1	MRI	visceral adipose tissue	0.24	0.13	0.36	0	0
fischer_ratio	MRI	visceral adipose tissue	0.1	-0.01	0.21	0.071	0.109
GABR	MRI	visceral adipose tissue	-0.02	-0.14	0.1	0.71	0.728
pro_cit	MRI	visceral adipose tissue	0.25	0.14	0.37	0	0
aaa	MRI	visceral adipose tissue	0.17	0.06	0.29	0.003	0.006
bcaa	MRI	visceral adipose tissue	0.26	0.16	0.36	0	0
gluco_aa	MRI	visceral adipose tissue	0.05	-0.07	0.17	0.401	0.422
keto_aa	MRI	visceral adipose tissue	0.17	0.06	0.28	0.002	0.005
adma_arg	MRI	visceral adipose tissue	0.08	-0.04	0.2	0.21	0.241
met_ox	MRI	visceral adipose tissue	0.14	0.02	0.25	0.017	0.029
cit_arg	MRI	visceral adipose tissue	-0.11	-0.22	0.01	0.077	0.111
orn_arg	MRI	visceral adipose tissue	0.11	-0.01	0.23	0.078	0.111
beta_ox	MRI	visceral adipose tissue	0.06	-0.06	0.17	0.337	0.365
omega_ox	MRI	visceral adipose tissue	-0.21	-0.32	-0.09	0	0.001
total_AC	MRI	visceral adipose tissue	0.17	0.06	0.28	0.003	0.006
total_longAC	MRI	visceral adipose tissue	0.07	-0.04	0.18	0.205	0.241
total_medAC	MRI	visceral adipose tissue	0.06	-0.05	0.17	0.306	0.34
total_shortAC	MRI	visceral adipose tissue	0.16	0.04	0.27	0.007	0.012
total_mufaAC	MRI	visceral adipose tissue	0.09	-0.02	0.2	0.105	0.144
total_pufaAC	MRI	visceral adipose tissue	0.01	-0.1	0.13	0.827	0.827
total_sfaAC	MRI	visceral adipose tissue	0.17	0.06	0.29	0.003	0.006
pla2	MRI	visceral adipose tissue	-0.44	-0.55	-0.34	0	0
total_lysoPC	MRI	visceral adipose tissue	-0.37	-0.48	-0.26	0	0
mufa_lysoPC	MRI	visceral adipose tissue	-0.38	-0.48	-0.27	0	0
pufa_lysoPC	MRI	visceral adipose tissue	-0.45	-0.55	-0.34	0	0
sfa_lysoPC	MRI	visceral adipose tissue	-0.3	-0.41	-0.19	0	0
mufaPC_sfaPC	MRI	visceral adipose tissue	0.27	0.16	0.38	0	0
PCae_PCaa	MRI	visceral adipose tissue	-0.48	-0.58	-0.38	0	0
pufaPC_mufaPC	MRI	visceral adipose tissue	-0.09	-0.21	0.03	0.136	0.181
pufaPC_sfaPC	MRI	visceral adipose tissue	0.25	0.14	0.37	0	0
total_sfaPCax	MRI	visceral adipose tissue	-0.16	-0.28	-0.05	0.006	0.012
total_mufaPCax	MRI	visceral adipose tissue	0.08	-0.03	0.2	0.161	0.202
total_pufaPCax	MRI	visceral adipose tissue	0.08	-0.04	0.19	0.203	0.241
total_PCax	MRI	visceral adipose tissue	0.09	-0.03	0.2	0.157	0.202
total_PCaa	MRI	visceral adipose tissue	0.12	0.01	0.24	0.041	0.065
total_PCae	MRI	visceral adipose tissue	-0.32	-0.43	-0.2	0	0
total_SM	MRI	visceral adipose tissue	-0.22	-0.33	-0.11	0	0
total_SM.OH	MRI	visceral adipose tissue	-0.25	-0.35	-0.14	0	0
total_SM_nonOH	MRI	visceral adipose tissue	-0.21	-0.32	-0.09	0	0.001
SM_PC	MRI	visceral adipose tissue	-0.3	-0.41	-0.19	0	0
SM.OH_SMnonOH	MRI	visceral adipose tissue	-0.23	-0.33	-0.12	0	0

## Sheet: BMAT
metabolite	group	exposure	estimate	CI_low	CI_high	p_val	p_val_FDR
C0	MRI	bone marrow fat	0.06	-0.04	0.17	0.25	0.51
C2	MRI	bone marrow fat	-0.06	-0.17	0.05	0.294	0.551
C3	MRI	bone marrow fat	0	-0.11	0.11	0.988	0.988
C3.DC..C4.OH.	MRI	bone marrow fat	-0.02	-0.12	0.09	0.774	0.884
C4	MRI	bone marrow fat	-0.02	-0.13	0.09	0.74	0.884
C4.1	MRI	bone marrow fat	0	-0.11	0.11	0.959	0.982
C5	MRI	bone marrow fat	0.03	-0.07	0.14	0.544	0.791
C7.DC	MRI	bone marrow fat	-0.06	-0.17	0.05	0.274	0.533
C8	MRI	bone marrow fat	0.02	-0.08	0.13	0.663	0.856
C9	MRI	bone marrow fat	0.06	-0.04	0.17	0.243	0.507
C10	MRI	bone marrow fat	0.03	-0.08	0.14	0.585	0.814
C10.1	MRI	bone marrow fat	0.01	-0.09	0.12	0.817	0.884
C12	MRI	bone marrow fat	0	-0.11	0.1	0.96	0.982
C12.1	MRI	bone marrow fat	-0.01	-0.12	0.09	0.802	0.884
C14	MRI	bone marrow fat	0.01	-0.09	0.12	0.782	0.884
C14.1	MRI	bone marrow fat	-0.01	-0.12	0.09	0.799	0.884
C14.1.OH	MRI	bone marrow fat	-0.1	-0.2	0.01	0.068	0.237
C14.2	MRI	bone marrow fat	0	-0.11	0.1	0.975	0.982
C14.2.OH	MRI	bone marrow fat	0.08	-0.03	0.18	0.157	0.381
C16	MRI	bone marrow fat	-0.04	-0.15	0.07	0.451	0.727
C16.1.OH	MRI	bone marrow fat	-0.04	-0.15	0.07	0.463	0.727
C16.2	MRI	bone marrow fat	-0.08	-0.19	0.02	0.122	0.356
C18	MRI	bone marrow fat	0.03	-0.07	0.14	0.546	0.791
C18.1	MRI	bone marrow fat	-0.1	-0.2	0.01	0.083	0.281
C18.2	MRI	bone marrow fat	-0.11	-0.21	0	0.055	0.202
Ala	MRI	bone marrow fat	0.12	0.01	0.23	0.032	0.143
Arg	MRI	bone marrow fat	0.04	-0.07	0.15	0.51	0.767
Asn	MRI	bone marrow fat	-0.12	-0.23	-0.01	0.032	0.143
Asp	MRI	bone marrow fat	0.02	-0.09	0.13	0.712	0.881
Cit	MRI	bone marrow fat	-0.13	-0.24	-0.02	0.022	0.112
Gln	MRI	bone marrow fat	-0.01	-0.12	0.1	0.852	0.908
Glu	MRI	bone marrow fat	0.14	0.03	0.25	0.01	0.072
Gly	MRI	bone marrow fat	-0.08	-0.19	0.02	0.121	0.356
His	MRI	bone marrow fat	0.02	-0.09	0.14	0.695	0.874
Ile	MRI	bone marrow fat	0.08	-0.02	0.17	0.114	0.354
Leu	MRI	bone marrow fat	0.02	-0.08	0.11	0.726	0.884
Lys	MRI	bone marrow fat	0.05	-0.06	0.16	0.363	0.624
Met	MRI	bone marrow fat	-0.04	-0.15	0.07	0.477	0.734
Orn	MRI	bone marrow fat	0.03	-0.08	0.14	0.604	0.817
Phe	MRI	bone marrow fat	-0.03	-0.14	0.08	0.593	0.815
Pro	MRI	bone marrow fat	0.01	-0.09	0.12	0.812	0.884
Ser	MRI	bone marrow fat	-0.08	-0.19	0.03	0.159	0.381
Thr	MRI	bone marrow fat	-0.06	-0.18	0.05	0.269	0.531
Trp	MRI	bone marrow fat	0.02	-0.09	0.13	0.671	0.859
Tyr	MRI	bone marrow fat	0.03	-0.08	0.13	0.641	0.843
Val	MRI	bone marrow fat	0.05	-0.05	0.16	0.325	0.587
Ac.Orn	MRI	bone marrow fat	-0.04	-0.15	0.07	0.469	0.728
ADMA	MRI	bone marrow fat	-0.08	-0.19	0.04	0.191	0.427
alpha.AAA	MRI	bone marrow fat	0.07	-0.03	0.18	0.15	0.381
Creatinine	MRI	bone marrow fat	-0.13	-0.23	-0.04	0.006	0.054
Kynurenine	MRI	bone marrow fat	-0.04	-0.15	0.06	0.42	0.702
Met.SO	MRI	bone marrow fat	-0.05	-0.16	0.06	0.385	0.653
SDMA	MRI	bone marrow fat	-0.08	-0.19	0.03	0.137	0.38
Spermidine	MRI	bone marrow fat	-0.13	-0.24	-0.02	0.02	0.109
t4.OH.Pro	MRI	bone marrow fat	0.01	-0.11	0.12	0.927	0.981
Taurine	MRI	bone marrow fat	0.08	-0.03	0.19	0.179	0.415
total.DMA	MRI	bone marrow fat	-0.07	-0.18	0.04	0.188	0.427
lysoPC.a.C16.0	MRI	bone marrow fat	-0.02	-0.12	0.09	0.751	0.884
lysoPC.a.C16.1	MRI	bone marrow fat	0.06	-0.05	0.17	0.263	0.525
lysoPC.a.C17.0	MRI	bone marrow fat	-0.06	-0.17	0.05	0.292	0.551
lysoPC.a.C18.0	MRI	bone marrow fat	0.02	-0.1	0.13	0.787	0.884
lysoPC.a.C18.1	MRI	bone marrow fat	-0.06	-0.17	0.04	0.242	0.507
lysoPC.a.C18.2	MRI	bone marrow fat	-0.06	-0.17	0.04	0.233	0.501
lysoPC.a.C20.3	MRI	bone marrow fat	0.01	-0.1	0.12	0.847	0.908
lysoPC.a.C20.4	MRI	bone marrow fat	-0.05	-0.16	0.05	0.335	0.587
PC.aa.C28.1	MRI	bone marrow fat	0.08	-0.03	0.18	0.167	0.393
PC.aa.C30.0	MRI	bone marrow fat	0.1	-0.01	0.21	0.085	0.282
PC.aa.C32.0	MRI	bone marrow fat	-0.02	-0.13	0.09	0.745	0.884
PC.aa.C32.1	MRI	bone marrow fat	0.17	0.06	0.28	0.003	0.038
PC.aa.C32.2	MRI	bone marrow fat	0.21	0.1	0.32	0	0.008
PC.aa.C32.3	MRI	bone marrow fat	0.14	0.04	0.25	0.008	0.064
PC.aa.C34.1	MRI	bone marrow fat	0.12	0.01	0.23	0.029	0.139
PC.aa.C34.2	MRI	bone marrow fat	0.13	0.02	0.24	0.019	0.106
PC.aa.C34.3	MRI	bone marrow fat	0.15	0.04	0.27	0.006	0.054
PC.aa.C34.4	MRI	bone marrow fat	0.2	0.09	0.31	0	0.01
PC.aa.C36.1	MRI	bone marrow fat	0.17	0.06	0.28	0.003	0.032
PC.aa.C36.2	MRI	bone marrow fat	0.15	0.05	0.26	0.006	0.054
PC.aa.C36.3	MRI	bone marrow fat	0.14	0.03	0.26	0.012	0.081
PC.aa.C36.4	MRI	bone marrow fat	0.09	-0.03	0.2	0.129	0.37
PC.aa.C36.5	MRI	bone marrow fat	0.11	-0.01	0.22	0.068	0.237
PC.aa.C36.6	MRI	bone marrow fat	0.16	0.05	0.27	0.005	0.054
PC.aa.C38.0	MRI	bone marrow fat	-0.05	-0.16	0.07	0.423	0.702
PC.aa.C38.1	MRI	bone marrow fat	0.02	-0.09	0.14	0.685	0.87
PC.aa.C38.3	MRI	bone marrow fat	0.18	0.07	0.29	0.001	0.019
PC.aa.C38.4	MRI	bone marrow fat	0.12	0.01	0.24	0.028	0.136
PC.aa.C38.5	MRI	bone marrow fat	0.12	0.01	0.23	0.038	0.16
PC.aa.C38.6	MRI	bone marrow fat	0.08	-0.03	0.19	0.158	0.381
PC.aa.C40.2	MRI	bone marrow fat	-0.08	-0.2	0.03	0.153	0.381
PC.aa.C40.3	MRI	bone marrow fat	0.03	-0.08	0.14	0.598	0.815
PC.aa.C40.4	MRI	bone marrow fat	0.12	0.01	0.23	0.037	0.159
PC.aa.C40.5	MRI	bone marrow fat	0.17	0.06	0.28	0.003	0.032
PC.aa.C40.6	MRI	bone marrow fat	0.13	0.03	0.24	0.016	0.103
PC.aa.C42.0	MRI	bone marrow fat	-0.19	-0.3	-0.09	0	0.01
PC.aa.C42.1	MRI	bone marrow fat	-0.19	-0.3	-0.08	0.001	0.012
PC.aa.C42.2	MRI	bone marrow fat	-0.11	-0.23	0	0.043	0.168
PC.aa.C42.4	MRI	bone marrow fat	-0.09	-0.2	0.03	0.138	0.38
PC.aa.C42.5	MRI	bone marrow fat	0.04	-0.08	0.15	0.526	0.784
PC.aa.C42.6	MRI	bone marrow fat	0.02	-0.09	0.13	0.733	0.884
PC.ae.C30.0	MRI	bone marrow fat	-0.09	-0.2	0.02	0.114	0.354
PC.ae.C32.1	MRI	bone marrow fat	-0.13	-0.24	-0.02	0.023	0.116
PC.ae.C32.2	MRI	bone marrow fat	-0.08	-0.18	0.03	0.158	0.381
PC.ae.C34.0	MRI	bone marrow fat	0	-0.11	0.11	0.958	0.982
PC.ae.C34.1	MRI	bone marrow fat	-0.02	-0.13	0.09	0.758	0.884
PC.ae.C34.2	MRI	bone marrow fat	-0.02	-0.13	0.09	0.75	0.884
PC.ae.C34.3	MRI	bone marrow fat	-0.11	-0.22	0	0.05	0.187
PC.ae.C36.0	MRI	bone marrow fat	0.01	-0.1	0.13	0.817	0.884
PC.ae.C36.1	MRI	bone marrow fat	0.06	-0.05	0.17	0.294	0.551
PC.ae.C36.2	MRI	bone marrow fat	0	-0.11	0.1	0.95	0.982
PC.ae.C36.3	MRI	bone marrow fat	0	-0.11	0.11	0.971	0.982
PC.ae.C36.4	MRI	bone marrow fat	-0.03	-0.14	0.09	0.659	0.856
PC.ae.C36.5	MRI	bone marrow fat	-0.04	-0.15	0.07	0.455	0.727
PC.ae.C38.0	MRI	bone marrow fat	0.09	-0.02	0.2	0.121	0.356
PC.ae.C38.1	MRI	bone marrow fat	-0.04	-0.15	0.07	0.489	0.744
PC.ae.C38.2	MRI	bone marrow fat	-0.05	-0.16	0.06	0.338	0.587
PC.ae.C38.3	MRI	bone marrow fat	0.03	-0.08	0.14	0.555	0.794
PC.ae.C38.4	MRI	bone marrow fat	-0.07	-0.19	0.04	0.193	0.427
PC.ae.C38.5	MRI	bone marrow fat	-0.07	-0.18	0.04	0.21	0.457
PC.ae.C38.6	MRI	bone marrow fat	-0.02	-0.13	0.09	0.701	0.874
PC.ae.C40.1	MRI	bone marrow fat	0.03	-0.09	0.14	0.639	0.843
PC.ae.C40.2	MRI	bone marrow fat	0.03	-0.08	0.14	0.566	0.797
PC.ae.C40.3	MRI	bone marrow fat	-0.05	-0.16	0.05	0.329	0.587
PC.ae.C40.4	MRI	bone marrow fat	-0.14	-0.25	-0.03	0.012	0.081
PC.ae.C40.5	MRI	bone marrow fat	-0.13	-0.25	-0.02	0.018	0.105
PC.ae.C40.6	MRI	bone marrow fat	-0.06	-0.17	0.05	0.315	0.583
PC.ae.C42.1	MRI	bone marrow fat	-0.03	-0.15	0.08	0.568	0.797
PC.ae.C42.2	MRI	bone marrow fat	-0.04	-0.15	0.07	0.458	0.727
PC.ae.C42.3	MRI	bone marrow fat	-0.08	-0.19	0.03	0.152	0.381
PC.ae.C42.4	MRI	bone marrow fat	-0.19	-0.3	-0.08	0	0.01
PC.ae.C42.5	MRI	bone marrow fat	-0.23	-0.34	-0.13	0	0.003
PC.ae.C44.3	MRI	bone marrow fat	-0.09	-0.21	0.02	0.098	0.316
PC.ae.C44.4	MRI	bone marrow fat	-0.18	-0.28	-0.07	0.001	0.019
PC.ae.C44.5	MRI	bone marrow fat	-0.2	-0.31	-0.09	0	0.01
PC.ae.C44.6	MRI	bone marrow fat	-0.21	-0.31	-0.1	0	0.008
SM..OH..C14.1	MRI	bone marrow fat	-0.03	-0.13	0.07	0.547	0.791
SM..OH..C16.1	MRI	bone marrow fat	0	-0.1	0.1	0.973	0.982
SM..OH..C22.1	MRI	bone marrow fat	0.11	0.01	0.22	0.04	0.162
SM..OH..C22.2	MRI	bone marrow fat	0.01	-0.09	0.11	0.791	0.884
SM..OH..C24.1	MRI	bone marrow fat	0.06	-0.05	0.17	0.251	0.51
SM.C16.0	MRI	bone marrow fat	-0.02	-0.12	0.09	0.764	0.884
SM.C16.1	MRI	bone marrow fat	0.03	-0.08	0.13	0.618	0.828
SM.C18.0	MRI	bone marrow fat	0.11	0	0.21	0.047	0.181
SM.C18.1	MRI	bone marrow fat	0.08	-0.03	0.18	0.15	0.381
SM.C20.2	MRI	bone marrow fat	0.12	0.02	0.22	0.017	0.105
SM.C24.0	MRI	bone marrow fat	0.15	0.04	0.26	0.007	0.054
SM.C24.1	MRI	bone marrow fat	0.04	-0.07	0.15	0.463	0.727
H1	MRI	bone marrow fat	0.05	-0.05	0.16	0.333	0.587
fischer_ratio	MRI	bone marrow fat	0.05	-0.06	0.15	0.363	0.662
GABR	MRI	bone marrow fat	0.07	-0.04	0.18	0.227	0.604
pro_cit	MRI	bone marrow fat	0.11	0	0.22	0.05	0.201
aaa	MRI	bone marrow fat	0.02	-0.09	0.13	0.772	0.834
bcaa	MRI	bone marrow fat	0.05	-0.05	0.15	0.337	0.662
gluco_aa	MRI	bone marrow fat	0.02	-0.09	0.13	0.727	0.832
keto_aa	MRI	bone marrow fat	0.05	-0.05	0.15	0.348	0.662
adma_arg	MRI	bone marrow fat	-0.09	-0.21	0.02	0.109	0.336
met_ox	MRI	bone marrow fat	-0.03	-0.14	0.08	0.594	0.76
cit_arg	MRI	bone marrow fat	-0.15	-0.26	-0.04	0.007	0.044
orn_arg	MRI	bone marrow fat	0	-0.11	0.11	0.996	0.996
beta_ox	MRI	bone marrow fat	-0.09	-0.2	0.02	0.093	0.31
omega_ox	MRI	bone marrow fat	0.01	-0.1	0.12	0.889	0.912
total_AC	MRI	bone marrow fat	-0.03	-0.14	0.07	0.541	0.721
total_longAC	MRI	bone marrow fat	-0.03	-0.14	0.07	0.541	0.721
total_medAC	MRI	bone marrow fat	0.02	-0.09	0.12	0.732	0.832
total_shortAC	MRI	bone marrow fat	-0.05	-0.16	0.05	0.334	0.662
total_mufaAC	MRI	bone marrow fat	-0.02	-0.13	0.08	0.683	0.828
total_pufaAC	MRI	bone marrow fat	-0.05	-0.16	0.05	0.323	0.662
total_sfaAC	MRI	bone marrow fat	-0.03	-0.14	0.07	0.526	0.721
pla2	MRI	bone marrow fat	-0.16	-0.27	-0.06	0.002	0.028
total_lysoPC	MRI	bone marrow fat	-0.03	-0.13	0.08	0.608	0.76
mufa_lysoPC	MRI	bone marrow fat	-0.05	-0.15	0.06	0.382	0.662
pufa_lysoPC	MRI	bone marrow fat	-0.07	-0.17	0.04	0.222	0.604
sfa_lysoPC	MRI	bone marrow fat	-0.01	-0.12	0.1	0.87	0.912
mufaPC_sfaPC	MRI	bone marrow fat	0.17	0.06	0.28	0.002	0.028
PCae_PCaa	MRI	bone marrow fat	-0.24	-0.35	-0.14	0	0
pufaPC_mufaPC	MRI	bone marrow fat	-0.04	-0.16	0.07	0.438	0.673
pufaPC_sfaPC	MRI	bone marrow fat	0.16	0.05	0.27	0.004	0.035
total_sfaPCax	MRI	bone marrow fat	0.02	-0.09	0.13	0.749	0.832
total_mufaPCax	MRI	bone marrow fat	0.14	0.02	0.25	0.018	0.079
total_pufaPCax	MRI	bone marrow fat	0.14	0.03	0.25	0.012	0.058
total_PCax	MRI	bone marrow fat	0.15	0.04	0.26	0.01	0.055
total_PCaa	MRI	bone marrow fat	0.16	0.05	0.27	0.004	0.035
total_PCae	MRI	bone marrow fat	-0.05	-0.16	0.06	0.397	0.662
total_SM	MRI	bone marrow fat	0.05	-0.06	0.15	0.386	0.662
total_SM.OH	MRI	bone marrow fat	0.04	-0.06	0.14	0.471	0.698
total_SM_nonOH	MRI	bone marrow fat	0.05	-0.06	0.15	0.372	0.662
SM_PC	MRI	bone marrow fat	-0.1	-0.2	0.01	0.068	0.248
SM.OH_SMnonOH	MRI	bone marrow fat	0.04	-0.06	0.14	0.429	0.673

## Sheet: BMAT L1
metabolite	group	exposure	estimate	CI_low	CI_high	p_val	p_val_FDR
C0	MRI	bone marrow fat at L1	0.05	-0.06	0.15	0.389	0.653
C2	MRI	bone marrow fat at L1	-0.05	-0.16	0.05	0.312	0.562
C3	MRI	bone marrow fat at L1	0	-0.11	0.1	0.947	0.98
C3.DC..C4.OH.	MRI	bone marrow fat at L1	0	-0.11	0.11	0.99	0.99
C4	MRI	bone marrow fat at L1	-0.03	-0.14	0.08	0.614	0.813
C4.1	MRI	bone marrow fat at L1	-0.01	-0.12	0.09	0.798	0.917
C5	MRI	bone marrow fat at L1	0.04	-0.06	0.14	0.471	0.717
C7.DC	MRI	bone marrow fat at L1	-0.06	-0.16	0.05	0.265	0.522
C8	MRI	bone marrow fat at L1	0.03	-0.08	0.14	0.582	0.799
C9	MRI	bone marrow fat at L1	0.05	-0.06	0.15	0.404	0.655
C10	MRI	bone marrow fat at L1	0.04	-0.07	0.14	0.483	0.727
C10.1	MRI	bone marrow fat at L1	0.02	-0.08	0.12	0.705	0.85
C12	MRI	bone marrow fat at L1	0.01	-0.1	0.11	0.92	0.974
C12.1	MRI	bone marrow fat at L1	-0.01	-0.11	0.09	0.835	0.926
C14	MRI	bone marrow fat at L1	0.02	-0.08	0.13	0.655	0.846
C14.1	MRI	bone marrow fat at L1	0	-0.11	0.1	0.97	0.99
C14.1.OH	MRI	bone marrow fat at L1	-0.09	-0.19	0.01	0.093	0.273
C14.2	MRI	bone marrow fat at L1	0.01	-0.09	0.12	0.821	0.926
C14.2.OH	MRI	bone marrow fat at L1	0.09	-0.02	0.19	0.111	0.299
C16	MRI	bone marrow fat at L1	-0.04	-0.14	0.07	0.469	0.717
C16.1.OH	MRI	bone marrow fat at L1	-0.04	-0.15	0.06	0.439	0.689
C16.2	MRI	bone marrow fat at L1	-0.08	-0.18	0.03	0.147	0.349
C18	MRI	bone marrow fat at L1	0.03	-0.07	0.13	0.58	0.799
C18.1	MRI	bone marrow fat at L1	-0.09	-0.2	0.01	0.083	0.267
C18.2	MRI	bone marrow fat at L1	-0.1	-0.2	0.01	0.073	0.255
Ala	MRI	bone marrow fat at L1	0.12	0.01	0.23	0.033	0.136
Arg	MRI	bone marrow fat at L1	0.03	-0.08	0.14	0.571	0.799
Asn	MRI	bone marrow fat at L1	-0.12	-0.23	-0.02	0.026	0.122
Asp	MRI	bone marrow fat at L1	0.03	-0.08	0.14	0.591	0.799
Cit	MRI	bone marrow fat at L1	-0.15	-0.25	-0.04	0.007	0.059
Gln	MRI	bone marrow fat at L1	-0.02	-0.13	0.08	0.661	0.847
Glu	MRI	bone marrow fat at L1	0.16	0.05	0.26	0.003	0.034
Gly	MRI	bone marrow fat at L1	-0.08	-0.19	0.02	0.114	0.304
His	MRI	bone marrow fat at L1	0.02	-0.09	0.13	0.673	0.849
Ile	MRI	bone marrow fat at L1	0.08	-0.01	0.18	0.084	0.267
Leu	MRI	bone marrow fat at L1	0.02	-0.07	0.12	0.614	0.813
Lys	MRI	bone marrow fat at L1	0.05	-0.06	0.16	0.359	0.631
Met	MRI	bone marrow fat at L1	-0.03	-0.14	0.07	0.563	0.799
Orn	MRI	bone marrow fat at L1	0.01	-0.09	0.12	0.791	0.917
Phe	MRI	bone marrow fat at L1	-0.02	-0.13	0.09	0.727	0.87
Pro	MRI	bone marrow fat at L1	0	-0.1	0.11	0.937	0.977
Ser	MRI	bone marrow fat at L1	-0.07	-0.17	0.04	0.239	0.489
Thr	MRI	bone marrow fat at L1	-0.06	-0.17	0.05	0.291	0.548
Trp	MRI	bone marrow fat at L1	0.02	-0.09	0.13	0.705	0.85
Tyr	MRI	bone marrow fat at L1	0.03	-0.08	0.13	0.624	0.813
Val	MRI	bone marrow fat at L1	0.06	-0.04	0.16	0.262	0.522
Ac.Orn	MRI	bone marrow fat at L1	-0.04	-0.15	0.07	0.494	0.736
ADMA	MRI	bone marrow fat at L1	-0.09	-0.21	0.02	0.093	0.273
alpha.AAA	MRI	bone marrow fat at L1	0.08	-0.02	0.18	0.116	0.304
Creatinine	MRI	bone marrow fat at L1	-0.14	-0.23	-0.04	0.004	0.036
Kynurenine	MRI	bone marrow fat at L1	-0.06	-0.17	0.05	0.274	0.534
Met.SO	MRI	bone marrow fat at L1	-0.03	-0.14	0.08	0.551	0.799
SDMA	MRI	bone marrow fat at L1	-0.1	-0.21	0	0.055	0.21
Spermidine	MRI	bone marrow fat at L1	-0.12	-0.23	-0.01	0.028	0.124
t4.OH.Pro	MRI	bone marrow fat at L1	0.01	-0.1	0.12	0.848	0.931
Taurine	MRI	bone marrow fat at L1	0.07	-0.04	0.18	0.221	0.46
total.DMA	MRI	bone marrow fat at L1	-0.1	-0.21	0.01	0.07	0.249
lysoPC.a.C16.0	MRI	bone marrow fat at L1	-0.03	-0.13	0.08	0.618	0.813
lysoPC.a.C16.1	MRI	bone marrow fat at L1	0.06	-0.05	0.17	0.301	0.556
lysoPC.a.C17.0	MRI	bone marrow fat at L1	-0.08	-0.18	0.03	0.168	0.377
lysoPC.a.C18.0	MRI	bone marrow fat at L1	0	-0.11	0.11	0.98	0.99
lysoPC.a.C18.1	MRI	bone marrow fat at L1	-0.08	-0.18	0.02	0.135	0.34
lysoPC.a.C18.2	MRI	bone marrow fat at L1	-0.08	-0.18	0.03	0.151	0.349
lysoPC.a.C20.3	MRI	bone marrow fat at L1	0.01	-0.1	0.11	0.892	0.951
lysoPC.a.C20.4	MRI	bone marrow fat at L1	-0.06	-0.16	0.05	0.281	0.539
PC.aa.C28.1	MRI	bone marrow fat at L1	0.07	-0.04	0.17	0.212	0.46
PC.aa.C30.0	MRI	bone marrow fat at L1	0.1	-0.01	0.22	0.065	0.236
PC.aa.C32.0	MRI	bone marrow fat at L1	-0.01	-0.12	0.1	0.832	0.926
PC.aa.C32.1	MRI	bone marrow fat at L1	0.17	0.06	0.28	0.002	0.027
PC.aa.C32.2	MRI	bone marrow fat at L1	0.22	0.11	0.33	0	0.006
PC.aa.C32.3	MRI	bone marrow fat at L1	0.13	0.02	0.23	0.016	0.092
PC.aa.C34.1	MRI	bone marrow fat at L1	0.12	0.02	0.23	0.025	0.121
PC.aa.C34.2	MRI	bone marrow fat at L1	0.13	0.02	0.24	0.016	0.092
PC.aa.C34.3	MRI	bone marrow fat at L1	0.16	0.05	0.27	0.004	0.036
PC.aa.C34.4	MRI	bone marrow fat at L1	0.21	0.1	0.32	0	0.008
PC.aa.C36.1	MRI	bone marrow fat at L1	0.17	0.06	0.27	0.003	0.034
PC.aa.C36.2	MRI	bone marrow fat at L1	0.15	0.04	0.25	0.008	0.061
PC.aa.C36.3	MRI	bone marrow fat at L1	0.15	0.04	0.26	0.009	0.063
PC.aa.C36.4	MRI	bone marrow fat at L1	0.09	-0.01	0.2	0.088	0.271
PC.aa.C36.5	MRI	bone marrow fat at L1	0.1	-0.01	0.21	0.082	0.267
PC.aa.C36.6	MRI	bone marrow fat at L1	0.15	0.04	0.26	0.007	0.057
PC.aa.C38.0	MRI	bone marrow fat at L1	-0.07	-0.18	0.04	0.217	0.46
PC.aa.C38.1	MRI	bone marrow fat at L1	0	-0.11	0.11	0.935	0.977
PC.aa.C38.3	MRI	bone marrow fat at L1	0.18	0.07	0.29	0.001	0.02
PC.aa.C38.4	MRI	bone marrow fat at L1	0.13	0.02	0.24	0.021	0.103
PC.aa.C38.5	MRI	bone marrow fat at L1	0.12	0.01	0.23	0.04	0.156
PC.aa.C38.6	MRI	bone marrow fat at L1	0.08	-0.03	0.19	0.15	0.349
PC.aa.C40.2	MRI	bone marrow fat at L1	-0.09	-0.2	0.02	0.103	0.288
PC.aa.C40.3	MRI	bone marrow fat at L1	0.02	-0.09	0.13	0.751	0.892
PC.aa.C40.4	MRI	bone marrow fat at L1	0.12	0.01	0.23	0.028	0.124
PC.aa.C40.5	MRI	bone marrow fat at L1	0.17	0.07	0.28	0.002	0.024
PC.aa.C40.6	MRI	bone marrow fat at L1	0.13	0.02	0.24	0.018	0.096
PC.aa.C42.0	MRI	bone marrow fat at L1	-0.19	-0.29	-0.09	0	0.009
PC.aa.C42.1	MRI	bone marrow fat at L1	-0.19	-0.3	-0.08	0.001	0.01
PC.aa.C42.2	MRI	bone marrow fat at L1	-0.13	-0.24	-0.02	0.019	0.1
PC.aa.C42.4	MRI	bone marrow fat at L1	-0.09	-0.2	0.03	0.13	0.333
PC.aa.C42.5	MRI	bone marrow fat at L1	0.03	-0.08	0.14	0.573	0.799
PC.aa.C42.6	MRI	bone marrow fat at L1	0.01	-0.1	0.12	0.884	0.951
PC.ae.C30.0	MRI	bone marrow fat at L1	-0.09	-0.2	0.02	0.11	0.299
PC.ae.C32.1	MRI	bone marrow fat at L1	-0.13	-0.24	-0.02	0.016	0.092
PC.ae.C32.2	MRI	bone marrow fat at L1	-0.09	-0.19	0.02	0.101	0.288
PC.ae.C34.0	MRI	bone marrow fat at L1	0	-0.11	0.11	0.986	0.99
PC.ae.C34.1	MRI	bone marrow fat at L1	-0.02	-0.13	0.09	0.696	0.85
PC.ae.C34.2	MRI	bone marrow fat at L1	-0.03	-0.14	0.07	0.533	0.785
PC.ae.C34.3	MRI	bone marrow fat at L1	-0.12	-0.22	-0.01	0.032	0.136
PC.ae.C36.0	MRI	bone marrow fat at L1	0.01	-0.1	0.12	0.889	0.951
PC.ae.C36.1	MRI	bone marrow fat at L1	0.05	-0.05	0.16	0.341	0.607
PC.ae.C36.2	MRI	bone marrow fat at L1	-0.01	-0.12	0.09	0.818	0.926
PC.ae.C36.3	MRI	bone marrow fat at L1	-0.01	-0.12	0.09	0.793	0.917
PC.ae.C36.4	MRI	bone marrow fat at L1	-0.05	-0.16	0.06	0.403	0.655
PC.ae.C36.5	MRI	bone marrow fat at L1	-0.06	-0.17	0.05	0.306	0.559
PC.ae.C38.0	MRI	bone marrow fat at L1	0.08	-0.03	0.19	0.172	0.38
PC.ae.C38.1	MRI	bone marrow fat at L1	-0.05	-0.16	0.06	0.365	0.631
PC.ae.C38.2	MRI	bone marrow fat at L1	-0.05	-0.16	0.06	0.37	0.631
PC.ae.C38.3	MRI	bone marrow fat at L1	0.03	-0.08	0.14	0.586	0.799
PC.ae.C38.4	MRI	bone marrow fat at L1	-0.08	-0.19	0.03	0.149	0.349
PC.ae.C38.5	MRI	bone marrow fat at L1	-0.1	-0.21	0.01	0.089	0.271
PC.ae.C38.6	MRI	bone marrow fat at L1	-0.05	-0.16	0.06	0.398	0.655
PC.ae.C40.1	MRI	bone marrow fat at L1	0.02	-0.09	0.13	0.675	0.849
PC.ae.C40.2	MRI	bone marrow fat at L1	0.02	-0.09	0.12	0.767	0.903
PC.ae.C40.3	MRI	bone marrow fat at L1	-0.05	-0.16	0.05	0.293	0.548
PC.ae.C40.4	MRI	bone marrow fat at L1	-0.14	-0.25	-0.03	0.012	0.077
PC.ae.C40.5	MRI	bone marrow fat at L1	-0.14	-0.25	-0.03	0.01	0.071
PC.ae.C40.6	MRI	bone marrow fat at L1	-0.07	-0.18	0.04	0.215	0.46
PC.ae.C42.1	MRI	bone marrow fat at L1	-0.02	-0.13	0.09	0.697	0.85
PC.ae.C42.2	MRI	bone marrow fat at L1	-0.04	-0.15	0.07	0.456	0.708
PC.ae.C42.3	MRI	bone marrow fat at L1	-0.08	-0.19	0.03	0.143	0.349
PC.ae.C42.4	MRI	bone marrow fat at L1	-0.19	-0.3	-0.08	0	0.009
PC.ae.C42.5	MRI	bone marrow fat at L1	-0.23	-0.34	-0.13	0	0.002
PC.ae.C44.3	MRI	bone marrow fat at L1	-0.08	-0.19	0.03	0.155	0.354
PC.ae.C44.4	MRI	bone marrow fat at L1	-0.17	-0.27	-0.06	0.002	0.024
PC.ae.C44.5	MRI	bone marrow fat at L1	-0.2	-0.3	-0.09	0	0.009
PC.ae.C44.6	MRI	bone marrow fat at L1	-0.21	-0.31	-0.1	0	0.006
SM..OH..C14.1	MRI	bone marrow fat at L1	-0.04	-0.14	0.06	0.432	0.685
SM..OH..C16.1	MRI	bone marrow fat at L1	-0.01	-0.11	0.09	0.863	0.94
SM..OH..C22.1	MRI	bone marrow fat at L1	0.09	-0.01	0.2	0.076	0.258
SM..OH..C22.2	MRI	bone marrow fat at L1	0	-0.1	0.1	0.975	0.99
SM..OH..C24.1	MRI	bone marrow fat at L1	0.04	-0.06	0.15	0.418	0.67
SM.C16.0	MRI	bone marrow fat at L1	-0.03	-0.14	0.07	0.556	0.799
SM.C16.1	MRI	bone marrow fat at L1	0.01	-0.09	0.11	0.837	0.926
SM.C18.0	MRI	bone marrow fat at L1	0.1	-0.01	0.2	0.063	0.235
SM.C18.1	MRI	bone marrow fat at L1	0.06	-0.04	0.16	0.241	0.489
SM.C20.2	MRI	bone marrow fat at L1	0.1	0.01	0.2	0.037	0.15
SM.C24.0	MRI	bone marrow fat at L1	0.14	0.03	0.25	0.014	0.089
SM.C24.1	MRI	bone marrow fat at L1	0.02	-0.09	0.13	0.686	0.85
H1	MRI	bone marrow fat at L1	0.05	-0.06	0.16	0.372	0.631
fischer_ratio	MRI	bone marrow fat at L1	0.06	-0.04	0.16	0.261	0.553
GABR	MRI	bone marrow fat at L1	0.08	-0.03	0.19	0.175	0.486
pro_cit	MRI	bone marrow fat at L1	0.11	0.01	0.22	0.035	0.128
aaa	MRI	bone marrow fat at L1	0.02	-0.09	0.13	0.721	0.835
bcaa	MRI	bone marrow fat at L1	0.06	-0.04	0.15	0.263	0.553
gluco_aa	MRI	bone marrow fat at L1	0.02	-0.09	0.13	0.749	0.835
keto_aa	MRI	bone marrow fat at L1	0.06	-0.05	0.16	0.284	0.568
adma_arg	MRI	bone marrow fat at L1	-0.11	-0.22	0	0.06	0.199
met_ox	MRI	bone marrow fat at L1	-0.02	-0.12	0.09	0.772	0.835
cit_arg	MRI	bone marrow fat at L1	-0.17	-0.27	-0.06	0.003	0.02
orn_arg	MRI	bone marrow fat at L1	-0.01	-0.12	0.1	0.907	0.907
beta_ox	MRI	bone marrow fat at L1	-0.07	-0.18	0.03	0.182	0.486
omega_ox	MRI	bone marrow fat at L1	0.01	-0.1	0.12	0.874	0.896
total_AC	MRI	bone marrow fat at L1	-0.03	-0.13	0.08	0.584	0.805
total_longAC	MRI	bone marrow fat at L1	-0.03	-0.13	0.08	0.614	0.812
total_medAC	MRI	bone marrow fat at L1	0.03	-0.08	0.13	0.63	0.812
total_shortAC	MRI	bone marrow fat at L1	-0.05	-0.16	0.06	0.347	0.661
total_mufaAC	MRI	bone marrow fat at L1	-0.01	-0.12	0.09	0.805	0.847
total_pufaAC	MRI	bone marrow fat at L1	-0.04	-0.14	0.06	0.438	0.761
total_sfaAC	MRI	bone marrow fat at L1	-0.03	-0.14	0.07	0.563	0.805
pla2	MRI	bone marrow fat at L1	-0.17	-0.28	-0.07	0.001	0.014
total_lysoPC	MRI	bone marrow fat at L1	-0.04	-0.14	0.06	0.461	0.769
mufa_lysoPC	MRI	bone marrow fat at L1	-0.06	-0.17	0.04	0.232	0.553
pufa_lysoPC	MRI	bone marrow fat at L1	-0.07	-0.18	0.03	0.153	0.47
sfa_lysoPC	MRI	bone marrow fat at L1	-0.02	-0.13	0.08	0.7	0.835
mufaPC_sfaPC	MRI	bone marrow fat at L1	0.18	0.07	0.28	0.001	0.014
PCae_PCaa	MRI	bone marrow fat at L1	-0.26	-0.37	-0.16	0	0
pufaPC_mufaPC	MRI	bone marrow fat at L1	-0.05	-0.16	0.06	0.378	0.687
pufaPC_sfaPC	MRI	bone marrow fat at L1	0.16	0.06	0.27	0.003	0.02
total_sfaPCax	MRI	bone marrow fat at L1	0.02	-0.09	0.13	0.767	0.835
total_mufaPCax	MRI	bone marrow fat at L1	0.14	0.03	0.24	0.016	0.071
total_pufaPCax	MRI	bone marrow fat at L1	0.14	0.03	0.25	0.01	0.05
total_PCax	MRI	bone marrow fat at L1	0.15	0.04	0.26	0.008	0.045
total_PCaa	MRI	bone marrow fat at L1	0.17	0.06	0.27	0.003	0.02
total_PCae	MRI	bone marrow fat at L1	-0.06	-0.17	0.05	0.26	0.553
total_SM	MRI	bone marrow fat at L1	0.03	-0.07	0.13	0.57	0.805
total_SM.OH	MRI	bone marrow fat at L1	0.02	-0.08	0.12	0.655	0.818
total_SM_nonOH	MRI	bone marrow fat at L1	0.03	-0.07	0.14	0.553	0.805
SM_PC	MRI	bone marrow fat at L1	-0.11	-0.22	-0.01	0.035	0.128
SM.OH_SMnonOH	MRI	bone marrow fat at L1	0.03	-0.07	0.14	0.502	0.803

## Sheet: BMAT L2
metabolite	group	exposure	estimate	CI_low	CI_high	p_val	p_val_FDR
C0	MRI	bone marrow fat at L2	0.08	-0.03	0.19	0.164	0.427
C2	MRI	bone marrow fat at L2	-0.06	-0.17	0.05	0.298	0.611
C3	MRI	bone marrow fat at L2	0.01	-0.1	0.11	0.923	0.966
C3.DC..C4.OH.	MRI	bone marrow fat at L2	-0.03	-0.14	0.08	0.58	0.8
C4	MRI	bone marrow fat at L2	-0.01	-0.12	0.1	0.886	0.965
C4.1	MRI	bone marrow fat at L2	0.01	-0.1	0.12	0.874	0.959
C5	MRI	bone marrow fat at L2	0.02	-0.08	0.13	0.643	0.847
C7.DC	MRI	bone marrow fat at L2	-0.06	-0.16	0.05	0.307	0.614
C8	MRI	bone marrow fat at L2	0.02	-0.09	0.12	0.764	0.907
C9	MRI	bone marrow fat at L2	0.08	-0.03	0.19	0.147	0.407
C10	MRI	bone marrow fat at L2	0.02	-0.09	0.13	0.716	0.879
C10.1	MRI	bone marrow fat at L2	0	-0.1	0.11	0.943	0.969
C12	MRI	bone marrow fat at L2	-0.01	-0.12	0.1	0.841	0.949
C12.1	MRI	bone marrow fat at L2	-0.02	-0.12	0.09	0.778	0.909
C14	MRI	bone marrow fat at L2	0	-0.1	0.11	0.926	0.966
C14.1	MRI	bone marrow fat at L2	-0.03	-0.13	0.08	0.644	0.847
C14.1.OH	MRI	bone marrow fat at L2	-0.1	-0.21	0	0.059	0.234
C14.2	MRI	bone marrow fat at L2	-0.02	-0.12	0.09	0.771	0.908
C14.2.OH	MRI	bone marrow fat at L2	0.06	-0.04	0.17	0.243	0.557
C16	MRI	bone marrow fat at L2	-0.04	-0.15	0.07	0.454	0.722
C16.1.OH	MRI	bone marrow fat at L2	-0.04	-0.15	0.07	0.509	0.736
C16.2	MRI	bone marrow fat at L2	-0.09	-0.19	0.02	0.116	0.352
C18	MRI	bone marrow fat at L2	0.03	-0.07	0.14	0.532	0.761
C18.1	MRI	bone marrow fat at L2	-0.09	-0.2	0.02	0.097	0.322
C18.2	MRI	bone marrow fat at L2	-0.11	-0.22	0	0.051	0.206
Ala	MRI	bone marrow fat at L2	0.12	0.01	0.23	0.04	0.201
Arg	MRI	bone marrow fat at L2	0.04	-0.07	0.16	0.469	0.722
Asn	MRI	bone marrow fat at L2	-0.11	-0.22	0	0.051	0.206
Asp	MRI	bone marrow fat at L2	0.01	-0.1	0.12	0.855	0.949
Cit	MRI	bone marrow fat at L2	-0.1	-0.21	0.01	0.072	0.255
Gln	MRI	bone marrow fat at L2	0	-0.11	0.11	0.939	0.969
Glu	MRI	bone marrow fat at L2	0.12	0.01	0.22	0.036	0.196
Gly	MRI	bone marrow fat at L2	-0.08	-0.19	0.03	0.148	0.407
His	MRI	bone marrow fat at L2	0.02	-0.09	0.13	0.731	0.89
Ile	MRI	bone marrow fat at L2	0.07	-0.03	0.16	0.174	0.438
Leu	MRI	bone marrow fat at L2	0.01	-0.09	0.11	0.858	0.949
Lys	MRI	bone marrow fat at L2	0.05	-0.06	0.16	0.39	0.719
Met	MRI	bone marrow fat at L2	-0.04	-0.15	0.06	0.418	0.722
Orn	MRI	bone marrow fat at L2	0.04	-0.07	0.15	0.453	0.722
Phe	MRI	bone marrow fat at L2	-0.04	-0.15	0.07	0.485	0.723
Pro	MRI	bone marrow fat at L2	0.02	-0.09	0.13	0.699	0.865
Ser	MRI	bone marrow fat at L2	-0.09	-0.2	0.02	0.115	0.352
Thr	MRI	bone marrow fat at L2	-0.06	-0.18	0.05	0.27	0.567
Trp	MRI	bone marrow fat at L2	0.03	-0.09	0.14	0.651	0.849
Tyr	MRI	bone marrow fat at L2	0.02	-0.09	0.13	0.674	0.849
Val	MRI	bone marrow fat at L2	0.04	-0.06	0.15	0.423	0.722
Ac.Orn	MRI	bone marrow fat at L2	-0.04	-0.15	0.07	0.464	0.722
ADMA	MRI	bone marrow fat at L2	-0.05	-0.16	0.06	0.383	0.716
alpha.AAA	MRI	bone marrow fat at L2	0.07	-0.04	0.17	0.214	0.503
Creatinine	MRI	bone marrow fat at L2	-0.12	-0.21	-0.02	0.016	0.113
Kynurenine	MRI	bone marrow fat at L2	-0.03	-0.14	0.08	0.632	0.847
Met.SO	MRI	bone marrow fat at L2	-0.06	-0.17	0.05	0.269	0.567
SDMA	MRI	bone marrow fat at L2	-0.05	-0.16	0.05	0.325	0.631
Spermidine	MRI	bone marrow fat at L2	-0.13	-0.24	-0.02	0.019	0.127
t4.OH.Pro	MRI	bone marrow fat at L2	0	-0.11	0.11	0.989	0.997
Taurine	MRI	bone marrow fat at L2	0.08	-0.03	0.19	0.161	0.427
total.DMA	MRI	bone marrow fat at L2	-0.04	-0.15	0.07	0.448	0.722
lysoPC.a.C16.0	MRI	bone marrow fat at L2	-0.01	-0.11	0.1	0.905	0.966
lysoPC.a.C16.1	MRI	bone marrow fat at L2	0.07	-0.05	0.18	0.248	0.557
lysoPC.a.C17.0	MRI	bone marrow fat at L2	-0.04	-0.15	0.07	0.499	0.729
lysoPC.a.C18.0	MRI	bone marrow fat at L2	0.03	-0.08	0.14	0.579	0.8
lysoPC.a.C18.1	MRI	bone marrow fat at L2	-0.04	-0.15	0.06	0.431	0.722
lysoPC.a.C18.2	MRI	bone marrow fat at L2	-0.05	-0.16	0.06	0.374	0.708
lysoPC.a.C20.3	MRI	bone marrow fat at L2	0.01	-0.09	0.12	0.809	0.932
lysoPC.a.C20.4	MRI	bone marrow fat at L2	-0.04	-0.15	0.06	0.422	0.722
PC.aa.C28.1	MRI	bone marrow fat at L2	0.08	-0.03	0.19	0.146	0.407
PC.aa.C30.0	MRI	bone marrow fat at L2	0.09	-0.03	0.2	0.129	0.385
PC.aa.C32.0	MRI	bone marrow fat at L2	-0.02	-0.14	0.09	0.671	0.849
PC.aa.C32.1	MRI	bone marrow fat at L2	0.15	0.04	0.27	0.008	0.067
PC.aa.C32.2	MRI	bone marrow fat at L2	0.2	0.09	0.31	0.001	0.022
PC.aa.C32.3	MRI	bone marrow fat at L2	0.15	0.04	0.25	0.006	0.057
PC.aa.C34.1	MRI	bone marrow fat at L2	0.11	0	0.23	0.045	0.203
PC.aa.C34.2	MRI	bone marrow fat at L2	0.12	0.01	0.24	0.029	0.164
PC.aa.C34.3	MRI	bone marrow fat at L2	0.14	0.03	0.25	0.015	0.113
PC.aa.C34.4	MRI	bone marrow fat at L2	0.19	0.08	0.3	0.001	0.023
PC.aa.C36.1	MRI	bone marrow fat at L2	0.17	0.05	0.28	0.004	0.048
PC.aa.C36.2	MRI	bone marrow fat at L2	0.15	0.04	0.27	0.006	0.057
PC.aa.C36.3	MRI	bone marrow fat at L2	0.13	0.02	0.24	0.023	0.14
PC.aa.C36.4	MRI	bone marrow fat at L2	0.07	-0.04	0.18	0.208	0.498
PC.aa.C36.5	MRI	bone marrow fat at L2	0.11	-0.01	0.22	0.068	0.252
PC.aa.C36.6	MRI	bone marrow fat at L2	0.16	0.05	0.27	0.006	0.057
PC.aa.C38.0	MRI	bone marrow fat at L2	-0.02	-0.13	0.09	0.744	0.898
PC.aa.C38.1	MRI	bone marrow fat at L2	0.04	-0.07	0.15	0.474	0.722
PC.aa.C38.3	MRI	bone marrow fat at L2	0.18	0.06	0.29	0.002	0.029
PC.aa.C38.4	MRI	bone marrow fat at L2	0.11	0	0.22	0.048	0.206
PC.aa.C38.5	MRI	bone marrow fat at L2	0.11	0	0.23	0.047	0.206
PC.aa.C38.6	MRI	bone marrow fat at L2	0.08	-0.04	0.19	0.187	0.455
PC.aa.C40.2	MRI	bone marrow fat at L2	-0.07	-0.18	0.05	0.248	0.557
PC.aa.C40.3	MRI	bone marrow fat at L2	0.04	-0.07	0.16	0.473	0.722
PC.aa.C40.4	MRI	bone marrow fat at L2	0.11	-0.01	0.22	0.061	0.235
PC.aa.C40.5	MRI	bone marrow fat at L2	0.16	0.05	0.27	0.005	0.057
PC.aa.C40.6	MRI	bone marrow fat at L2	0.13	0.02	0.24	0.02	0.127
PC.aa.C42.0	MRI	bone marrow fat at L2	-0.18	-0.29	-0.08	0.001	0.023
PC.aa.C42.1	MRI	bone marrow fat at L2	-0.18	-0.29	-0.07	0.001	0.025
PC.aa.C42.2	MRI	bone marrow fat at L2	-0.09	-0.2	0.02	0.106	0.337
PC.aa.C42.4	MRI	bone marrow fat at L2	-0.08	-0.19	0.03	0.167	0.427
PC.aa.C42.5	MRI	bone marrow fat at L2	0.04	-0.07	0.15	0.499	0.729
PC.aa.C42.6	MRI	bone marrow fat at L2	0.03	-0.08	0.15	0.601	0.821
PC.ae.C30.0	MRI	bone marrow fat at L2	-0.08	-0.2	0.03	0.136	0.397
PC.ae.C32.1	MRI	bone marrow fat at L2	-0.11	-0.23	0	0.041	0.201
PC.ae.C32.2	MRI	bone marrow fat at L2	-0.06	-0.17	0.05	0.265	0.567
PC.ae.C34.0	MRI	bone marrow fat at L2	0.01	-0.1	0.12	0.904	0.966
PC.ae.C34.1	MRI	bone marrow fat at L2	-0.01	-0.12	0.1	0.834	0.949
PC.ae.C34.2	MRI	bone marrow fat at L2	0	-0.11	0.11	0.997	0.997
PC.ae.C34.3	MRI	bone marrow fat at L2	-0.09	-0.2	0.02	0.092	0.319
PC.ae.C36.0	MRI	bone marrow fat at L2	0.02	-0.1	0.13	0.754	0.902
PC.ae.C36.1	MRI	bone marrow fat at L2	0.06	-0.05	0.17	0.272	0.567
PC.ae.C36.2	MRI	bone marrow fat at L2	0.01	-0.1	0.11	0.913	0.966
PC.ae.C36.3	MRI	bone marrow fat at L2	0.01	-0.1	0.12	0.846	0.949
PC.ae.C36.4	MRI	bone marrow fat at L2	0	-0.11	0.11	0.982	0.997
PC.ae.C36.5	MRI	bone marrow fat at L2	-0.02	-0.14	0.09	0.664	0.849
PC.ae.C38.0	MRI	bone marrow fat at L2	0.1	-0.02	0.21	0.095	0.322
PC.ae.C38.1	MRI	bone marrow fat at L2	-0.03	-0.14	0.09	0.658	0.849
PC.ae.C38.2	MRI	bone marrow fat at L2	-0.06	-0.17	0.06	0.328	0.631
PC.ae.C38.3	MRI	bone marrow fat at L2	0.03	-0.07	0.14	0.542	0.768
PC.ae.C38.4	MRI	bone marrow fat at L2	-0.06	-0.18	0.05	0.272	0.567
PC.ae.C38.5	MRI	bone marrow fat at L2	-0.04	-0.16	0.07	0.455	0.722
PC.ae.C38.6	MRI	bone marrow fat at L2	0.01	-0.11	0.12	0.921	0.966
PC.ae.C40.1	MRI	bone marrow fat at L2	0.03	-0.08	0.14	0.62	0.838
PC.ae.C40.2	MRI	bone marrow fat at L2	0.05	-0.06	0.16	0.407	0.722
PC.ae.C40.3	MRI	bone marrow fat at L2	-0.05	-0.15	0.06	0.394	0.719
PC.ae.C40.4	MRI	bone marrow fat at L2	-0.13	-0.24	-0.02	0.018	0.122
PC.ae.C40.5	MRI	bone marrow fat at L2	-0.12	-0.23	-0.01	0.04	0.201
PC.ae.C40.6	MRI	bone marrow fat at L2	-0.04	-0.15	0.07	0.472	0.722
PC.ae.C42.1	MRI	bone marrow fat at L2	-0.04	-0.16	0.07	0.466	0.722
PC.ae.C42.2	MRI	bone marrow fat at L2	-0.04	-0.15	0.07	0.482	0.723
PC.ae.C42.3	MRI	bone marrow fat at L2	-0.08	-0.19	0.04	0.181	0.448
PC.ae.C42.4	MRI	bone marrow fat at L2	-0.18	-0.29	-0.07	0.001	0.023
PC.ae.C42.5	MRI	bone marrow fat at L2	-0.22	-0.33	-0.11	0	0.012
PC.ae.C44.3	MRI	bone marrow fat at L2	-0.1	-0.22	0.01	0.069	0.252
PC.ae.C44.4	MRI	bone marrow fat at L2	-0.17	-0.28	-0.07	0.002	0.026
PC.ae.C44.5	MRI	bone marrow fat at L2	-0.19	-0.3	-0.08	0.001	0.022
PC.ae.C44.6	MRI	bone marrow fat at L2	-0.2	-0.3	-0.09	0	0.022
SM..OH..C14.1	MRI	bone marrow fat at L2	-0.02	-0.12	0.08	0.698	0.865
SM..OH..C16.1	MRI	bone marrow fat at L2	0.01	-0.09	0.12	0.81	0.932
SM..OH..C22.1	MRI	bone marrow fat at L2	0.12	0.02	0.23	0.025	0.146
SM..OH..C22.2	MRI	bone marrow fat at L2	0.03	-0.07	0.13	0.581	0.8
SM..OH..C24.1	MRI	bone marrow fat at L2	0.08	-0.03	0.19	0.151	0.409
SM.C16.0	MRI	bone marrow fat at L2	0	-0.11	0.11	0.995	0.997
SM.C16.1	MRI	bone marrow fat at L2	0.04	-0.06	0.14	0.441	0.722
SM.C18.0	MRI	bone marrow fat at L2	0.11	0	0.22	0.043	0.203
SM.C18.1	MRI	bone marrow fat at L2	0.09	-0.02	0.19	0.1	0.324
SM.C20.2	MRI	bone marrow fat at L2	0.13	0.03	0.23	0.01	0.082
SM.C24.0	MRI	bone marrow fat at L2	0.16	0.05	0.27	0.004	0.055
SM.C24.1	MRI	bone marrow fat at L2	0.06	-0.05	0.17	0.301	0.611
H1	MRI	bone marrow fat at L2	0.06	-0.05	0.16	0.318	0.628
fischer_ratio	MRI	bone marrow fat at L2	0.03	-0.07	0.14	0.515	0.726
GABR	MRI	bone marrow fat at L2	0.06	-0.05	0.17	0.315	0.686
pro_cit	MRI	bone marrow fat at L2	0.1	-0.01	0.2	0.086	0.313
aaa	MRI	bone marrow fat at L2	0.01	-0.1	0.12	0.834	0.923
bcaa	MRI	bone marrow fat at L2	0.04	-0.06	0.14	0.451	0.726
gluco_aa	MRI	bone marrow fat at L2	0.02	-0.09	0.13	0.717	0.869
keto_aa	MRI	bone marrow fat at L2	0.04	-0.06	0.15	0.446	0.726
adma_arg	MRI	bone marrow fat at L2	-0.07	-0.19	0.04	0.214	0.648
met_ox	MRI	bone marrow fat at L2	-0.04	-0.15	0.07	0.451	0.726
cit_arg	MRI	bone marrow fat at L2	-0.13	-0.24	-0.02	0.02	0.098
orn_arg	MRI	bone marrow fat at L2	0.01	-0.11	0.12	0.899	0.934
beta_ox	MRI	bone marrow fat at L2	-0.11	-0.22	0	0.051	0.204
omega_ox	MRI	bone marrow fat at L2	0.01	-0.11	0.12	0.91	0.934
total_AC	MRI	bone marrow fat at L2	-0.04	-0.14	0.07	0.517	0.726
total_longAC	MRI	bone marrow fat at L2	-0.04	-0.14	0.07	0.489	0.726
total_medAC	MRI	bone marrow fat at L2	0.01	-0.1	0.12	0.854	0.923
total_shortAC	MRI	bone marrow fat at L2	-0.05	-0.16	0.06	0.343	0.686
total_mufaAC	MRI	bone marrow fat at L2	-0.03	-0.14	0.08	0.581	0.761
total_pufaAC	MRI	bone marrow fat at L2	-0.06	-0.17	0.04	0.247	0.648
total_sfaAC	MRI	bone marrow fat at L2	-0.04	-0.14	0.07	0.508	0.726
pla2	MRI	bone marrow fat at L2	-0.14	-0.25	-0.04	0.007	0.077
total_lysoPC	MRI	bone marrow fat at L2	-0.01	-0.12	0.09	0.792	0.905
mufa_lysoPC	MRI	bone marrow fat at L2	-0.03	-0.13	0.08	0.609	0.761
pufa_lysoPC	MRI	bone marrow fat at L2	-0.05	-0.16	0.05	0.341	0.686
sfa_lysoPC	MRI	bone marrow fat at L2	0	-0.1	0.11	0.947	0.947
mufaPC_sfaPC	MRI	bone marrow fat at L2	0.15	0.05	0.26	0.006	0.077
PCae_PCaa	MRI	bone marrow fat at L2	-0.21	-0.32	-0.1	0	0.007
pufaPC_mufaPC	MRI	bone marrow fat at L2	-0.04	-0.15	0.08	0.527	0.726
pufaPC_sfaPC	MRI	bone marrow fat at L2	0.14	0.04	0.25	0.01	0.077
total_sfaPCax	MRI	bone marrow fat at L2	0.02	-0.09	0.13	0.742	0.873
total_mufaPCax	MRI	bone marrow fat at L2	0.13	0.02	0.24	0.026	0.117
total_pufaPCax	MRI	bone marrow fat at L2	0.13	0.02	0.24	0.019	0.098
total_PCax	MRI	bone marrow fat at L2	0.14	0.03	0.25	0.016	0.098
total_PCaa	MRI	bone marrow fat at L2	0.15	0.04	0.26	0.008	0.077
total_PCae	MRI	bone marrow fat at L2	-0.03	-0.14	0.08	0.6	0.761
total_SM	MRI	bone marrow fat at L2	0.06	-0.05	0.17	0.259	0.648
total_SM.OH	MRI	bone marrow fat at L2	0.05	-0.05	0.15	0.335	0.686
total_SM_nonOH	MRI	bone marrow fat at L2	0.06	-0.04	0.17	0.248	0.648
SM_PC	MRI	bone marrow fat at L2	-0.08	-0.19	0.03	0.147	0.492
SM.OH_SMnonOH	MRI	bone marrow fat at L2	0.05	-0.06	0.15	0.382	0.726

## Sheet: Subphenotype
metabolite	group	exposure	estimate	CI_low	CI_high	p_val	p_val_FDR
C0	subphenotype	subphenotype II	0.47	0.16	0.77	0.003	0.027
C0	subphenotype	subphenotype III	0.31	-0.08	0.7	0.122	0.242
C0	subphenotype	subphenotype IV	0.7	0.35	1.06	0	0.003
C0	subphenotype	subphenotype V	0.38	-0.05	0.8	0.085	0.19
C2	subphenotype	subphenotype II	0.27	-0.04	0.59	0.091	0.201
C2	subphenotype	subphenotype III	0.52	0.12	0.92	0.011	0.051
C2	subphenotype	subphenotype IV	0.31	-0.06	0.68	0.096	0.209
C2	subphenotype	subphenotype V	0.5	0.06	0.94	0.025	0.087
C3	subphenotype	subphenotype II	0.29	-0.01	0.6	0.06	0.15
C3	subphenotype	subphenotype III	0.16	-0.22	0.55	0.403	0.553
C3	subphenotype	subphenotype IV	0.68	0.33	1.04	0	0.004
C3	subphenotype	subphenotype V	0.49	0.07	0.91	0.023	0.082
C3.DC..C4.OH.	subphenotype	subphenotype II	-0.09	-0.42	0.24	0.602	0.729
C3.DC..C4.OH.	subphenotype	subphenotype III	0.02	-0.4	0.44	0.91	0.944
C3.DC..C4.OH.	subphenotype	subphenotype IV	-0.23	-0.61	0.16	0.242	0.386
C3.DC..C4.OH.	subphenotype	subphenotype V	0.18	-0.28	0.64	0.44	0.584
C4	subphenotype	subphenotype II	0	-0.32	0.32	0.998	0.998
C4	subphenotype	subphenotype III	-0.02	-0.43	0.39	0.914	0.946
C4	subphenotype	subphenotype IV	0.31	-0.06	0.68	0.105	0.224
C4	subphenotype	subphenotype V	0.15	-0.29	0.6	0.495	0.63
C4.1	subphenotype	subphenotype II	0.22	-0.11	0.56	0.185	0.316
C4.1	subphenotype	subphenotype III	0.06	-0.36	0.48	0.77	0.87
C4.1	subphenotype	subphenotype IV	0.24	-0.15	0.63	0.223	0.365
C4.1	subphenotype	subphenotype V	0.31	-0.15	0.77	0.189	0.32
C5	subphenotype	subphenotype II	0.39	0.1	0.68	0.009	0.046
C5	subphenotype	subphenotype III	0.55	0.18	0.92	0.004	0.027
C5	subphenotype	subphenotype IV	0.7	0.36	1.04	0	0.002
C5	subphenotype	subphenotype V	0.6	0.2	1	0.004	0.027
C7.DC	subphenotype	subphenotype II	0.12	-0.2	0.43	0.462	0.601
C7.DC	subphenotype	subphenotype III	0.01	-0.38	0.4	0.959	0.976
C7.DC	subphenotype	subphenotype IV	-0.05	-0.42	0.31	0.765	0.867
C7.DC	subphenotype	subphenotype V	0.01	-0.42	0.44	0.965	0.976
C8	subphenotype	subphenotype II	0.48	0.16	0.79	0.003	0.027
C8	subphenotype	subphenotype III	0.39	-0.01	0.8	0.053	0.141
C8	subphenotype	subphenotype IV	0.37	0	0.73	0.051	0.137
C8	subphenotype	subphenotype V	0.34	-0.1	0.77	0.133	0.257
C9	subphenotype	subphenotype II	0.22	-0.09	0.53	0.167	0.301
C9	subphenotype	subphenotype III	-0.04	-0.44	0.36	0.84	0.912
C9	subphenotype	subphenotype IV	-0.09	-0.45	0.28	0.64	0.765
C9	subphenotype	subphenotype V	-0.03	-0.46	0.41	0.902	0.941
C10	subphenotype	subphenotype II	0.45	0.13	0.76	0.005	0.032
C10	subphenotype	subphenotype III	0.35	-0.04	0.75	0.081	0.182
C10	subphenotype	subphenotype IV	0.34	-0.02	0.71	0.062	0.152
C10	subphenotype	subphenotype V	0.35	-0.09	0.78	0.115	0.236
C10.1	subphenotype	subphenotype II	0.39	0.08	0.7	0.013	0.054
C10.1	subphenotype	subphenotype III	0.45	0.05	0.84	0.026	0.087
C10.1	subphenotype	subphenotype IV	0.35	-0.01	0.71	0.054	0.141
C10.1	subphenotype	subphenotype V	0.24	-0.19	0.67	0.275	0.418
C12	subphenotype	subphenotype II	0.36	0.04	0.67	0.026	0.087
C12	subphenotype	subphenotype III	0.37	-0.03	0.76	0.069	0.164
C12	subphenotype	subphenotype IV	0.25	-0.11	0.61	0.178	0.31
C12	subphenotype	subphenotype V	0.3	-0.13	0.73	0.17	0.301
C12.1	subphenotype	subphenotype II	0.35	0.05	0.66	0.024	0.085
C12.1	subphenotype	subphenotype III	0.53	0.14	0.92	0.007	0.041
C12.1	subphenotype	subphenotype IV	0.42	0.07	0.78	0.02	0.074
C12.1	subphenotype	subphenotype V	0.42	0	0.85	0.051	0.138
C14	subphenotype	subphenotype II	0.31	0.01	0.61	0.042	0.119
C14	subphenotype	subphenotype III	0.56	0.18	0.94	0.004	0.027
C14	subphenotype	subphenotype IV	0.34	-0.01	0.68	0.057	0.145
C14	subphenotype	subphenotype V	0.44	0.03	0.86	0.036	0.109
C14.1	subphenotype	subphenotype II	0.34	0.03	0.65	0.032	0.102
C14.1	subphenotype	subphenotype III	0.54	0.14	0.93	0.008	0.042
C14.1	subphenotype	subphenotype IV	0.37	0.01	0.73	0.046	0.127
C14.1	subphenotype	subphenotype V	0.35	-0.08	0.79	0.106	0.225
C14.1.OH	subphenotype	subphenotype II	0.02	-0.29	0.33	0.907	0.942
C14.1.OH	subphenotype	subphenotype III	-0.05	-0.44	0.34	0.803	0.889
C14.1.OH	subphenotype	subphenotype IV	0.06	-0.29	0.42	0.727	0.833
C14.1.OH	subphenotype	subphenotype V	-0.05	-0.47	0.38	0.818	0.897
C14.2	subphenotype	subphenotype II	0.34	0.03	0.66	0.029	0.095
C14.2	subphenotype	subphenotype III	0.52	0.12	0.91	0.01	0.047
C14.2	subphenotype	subphenotype IV	0.35	-0.01	0.71	0.054	0.141
C14.2	subphenotype	subphenotype V	0.25	-0.18	0.68	0.248	0.39
C14.2.OH	subphenotype	subphenotype II	0.18	-0.13	0.5	0.255	0.396
C14.2.OH	subphenotype	subphenotype III	0.53	0.13	0.93	0.009	0.045
C14.2.OH	subphenotype	subphenotype IV	0.2	-0.17	0.57	0.286	0.428
C14.2.OH	subphenotype	subphenotype V	0.13	-0.3	0.57	0.549	0.675
C16	subphenotype	subphenotype II	0.21	-0.09	0.52	0.171	0.301
C16	subphenotype	subphenotype III	0.56	0.18	0.95	0.004	0.029
C16	subphenotype	subphenotype IV	0.37	0.02	0.73	0.038	0.114
C16	subphenotype	subphenotype V	0.31	-0.11	0.73	0.149	0.28
C16.1.OH	subphenotype	subphenotype II	0.31	-0.01	0.63	0.059	0.149
C16.1.OH	subphenotype	subphenotype III	0.43	0.03	0.84	0.036	0.108
C16.1.OH	subphenotype	subphenotype IV	0.17	-0.2	0.54	0.358	0.503
C16.1.OH	subphenotype	subphenotype V	0.33	-0.11	0.77	0.14	0.269
C16.2	subphenotype	subphenotype II	0.16	-0.16	0.48	0.33	0.477
C16.2	subphenotype	subphenotype III	0.33	-0.07	0.73	0.11	0.229
C16.2	subphenotype	subphenotype IV	0.29	-0.08	0.65	0.128	0.25
C16.2	subphenotype	subphenotype V	0.1	-0.34	0.54	0.666	0.786
C18	subphenotype	subphenotype II	-0.03	-0.34	0.27	0.828	0.902
C18	subphenotype	subphenotype III	0.03	-0.36	0.42	0.891	0.936
C18	subphenotype	subphenotype IV	-0.16	-0.52	0.19	0.364	0.51
C18	subphenotype	subphenotype V	0.07	-0.36	0.5	0.749	0.856
C18.1	subphenotype	subphenotype II	0.11	-0.21	0.43	0.493	0.63
C18.1	subphenotype	subphenotype III	0.6	0.2	1.01	0.003	0.027
C18.1	subphenotype	subphenotype IV	0.3	-0.06	0.67	0.104	0.223
C18.1	subphenotype	subphenotype V	0.29	-0.15	0.73	0.199	0.332
C18.2	subphenotype	subphenotype II	-0.05	-0.36	0.27	0.766	0.867
C18.2	subphenotype	subphenotype III	0.29	-0.1	0.69	0.147	0.28
C18.2	subphenotype	subphenotype IV	0.04	-0.32	0.41	0.827	0.902
C18.2	subphenotype	subphenotype V	-0.31	-0.74	0.13	0.168	0.301
Ala	subphenotype	subphenotype II	0.42	0.11	0.73	0.008	0.042
Ala	subphenotype	subphenotype III	0.36	-0.03	0.75	0.074	0.171
Ala	subphenotype	subphenotype IV	0.96	0.6	1.31	0	0
Ala	subphenotype	subphenotype V	0.8	0.37	1.22	0	0.005
Arg	subphenotype	subphenotype II	0.16	-0.16	0.49	0.316	0.465
Arg	subphenotype	subphenotype III	-0.32	-0.73	0.08	0.12	0.241
Arg	subphenotype	subphenotype IV	-0.01	-0.38	0.37	0.97	0.979
Arg	subphenotype	subphenotype V	-0.66	-1.11	-0.22	0.004	0.027
Asn	subphenotype	subphenotype II	-0.11	-0.44	0.22	0.519	0.648
Asn	subphenotype	subphenotype III	-0.29	-0.71	0.12	0.165	0.3
Asn	subphenotype	subphenotype IV	-0.36	-0.74	0.02	0.064	0.154
Asn	subphenotype	subphenotype V	-0.42	-0.87	0.04	0.072	0.17
Asp	subphenotype	subphenotype II	0.23	-0.09	0.55	0.164	0.3
Asp	subphenotype	subphenotype III	0.04	-0.37	0.45	0.842	0.912
Asp	subphenotype	subphenotype IV	0.44	0.07	0.81	0.021	0.076
Asp	subphenotype	subphenotype V	0.2	-0.25	0.64	0.388	0.538
Cit	subphenotype	subphenotype II	-0.33	-0.65	-0.01	0.042	0.119
Cit	subphenotype	subphenotype III	-0.61	-1.01	-0.2	0.003	0.027
Cit	subphenotype	subphenotype IV	-0.28	-0.65	0.09	0.139	0.267
Cit	subphenotype	subphenotype V	-0.63	-1.07	-0.19	0.005	0.033
Gln	subphenotype	subphenotype II	-0.11	-0.43	0.2	0.48	0.618
Gln	subphenotype	subphenotype III	-0.54	-0.94	-0.14	0.008	0.043
Gln	subphenotype	subphenotype IV	-0.28	-0.64	0.09	0.138	0.266
Gln	subphenotype	subphenotype V	-0.72	-1.16	-0.28	0.001	0.014
Glu	subphenotype	subphenotype II	0.51	0.22	0.81	0.001	0.008
Glu	subphenotype	subphenotype III	0.88	0.51	1.25	0	0
Glu	subphenotype	subphenotype IV	1.14	0.81	1.48	0	0
Glu	subphenotype	subphenotype V	1.09	0.69	1.49	0	0
Gly	subphenotype	subphenotype II	-0.24	-0.53	0.06	0.123	0.243
Gly	subphenotype	subphenotype III	-0.62	-1	-0.24	0.001	0.014
Gly	subphenotype	subphenotype IV	-0.46	-0.81	-0.11	0.009	0.045
Gly	subphenotype	subphenotype V	-0.82	-1.23	-0.4	0	0.003
His	subphenotype	subphenotype II	0.1	-0.23	0.43	0.543	0.671
His	subphenotype	subphenotype III	-0.17	-0.59	0.25	0.434	0.582
His	subphenotype	subphenotype IV	0.01	-0.37	0.4	0.94	0.965
His	subphenotype	subphenotype V	-0.36	-0.82	0.1	0.123	0.243
Ile	subphenotype	subphenotype II	0.22	-0.05	0.5	0.11	0.229
Ile	subphenotype	subphenotype III	0.02	-0.32	0.37	0.894	0.937
Ile	subphenotype	subphenotype IV	0.55	0.23	0.86	0.001	0.01
Ile	subphenotype	subphenotype V	0.35	-0.03	0.73	0.068	0.161
Leu	subphenotype	subphenotype II	0.13	-0.15	0.41	0.352	0.5
Leu	subphenotype	subphenotype III	-0.02	-0.38	0.33	0.899	0.939
Leu	subphenotype	subphenotype IV	0.46	0.13	0.78	0.006	0.035
Leu	subphenotype	subphenotype V	0.21	-0.17	0.6	0.28	0.422
Lys	subphenotype	subphenotype II	0.13	-0.2	0.46	0.435	0.582
Lys	subphenotype	subphenotype III	0.14	-0.28	0.56	0.503	0.636
Lys	subphenotype	subphenotype IV	0.36	-0.02	0.74	0.063	0.153
Lys	subphenotype	subphenotype V	-0.03	-0.49	0.42	0.886	0.933
Met	subphenotype	subphenotype II	-0.04	-0.36	0.27	0.79	0.885
Met	subphenotype	subphenotype III	-0.47	-0.87	-0.07	0.02	0.074
Met	subphenotype	subphenotype IV	0.19	-0.17	0.56	0.301	0.448
Met	subphenotype	subphenotype V	-0.3	-0.73	0.14	0.183	0.315
Orn	subphenotype	subphenotype II	0.23	-0.09	0.54	0.161	0.299
Orn	subphenotype	subphenotype III	0.13	-0.27	0.53	0.53	0.658
Orn	subphenotype	subphenotype IV	0.35	-0.02	0.72	0.061	0.152
Orn	subphenotype	subphenotype V	-0.05	-0.49	0.39	0.818	0.897
Phe	subphenotype	subphenotype II	0.18	-0.14	0.49	0.265	0.409
Phe	subphenotype	subphenotype III	0.07	-0.33	0.47	0.724	0.831
Phe	subphenotype	subphenotype IV	0.67	0.31	1.04	0	0.005
Phe	subphenotype	subphenotype V	0.1	-0.33	0.54	0.638	0.764
Pro	subphenotype	subphenotype II	0.35	0.04	0.66	0.026	0.087
Pro	subphenotype	subphenotype III	0.05	-0.34	0.44	0.794	0.887
Pro	subphenotype	subphenotype IV	0.52	0.17	0.88	0.004	0.027
Pro	subphenotype	subphenotype V	0.3	-0.13	0.72	0.17	0.301
Ser	subphenotype	subphenotype II	-0.25	-0.57	0.07	0.125	0.246
Ser	subphenotype	subphenotype III	-0.37	-0.77	0.03	0.073	0.17
Ser	subphenotype	subphenotype IV	-0.36	-0.73	0.01	0.054	0.141
Ser	subphenotype	subphenotype V	-0.66	-1.1	-0.22	0.004	0.027
Thr	subphenotype	subphenotype II	0.09	-0.24	0.43	0.575	0.703
Thr	subphenotype	subphenotype III	-0.23	-0.65	0.19	0.278	0.422
Thr	subphenotype	subphenotype IV	-0.01	-0.39	0.38	0.974	0.981
Thr	subphenotype	subphenotype V	-0.35	-0.81	0.1	0.128	0.25
Trp	subphenotype	subphenotype II	-0.05	-0.37	0.27	0.772	0.87
Trp	subphenotype	subphenotype III	-0.24	-0.65	0.17	0.246	0.389
Trp	subphenotype	subphenotype IV	0.23	-0.14	0.6	0.227	0.37
Trp	subphenotype	subphenotype V	-0.04	-0.49	0.4	0.843	0.912
Tyr	subphenotype	subphenotype II	0.38	0.07	0.69	0.017	0.068
Tyr	subphenotype	subphenotype III	0.21	-0.18	0.6	0.296	0.442
Tyr	subphenotype	subphenotype IV	0.82	0.46	1.18	0	0
Tyr	subphenotype	subphenotype V	0.43	0	0.86	0.051	0.138
Val	subphenotype	subphenotype II	0.29	-0.01	0.59	0.062	0.152
Val	subphenotype	subphenotype III	0.13	-0.26	0.51	0.518	0.648
Val	subphenotype	subphenotype IV	0.63	0.28	0.98	0	0.006
Val	subphenotype	subphenotype V	0.42	0	0.84	0.049	0.134
Ac.Orn	subphenotype	subphenotype II	0.07	-0.26	0.39	0.677	0.793
Ac.Orn	subphenotype	subphenotype III	-0.19	-0.61	0.22	0.352	0.5
Ac.Orn	subphenotype	subphenotype IV	0.01	-0.36	0.39	0.949	0.973
Ac.Orn	subphenotype	subphenotype V	0.19	-0.26	0.64	0.409	0.557
ADMA	subphenotype	subphenotype II	0.16	-0.18	0.5	0.346	0.495
ADMA	subphenotype	subphenotype III	0.31	-0.11	0.74	0.149	0.28
ADMA	subphenotype	subphenotype IV	0.12	-0.27	0.51	0.534	0.663
ADMA	subphenotype	subphenotype V	-0.12	-0.58	0.35	0.621	0.747
alpha.AAA	subphenotype	subphenotype II	0.31	0.01	0.61	0.042	0.119
alpha.AAA	subphenotype	subphenotype III	0.25	-0.12	0.63	0.188	0.32
alpha.AAA	subphenotype	subphenotype IV	0.67	0.33	1.02	0	0.003
alpha.AAA	subphenotype	subphenotype V	0.44	0.03	0.85	0.035	0.108
Creatinine	subphenotype	subphenotype II	-0.25	-0.53	0.02	0.072	0.17
Creatinine	subphenotype	subphenotype III	-0.39	-0.73	-0.04	0.028	0.092
Creatinine	subphenotype	subphenotype IV	0	-0.32	0.32	0.989	0.993
Creatinine	subphenotype	subphenotype V	-0.36	-0.74	0.02	0.064	0.153
Kynurenine	subphenotype	subphenotype II	0.3	-0.01	0.61	0.059	0.15
Kynurenine	subphenotype	subphenotype III	0.05	-0.34	0.45	0.783	0.881
Kynurenine	subphenotype	subphenotype IV	0.66	0.3	1.01	0	0.005
Kynurenine	subphenotype	subphenotype V	0.24	-0.19	0.67	0.266	0.409
Met.SO	subphenotype	subphenotype II	-0.07	-0.4	0.25	0.651	0.773
Met.SO	subphenotype	subphenotype III	-0.25	-0.66	0.16	0.229	0.371
Met.SO	subphenotype	subphenotype IV	0.02	-0.35	0.4	0.899	0.939
Met.SO	subphenotype	subphenotype V	0.06	-0.39	0.5	0.801	0.889
SDMA	subphenotype	subphenotype II	0.02	-0.31	0.35	0.915	0.946
SDMA	subphenotype	subphenotype III	0.15	-0.27	0.56	0.488	0.627
SDMA	subphenotype	subphenotype IV	-0.01	-0.39	0.37	0.96	0.976
SDMA	subphenotype	subphenotype V	-0.19	-0.65	0.26	0.407	0.556
Spermidine	subphenotype	subphenotype II	-0.15	-0.47	0.18	0.375	0.524
Spermidine	subphenotype	subphenotype III	-0.03	-0.44	0.39	0.904	0.941
Spermidine	subphenotype	subphenotype IV	0.05	-0.33	0.43	0.797	0.888
Spermidine	subphenotype	subphenotype V	-0.38	-0.83	0.07	0.094	0.205
t4.OH.Pro	subphenotype	subphenotype II	0.19	-0.13	0.52	0.242	0.386
t4.OH.Pro	subphenotype	subphenotype III	-0.17	-0.58	0.23	0.403	0.553
t4.OH.Pro	subphenotype	subphenotype IV	0.24	-0.13	0.62	0.204	0.338
t4.OH.Pro	subphenotype	subphenotype V	0.39	-0.06	0.84	0.087	0.193
Taurine	subphenotype	subphenotype II	0.03	-0.29	0.35	0.838	0.911
Taurine	subphenotype	subphenotype III	0	-0.4	0.41	0.986	0.991
Taurine	subphenotype	subphenotype IV	-0.14	-0.51	0.23	0.461	0.601
Taurine	subphenotype	subphenotype V	-0.08	-0.52	0.36	0.721	0.831
total.DMA	subphenotype	subphenotype II	-0.04	-0.36	0.28	0.816	0.897
total.DMA	subphenotype	subphenotype III	-0.02	-0.43	0.38	0.92	0.949
total.DMA	subphenotype	subphenotype IV	-0.07	-0.44	0.3	0.71	0.823
total.DMA	subphenotype	subphenotype V	-0.44	-0.89	0	0.05	0.135
lysoPC.a.C16.0	subphenotype	subphenotype II	-0.14	-0.44	0.16	0.351	0.5
lysoPC.a.C16.0	subphenotype	subphenotype III	-0.49	-0.87	-0.11	0.012	0.051
lysoPC.a.C16.0	subphenotype	subphenotype IV	-0.41	-0.76	-0.06	0.02	0.075
lysoPC.a.C16.0	subphenotype	subphenotype V	-0.53	-0.95	-0.12	0.012	0.052
lysoPC.a.C16.1	subphenotype	subphenotype II	0.07	-0.25	0.4	0.664	0.785
lysoPC.a.C16.1	subphenotype	subphenotype III	-0.01	-0.42	0.4	0.955	0.976
lysoPC.a.C16.1	subphenotype	subphenotype IV	0.21	-0.16	0.59	0.265	0.409
lysoPC.a.C16.1	subphenotype	subphenotype V	0.04	-0.41	0.49	0.864	0.921
lysoPC.a.C17.0	subphenotype	subphenotype II	-0.4	-0.7	-0.1	0.009	0.046
lysoPC.a.C17.0	subphenotype	subphenotype III	-0.82	-1.19	-0.44	0	0.001
lysoPC.a.C17.0	subphenotype	subphenotype IV	-0.96	-1.3	-0.61	0	0
lysoPC.a.C17.0	subphenotype	subphenotype V	-1.08	-1.49	-0.67	0	0
lysoPC.a.C18.0	subphenotype	subphenotype II	-0.03	-0.34	0.28	0.859	0.917
lysoPC.a.C18.0	subphenotype	subphenotype III	-0.4	-0.79	-0.01	0.044	0.123
lysoPC.a.C18.0	subphenotype	subphenotype IV	-0.29	-0.64	0.07	0.116	0.237
lysoPC.a.C18.0	subphenotype	subphenotype V	-0.59	-1.01	-0.16	0.007	0.041
lysoPC.a.C18.1	subphenotype	subphenotype II	-0.44	-0.73	-0.14	0.004	0.027
lysoPC.a.C18.1	subphenotype	subphenotype III	-0.8	-1.18	-0.43	0	0.001
lysoPC.a.C18.1	subphenotype	subphenotype IV	-0.81	-1.15	-0.47	0	0
lysoPC.a.C18.1	subphenotype	subphenotype V	-0.88	-1.29	-0.47	0	0.001
lysoPC.a.C18.2	subphenotype	subphenotype II	-0.54	-0.82	-0.25	0	0.005
lysoPC.a.C18.2	subphenotype	subphenotype III	-1.04	-1.4	-0.68	0	0
lysoPC.a.C18.2	subphenotype	subphenotype IV	-0.99	-1.32	-0.66	0	0
lysoPC.a.C18.2	subphenotype	subphenotype V	-1.11	-1.5	-0.71	0	0
lysoPC.a.C20.3	subphenotype	subphenotype II	-0.2	-0.51	0.11	0.197	0.33
lysoPC.a.C20.3	subphenotype	subphenotype III	-0.56	-0.95	-0.17	0.006	0.034
lysoPC.a.C20.3	subphenotype	subphenotype IV	-0.26	-0.62	0.09	0.149	0.28
lysoPC.a.C20.3	subphenotype	subphenotype V	-0.36	-0.78	0.07	0.104	0.223
lysoPC.a.C20.4	subphenotype	subphenotype II	-0.24	-0.55	0.06	0.12	0.241
lysoPC.a.C20.4	subphenotype	subphenotype III	-0.58	-0.97	-0.19	0.004	0.027
lysoPC.a.C20.4	subphenotype	subphenotype IV	-0.5	-0.85	-0.14	0.007	0.038
lysoPC.a.C20.4	subphenotype	subphenotype V	-0.46	-0.88	-0.03	0.034	0.107
PC.aa.C28.1	subphenotype	subphenotype II	0.11	-0.21	0.43	0.501	0.636
PC.aa.C28.1	subphenotype	subphenotype III	0.13	-0.27	0.54	0.519	0.648
PC.aa.C28.1	subphenotype	subphenotype IV	0.04	-0.33	0.41	0.819	0.897
PC.aa.C28.1	subphenotype	subphenotype V	0.15	-0.29	0.6	0.494	0.63
PC.aa.C30.0	subphenotype	subphenotype II	0.31	-0.02	0.65	0.067	0.161
PC.aa.C30.0	subphenotype	subphenotype III	0.25	-0.17	0.67	0.245	0.388
PC.aa.C30.0	subphenotype	subphenotype IV	0.32	-0.07	0.7	0.109	0.229
PC.aa.C30.0	subphenotype	subphenotype V	0.47	0.01	0.93	0.047	0.129
PC.aa.C32.0	subphenotype	subphenotype II	0.16	-0.18	0.49	0.357	0.503
PC.aa.C32.0	subphenotype	subphenotype III	0.09	-0.33	0.51	0.678	0.793
PC.aa.C32.0	subphenotype	subphenotype IV	0.17	-0.21	0.55	0.384	0.534
PC.aa.C32.0	subphenotype	subphenotype V	0.22	-0.24	0.68	0.353	0.5
PC.aa.C32.1	subphenotype	subphenotype II	0.5	0.19	0.82	0.002	0.018
PC.aa.C32.1	subphenotype	subphenotype III	0.64	0.24	1.04	0.002	0.018
PC.aa.C32.1	subphenotype	subphenotype IV	0.93	0.56	1.29	0	0
PC.aa.C32.1	subphenotype	subphenotype V	0.82	0.39	1.26	0	0.005
PC.aa.C32.2	subphenotype	subphenotype II	0.62	0.3	0.94	0	0.004
PC.aa.C32.2	subphenotype	subphenotype III	0.68	0.28	1.09	0.001	0.013
PC.aa.C32.2	subphenotype	subphenotype IV	0.65	0.28	1.02	0.001	0.009
PC.aa.C32.2	subphenotype	subphenotype V	0.64	0.2	1.09	0.005	0.032
PC.aa.C32.3	subphenotype	subphenotype II	0.48	0.17	0.78	0.003	0.022
PC.aa.C32.3	subphenotype	subphenotype III	0.35	-0.04	0.74	0.075	0.174
PC.aa.C32.3	subphenotype	subphenotype IV	0.37	0.02	0.73	0.041	0.118
PC.aa.C32.3	subphenotype	subphenotype V	0.28	-0.15	0.7	0.198	0.33
PC.aa.C34.1	subphenotype	subphenotype II	0.44	0.11	0.77	0.009	0.045
PC.aa.C34.1	subphenotype	subphenotype III	0.3	-0.11	0.72	0.153	0.286
PC.aa.C34.1	subphenotype	subphenotype IV	0.5	0.12	0.88	0.01	0.047
PC.aa.C34.1	subphenotype	subphenotype V	0.5	0.04	0.95	0.032	0.101
PC.aa.C34.2	subphenotype	subphenotype II	0.39	0.06	0.71	0.019	0.072
PC.aa.C34.2	subphenotype	subphenotype III	0.27	-0.14	0.68	0.195	0.328
PC.aa.C34.2	subphenotype	subphenotype IV	0.39	0.02	0.77	0.041	0.119
PC.aa.C34.2	subphenotype	subphenotype V	0.25	-0.2	0.7	0.268	0.41
PC.aa.C34.3	subphenotype	subphenotype II	0.45	0.13	0.78	0.007	0.04
PC.aa.C34.3	subphenotype	subphenotype III	0.38	-0.04	0.79	0.074	0.172
PC.aa.C34.3	subphenotype	subphenotype IV	0.44	0.06	0.82	0.023	0.082
PC.aa.C34.3	subphenotype	subphenotype V	0.43	-0.02	0.88	0.062	0.152
PC.aa.C34.4	subphenotype	subphenotype II	0.65	0.32	0.97	0	0.003
PC.aa.C34.4	subphenotype	subphenotype III	0.65	0.24	1.06	0.002	0.018
PC.aa.C34.4	subphenotype	subphenotype IV	0.64	0.27	1.02	0.001	0.01
PC.aa.C34.4	subphenotype	subphenotype V	0.82	0.37	1.27	0	0.005
PC.aa.C36.1	subphenotype	subphenotype II	0.39	0.07	0.71	0.018	0.07
PC.aa.C36.1	subphenotype	subphenotype III	0.2	-0.21	0.61	0.336	0.483
PC.aa.C36.1	subphenotype	subphenotype IV	0.67	0.29	1.04	0.001	0.007
PC.aa.C36.1	subphenotype	subphenotype V	0.51	0.06	0.96	0.025	0.087
PC.aa.C36.2	subphenotype	subphenotype II	0.37	0.05	0.69	0.024	0.084
PC.aa.C36.2	subphenotype	subphenotype III	0.28	-0.13	0.68	0.182	0.314
PC.aa.C36.2	subphenotype	subphenotype IV	0.53	0.16	0.9	0.005	0.034
PC.aa.C36.2	subphenotype	subphenotype V	0.31	-0.13	0.76	0.168	0.301
PC.aa.C36.3	subphenotype	subphenotype II	0.45	0.12	0.78	0.007	0.041
PC.aa.C36.3	subphenotype	subphenotype III	0.3	-0.11	0.72	0.15	0.282
PC.aa.C36.3	subphenotype	subphenotype IV	0.61	0.23	0.99	0.002	0.017
PC.aa.C36.3	subphenotype	subphenotype V	0.54	0.09	1	0.02	0.073
PC.aa.C36.4	subphenotype	subphenotype II	0.43	0.1	0.76	0.01	0.047
PC.aa.C36.4	subphenotype	subphenotype III	0.28	-0.13	0.69	0.184	0.316
PC.aa.C36.4	subphenotype	subphenotype IV	0.37	-0.01	0.75	0.057	0.145
PC.aa.C36.4	subphenotype	subphenotype V	0.6	0.14	1.05	0.01	0.047
PC.aa.C36.5	subphenotype	subphenotype II	0.28	-0.06	0.63	0.106	0.224
PC.aa.C36.5	subphenotype	subphenotype III	0.24	-0.2	0.67	0.286	0.428
PC.aa.C36.5	subphenotype	subphenotype IV	0.36	-0.04	0.76	0.076	0.175
PC.aa.C36.5	subphenotype	subphenotype V	0.53	0.06	1.01	0.028	0.092
PC.aa.C36.6	subphenotype	subphenotype II	0.41	0.07	0.74	0.017	0.068
PC.aa.C36.6	subphenotype	subphenotype III	0.43	0.01	0.86	0.045	0.126
PC.aa.C36.6	subphenotype	subphenotype IV	0.44	0.05	0.82	0.028	0.092
PC.aa.C36.6	subphenotype	subphenotype V	0.4	-0.06	0.87	0.088	0.193
PC.aa.C38.0	subphenotype	subphenotype II	-0.13	-0.45	0.2	0.437	0.583
PC.aa.C38.0	subphenotype	subphenotype III	-0.08	-0.49	0.33	0.693	0.808
PC.aa.C38.0	subphenotype	subphenotype IV	-0.31	-0.68	0.07	0.105	0.224
PC.aa.C38.0	subphenotype	subphenotype V	-0.63	-1.08	-0.18	0.006	0.036
PC.aa.C38.1	subphenotype	subphenotype II	0.18	-0.14	0.51	0.269	0.41
PC.aa.C38.1	subphenotype	subphenotype III	-0.07	-0.48	0.35	0.754	0.861
PC.aa.C38.1	subphenotype	subphenotype IV	-0.12	-0.5	0.26	0.526	0.655
PC.aa.C38.1	subphenotype	subphenotype V	-0.3	-0.75	0.15	0.189	0.32
PC.aa.C38.3	subphenotype	subphenotype II	0.59	0.28	0.9	0	0.004
PC.aa.C38.3	subphenotype	subphenotype III	0.64	0.25	1.03	0.001	0.015
PC.aa.C38.3	subphenotype	subphenotype IV	1.13	0.77	1.49	0	0
PC.aa.C38.3	subphenotype	subphenotype V	0.85	0.42	1.28	0	0.003
PC.aa.C38.4	subphenotype	subphenotype II	0.52	0.2	0.84	0.002	0.016
PC.aa.C38.4	subphenotype	subphenotype III	0.43	0.03	0.84	0.036	0.11
PC.aa.C38.4	subphenotype	subphenotype IV	0.7	0.33	1.07	0	0.005
PC.aa.C38.4	subphenotype	subphenotype V	0.73	0.29	1.18	0.001	0.014
PC.aa.C38.5	subphenotype	subphenotype II	0.44	0.11	0.78	0.01	0.047
PC.aa.C38.5	subphenotype	subphenotype III	0.28	-0.15	0.7	0.203	0.337
PC.aa.C38.5	subphenotype	subphenotype IV	0.44	0.05	0.83	0.026	0.088
PC.aa.C38.5	subphenotype	subphenotype V	0.6	0.13	1.06	0.012	0.053
PC.aa.C38.6	subphenotype	subphenotype II	0.13	-0.21	0.47	0.457	0.597
PC.aa.C38.6	subphenotype	subphenotype III	0.24	-0.19	0.67	0.279	0.422
PC.aa.C38.6	subphenotype	subphenotype IV	0.23	-0.16	0.63	0.242	0.386
PC.aa.C38.6	subphenotype	subphenotype V	0.01	-0.46	0.48	0.965	0.976
PC.aa.C40.2	subphenotype	subphenotype II	-0.24	-0.58	0.09	0.157	0.292
PC.aa.C40.2	subphenotype	subphenotype III	-0.35	-0.77	0.08	0.111	0.23
PC.aa.C40.2	subphenotype	subphenotype IV	-0.28	-0.67	0.11	0.163	0.3
PC.aa.C40.2	subphenotype	subphenotype V	-0.32	-0.78	0.14	0.176	0.308
PC.aa.C40.3	subphenotype	subphenotype II	0.11	-0.22	0.45	0.502	0.636
PC.aa.C40.3	subphenotype	subphenotype III	-0.05	-0.47	0.38	0.827	0.902
PC.aa.C40.3	subphenotype	subphenotype IV	0.06	-0.33	0.45	0.759	0.864
PC.aa.C40.3	subphenotype	subphenotype V	0.04	-0.42	0.51	0.85	0.913
PC.aa.C40.4	subphenotype	subphenotype II	0.5	0.18	0.83	0.003	0.022
PC.aa.C40.4	subphenotype	subphenotype III	0.4	-0.01	0.81	0.056	0.144
PC.aa.C40.4	subphenotype	subphenotype IV	0.74	0.36	1.11	0	0.003
PC.aa.C40.4	subphenotype	subphenotype V	0.67	0.22	1.12	0.003	0.027
PC.aa.C40.5	subphenotype	subphenotype II	0.63	0.31	0.96	0	0.003
PC.aa.C40.5	subphenotype	subphenotype III	0.57	0.16	0.98	0.006	0.036
PC.aa.C40.5	subphenotype	subphenotype IV	0.99	0.61	1.36	0	0
PC.aa.C40.5	subphenotype	subphenotype V	0.74	0.3	1.19	0.001	0.013
PC.aa.C40.6	subphenotype	subphenotype II	0.36	0.03	0.69	0.034	0.105
PC.aa.C40.6	subphenotype	subphenotype III	0.62	0.21	1.04	0.004	0.027
PC.aa.C40.6	subphenotype	subphenotype IV	0.71	0.33	1.09	0	0.005
PC.aa.C40.6	subphenotype	subphenotype V	0.31	-0.15	0.77	0.181	0.313
PC.aa.C42.0	subphenotype	subphenotype II	-0.33	-0.64	-0.02	0.037	0.112
PC.aa.C42.0	subphenotype	subphenotype III	-0.41	-0.81	-0.02	0.04	0.117
PC.aa.C42.0	subphenotype	subphenotype IV	-0.54	-0.89	-0.18	0.004	0.027
PC.aa.C42.0	subphenotype	subphenotype V	-0.71	-1.14	-0.28	0.001	0.014
PC.aa.C42.1	subphenotype	subphenotype II	-0.36	-0.68	-0.05	0.024	0.084
PC.aa.C42.1	subphenotype	subphenotype III	-0.54	-0.94	-0.14	0.008	0.043
PC.aa.C42.1	subphenotype	subphenotype IV	-0.57	-0.93	-0.2	0.003	0.022
PC.aa.C42.1	subphenotype	subphenotype V	-0.84	-1.28	-0.4	0	0.004
PC.aa.C42.2	subphenotype	subphenotype II	-0.43	-0.76	-0.11	0.009	0.045
PC.aa.C42.2	subphenotype	subphenotype III	-0.47	-0.88	-0.06	0.024	0.085
PC.aa.C42.2	subphenotype	subphenotype IV	-0.45	-0.82	-0.07	0.019	0.072
PC.aa.C42.2	subphenotype	subphenotype V	-0.66	-1.11	-0.21	0.004	0.027
PC.aa.C42.4	subphenotype	subphenotype II	-0.03	-0.36	0.3	0.845	0.912
PC.aa.C42.4	subphenotype	subphenotype III	-0.16	-0.58	0.26	0.449	0.59
PC.aa.C42.4	subphenotype	subphenotype IV	-0.14	-0.52	0.25	0.478	0.617
PC.aa.C42.4	subphenotype	subphenotype V	-0.2	-0.66	0.26	0.392	0.541
PC.aa.C42.5	subphenotype	subphenotype II	0.17	-0.17	0.51	0.322	0.47
PC.aa.C42.5	subphenotype	subphenotype III	0.33	-0.1	0.76	0.132	0.257
PC.aa.C42.5	subphenotype	subphenotype IV	0.32	-0.08	0.71	0.113	0.233
PC.aa.C42.5	subphenotype	subphenotype V	0.3	-0.17	0.77	0.208	0.343
PC.aa.C42.6	subphenotype	subphenotype II	0.13	-0.21	0.47	0.441	0.584
PC.aa.C42.6	subphenotype	subphenotype III	0.03	-0.4	0.46	0.884	0.932
PC.aa.C42.6	subphenotype	subphenotype IV	0.15	-0.24	0.55	0.446	0.587
PC.aa.C42.6	subphenotype	subphenotype V	0.05	-0.42	0.53	0.819	0.897
PC.ae.C30.0	subphenotype	subphenotype II	-0.27	-0.6	0.06	0.11	0.229
PC.ae.C30.0	subphenotype	subphenotype III	-0.44	-0.85	-0.02	0.04	0.117
PC.ae.C30.0	subphenotype	subphenotype IV	-0.38	-0.76	0	0.05	0.135
PC.ae.C30.0	subphenotype	subphenotype V	-0.43	-0.89	0.02	0.062	0.152
PC.ae.C32.1	subphenotype	subphenotype II	-0.14	-0.46	0.19	0.411	0.558
PC.ae.C32.1	subphenotype	subphenotype III	-0.27	-0.68	0.15	0.205	0.338
PC.ae.C32.1	subphenotype	subphenotype IV	-0.22	-0.6	0.15	0.246	0.389
PC.ae.C32.1	subphenotype	subphenotype V	-0.52	-0.97	-0.07	0.024	0.085
PC.ae.C32.2	subphenotype	subphenotype II	-0.01	-0.32	0.3	0.965	0.976
PC.ae.C32.2	subphenotype	subphenotype III	-0.16	-0.55	0.24	0.43	0.578
PC.ae.C32.2	subphenotype	subphenotype IV	-0.14	-0.5	0.22	0.429	0.578
PC.ae.C32.2	subphenotype	subphenotype V	-0.33	-0.76	0.09	0.126	0.247
PC.ae.C34.0	subphenotype	subphenotype II	0.02	-0.31	0.36	0.884	0.932
PC.ae.C34.0	subphenotype	subphenotype III	-0.22	-0.63	0.2	0.312	0.463
PC.ae.C34.0	subphenotype	subphenotype IV	-0.19	-0.58	0.19	0.325	0.473
PC.ae.C34.0	subphenotype	subphenotype V	-0.16	-0.61	0.3	0.505	0.637
PC.ae.C34.1	subphenotype	subphenotype II	-0.03	-0.35	0.3	0.868	0.921
PC.ae.C34.1	subphenotype	subphenotype III	-0.2	-0.61	0.21	0.33	0.477
PC.ae.C34.1	subphenotype	subphenotype IV	-0.16	-0.54	0.21	0.39	0.54
PC.ae.C34.1	subphenotype	subphenotype V	-0.26	-0.71	0.19	0.25	0.391
PC.ae.C34.2	subphenotype	subphenotype II	0.08	-0.23	0.39	0.6	0.729
PC.ae.C34.2	subphenotype	subphenotype III	-0.11	-0.5	0.28	0.587	0.715
PC.ae.C34.2	subphenotype	subphenotype IV	-0.39	-0.75	-0.03	0.035	0.108
PC.ae.C34.2	subphenotype	subphenotype V	-0.54	-0.97	-0.11	0.014	0.056
PC.ae.C34.3	subphenotype	subphenotype II	-0.1	-0.41	0.2	0.508	0.64
PC.ae.C34.3	subphenotype	subphenotype III	-0.34	-0.72	0.05	0.087	0.193
PC.ae.C34.3	subphenotype	subphenotype IV	-0.58	-0.93	-0.23	0.001	0.014
PC.ae.C34.3	subphenotype	subphenotype V	-0.62	-1.04	-0.2	0.004	0.028
PC.ae.C36.0	subphenotype	subphenotype II	0.08	-0.26	0.41	0.642	0.765
PC.ae.C36.0	subphenotype	subphenotype III	-0.16	-0.59	0.26	0.445	0.587
PC.ae.C36.0	subphenotype	subphenotype IV	-0.13	-0.52	0.26	0.517	0.648
PC.ae.C36.0	subphenotype	subphenotype V	-0.18	-0.64	0.28	0.441	0.584
PC.ae.C36.1	subphenotype	subphenotype II	0.04	-0.28	0.36	0.799	0.888
PC.ae.C36.1	subphenotype	subphenotype III	-0.25	-0.65	0.15	0.215	0.353
PC.ae.C36.1	subphenotype	subphenotype IV	-0.29	-0.66	0.08	0.12	0.241
PC.ae.C36.1	subphenotype	subphenotype V	-0.22	-0.66	0.22	0.328	0.477
PC.ae.C36.2	subphenotype	subphenotype II	-0.06	-0.36	0.24	0.709	0.823
PC.ae.C36.2	subphenotype	subphenotype III	-0.31	-0.69	0.07	0.11	0.229
PC.ae.C36.2	subphenotype	subphenotype IV	-0.52	-0.87	-0.17	0.004	0.027
PC.ae.C36.2	subphenotype	subphenotype V	-0.55	-0.97	-0.14	0.01	0.046
PC.ae.C36.3	subphenotype	subphenotype II	0.19	-0.13	0.51	0.243	0.386
PC.ae.C36.3	subphenotype	subphenotype III	-0.08	-0.48	0.32	0.687	0.802
PC.ae.C36.3	subphenotype	subphenotype IV	-0.21	-0.57	0.16	0.267	0.409
PC.ae.C36.3	subphenotype	subphenotype V	-0.3	-0.74	0.14	0.175	0.307
PC.ae.C36.4	subphenotype	subphenotype II	0.27	-0.05	0.6	0.099	0.215
PC.ae.C36.4	subphenotype	subphenotype III	0.09	-0.32	0.5	0.672	0.792
PC.ae.C36.4	subphenotype	subphenotype IV	0.07	-0.31	0.45	0.725	0.831
PC.ae.C36.4	subphenotype	subphenotype V	-0.04	-0.5	0.41	0.848	0.912
PC.ae.C36.5	subphenotype	subphenotype II	0.18	-0.15	0.5	0.283	0.427
PC.ae.C36.5	subphenotype	subphenotype III	0.02	-0.39	0.42	0.928	0.956
PC.ae.C36.5	subphenotype	subphenotype IV	-0.03	-0.4	0.34	0.867	0.921
PC.ae.C36.5	subphenotype	subphenotype V	-0.06	-0.5	0.38	0.787	0.884
PC.ae.C38.0	subphenotype	subphenotype II	0.17	-0.17	0.5	0.331	0.478
PC.ae.C38.0	subphenotype	subphenotype III	0.11	-0.31	0.53	0.608	0.736
PC.ae.C38.0	subphenotype	subphenotype IV	0.07	-0.31	0.46	0.715	0.827
PC.ae.C38.0	subphenotype	subphenotype V	-0.07	-0.53	0.39	0.761	0.865
PC.ae.C38.1	subphenotype	subphenotype II	-0.12	-0.45	0.21	0.475	0.615
PC.ae.C38.1	subphenotype	subphenotype III	-0.34	-0.76	0.08	0.111	0.23
PC.ae.C38.1	subphenotype	subphenotype IV	-0.31	-0.69	0.08	0.117	0.237
PC.ae.C38.1	subphenotype	subphenotype V	-0.41	-0.87	0.04	0.077	0.175
PC.ae.C38.2	subphenotype	subphenotype II	-0.22	-0.54	0.1	0.177	0.308
PC.ae.C38.2	subphenotype	subphenotype III	-0.58	-0.98	-0.18	0.005	0.032
PC.ae.C38.2	subphenotype	subphenotype IV	-0.47	-0.84	-0.1	0.013	0.055
PC.ae.C38.2	subphenotype	subphenotype V	-0.55	-0.99	-0.11	0.015	0.06
PC.ae.C38.3	subphenotype	subphenotype II	0.08	-0.24	0.4	0.627	0.751
PC.ae.C38.3	subphenotype	subphenotype III	-0.19	-0.59	0.22	0.361	0.506
PC.ae.C38.3	subphenotype	subphenotype IV	-0.1	-0.47	0.27	0.583	0.712
PC.ae.C38.3	subphenotype	subphenotype V	-0.13	-0.57	0.3	0.547	0.675
PC.ae.C38.4	subphenotype	subphenotype II	0.03	-0.29	0.35	0.856	0.916
PC.ae.C38.4	subphenotype	subphenotype III	-0.28	-0.69	0.13	0.175	0.307
PC.ae.C38.4	subphenotype	subphenotype IV	-0.36	-0.73	0.01	0.06	0.15
PC.ae.C38.4	subphenotype	subphenotype V	-0.31	-0.75	0.13	0.169	0.301
PC.ae.C38.5	subphenotype	subphenotype II	0.17	-0.16	0.5	0.305	0.454
PC.ae.C38.5	subphenotype	subphenotype III	0.03	-0.38	0.44	0.882	0.932
PC.ae.C38.5	subphenotype	subphenotype IV	-0.05	-0.43	0.33	0.792	0.887
PC.ae.C38.5	subphenotype	subphenotype V	-0.16	-0.61	0.29	0.48	0.618
PC.ae.C38.6	subphenotype	subphenotype II	0.07	-0.25	0.4	0.657	0.778
PC.ae.C38.6	subphenotype	subphenotype III	0.11	-0.31	0.52	0.615	0.741
PC.ae.C38.6	subphenotype	subphenotype IV	-0.05	-0.42	0.33	0.811	0.897
PC.ae.C38.6	subphenotype	subphenotype V	-0.26	-0.72	0.19	0.25	0.391
PC.ae.C40.1	subphenotype	subphenotype II	0.01	-0.32	0.34	0.934	0.961
PC.ae.C40.1	subphenotype	subphenotype III	-0.37	-0.79	0.05	0.084	0.189
PC.ae.C40.1	subphenotype	subphenotype IV	-0.26	-0.64	0.12	0.185	0.316
PC.ae.C40.1	subphenotype	subphenotype V	-0.32	-0.78	0.13	0.166	0.3
PC.ae.C40.2	subphenotype	subphenotype II	0.03	-0.29	0.35	0.846	0.912
PC.ae.C40.2	subphenotype	subphenotype III	-0.1	-0.51	0.3	0.611	0.737
PC.ae.C40.2	subphenotype	subphenotype IV	-0.26	-0.63	0.11	0.166	0.3
PC.ae.C40.2	subphenotype	subphenotype V	-0.29	-0.73	0.15	0.198	0.33
PC.ae.C40.3	subphenotype	subphenotype II	-0.03	-0.33	0.27	0.852	0.913
PC.ae.C40.3	subphenotype	subphenotype III	-0.26	-0.63	0.12	0.18	0.312
PC.ae.C40.3	subphenotype	subphenotype IV	-0.27	-0.62	0.07	0.117	0.237
PC.ae.C40.3	subphenotype	subphenotype V	-0.4	-0.81	0.01	0.054	0.141
PC.ae.C40.4	subphenotype	subphenotype II	-0.19	-0.5	0.12	0.23	0.371
PC.ae.C40.4	subphenotype	subphenotype III	-0.44	-0.83	-0.04	0.03	0.097
PC.ae.C40.4	subphenotype	subphenotype IV	-0.49	-0.85	-0.13	0.008	0.042
PC.ae.C40.4	subphenotype	subphenotype V	-0.53	-0.96	-0.1	0.016	0.065
PC.ae.C40.5	subphenotype	subphenotype II	-0.16	-0.48	0.16	0.319	0.468
PC.ae.C40.5	subphenotype	subphenotype III	-0.38	-0.79	0.02	0.064	0.153
PC.ae.C40.5	subphenotype	subphenotype IV	-0.47	-0.84	-0.1	0.013	0.054
PC.ae.C40.5	subphenotype	subphenotype V	-0.58	-1.02	-0.14	0.011	0.047
PC.ae.C40.6	subphenotype	subphenotype II	-0.14	-0.46	0.18	0.398	0.548
PC.ae.C40.6	subphenotype	subphenotype III	-0.21	-0.61	0.2	0.315	0.465
PC.ae.C40.6	subphenotype	subphenotype IV	-0.44	-0.81	-0.07	0.02	0.074
PC.ae.C40.6	subphenotype	subphenotype V	-0.68	-1.12	-0.23	0.003	0.024
PC.ae.C42.1	subphenotype	subphenotype II	0.03	-0.31	0.36	0.876	0.928
PC.ae.C42.1	subphenotype	subphenotype III	-0.16	-0.58	0.27	0.474	0.615
PC.ae.C42.1	subphenotype	subphenotype IV	-0.15	-0.54	0.24	0.438	0.584
PC.ae.C42.1	subphenotype	subphenotype V	-0.33	-0.79	0.14	0.165	0.3
PC.ae.C42.2	subphenotype	subphenotype II	-0.08	-0.4	0.25	0.643	0.765
PC.ae.C42.2	subphenotype	subphenotype III	-0.45	-0.86	-0.04	0.033	0.103
PC.ae.C42.2	subphenotype	subphenotype IV	-0.27	-0.65	0.11	0.163	0.3
PC.ae.C42.2	subphenotype	subphenotype V	-0.36	-0.81	0.1	0.122	0.242
PC.ae.C42.3	subphenotype	subphenotype II	-0.31	-0.63	0.01	0.054	0.141
PC.ae.C42.3	subphenotype	subphenotype III	-0.46	-0.87	-0.06	0.026	0.087
PC.ae.C42.3	subphenotype	subphenotype IV	-0.61	-0.98	-0.24	0.001	0.014
PC.ae.C42.3	subphenotype	subphenotype V	-0.57	-1.01	-0.13	0.012	0.052
PC.ae.C42.4	subphenotype	subphenotype II	-0.29	-0.6	0.02	0.063	0.153
PC.ae.C42.4	subphenotype	subphenotype III	-0.49	-0.88	-0.1	0.013	0.056
PC.ae.C42.4	subphenotype	subphenotype IV	-0.64	-1	-0.28	0	0.006
PC.ae.C42.4	subphenotype	subphenotype V	-0.58	-1.01	-0.15	0.008	0.042
PC.ae.C42.5	subphenotype	subphenotype II	-0.37	-0.68	-0.06	0.02	0.073
PC.ae.C42.5	subphenotype	subphenotype III	-0.49	-0.88	-0.1	0.015	0.06
PC.ae.C42.5	subphenotype	subphenotype IV	-0.56	-0.92	-0.2	0.002	0.021
PC.ae.C42.5	subphenotype	subphenotype V	-0.79	-1.22	-0.36	0	0.005
PC.ae.C44.3	subphenotype	subphenotype II	-0.2	-0.52	0.13	0.242	0.386
PC.ae.C44.3	subphenotype	subphenotype III	-0.16	-0.58	0.25	0.446	0.587
PC.ae.C44.3	subphenotype	subphenotype IV	-0.37	-0.75	0.01	0.055	0.142
PC.ae.C44.3	subphenotype	subphenotype V	-0.23	-0.68	0.22	0.316	0.465
PC.ae.C44.4	subphenotype	subphenotype II	-0.38	-0.7	-0.06	0.019	0.071
PC.ae.C44.4	subphenotype	subphenotype III	-0.53	-0.93	-0.13	0.01	0.047
PC.ae.C44.4	subphenotype	subphenotype IV	-0.44	-0.81	-0.07	0.018	0.071
PC.ae.C44.4	subphenotype	subphenotype V	-0.64	-1.08	-0.2	0.004	0.027
PC.ae.C44.5	subphenotype	subphenotype II	-0.36	-0.68	-0.04	0.028	0.092
PC.ae.C44.5	subphenotype	subphenotype III	-0.29	-0.69	0.12	0.164	0.3
PC.ae.C44.5	subphenotype	subphenotype IV	-0.5	-0.87	-0.13	0.009	0.045
PC.ae.C44.5	subphenotype	subphenotype V	-0.47	-0.91	-0.02	0.039	0.116
PC.ae.C44.6	subphenotype	subphenotype II	-0.29	-0.6	0.02	0.068	0.162
PC.ae.C44.6	subphenotype	subphenotype III	-0.35	-0.75	0.04	0.079	0.179
PC.ae.C44.6	subphenotype	subphenotype IV	-0.49	-0.85	-0.13	0.008	0.043
PC.ae.C44.6	subphenotype	subphenotype V	-0.71	-1.14	-0.28	0.001	0.014
SM..OH..C14.1	subphenotype	subphenotype II	-0.09	-0.4	0.22	0.563	0.691
SM..OH..C14.1	subphenotype	subphenotype III	-0.28	-0.67	0.11	0.154	0.287
SM..OH..C14.1	subphenotype	subphenotype IV	-0.32	-0.67	0.04	0.08	0.181
SM..OH..C14.1	subphenotype	subphenotype V	-0.44	-0.86	-0.01	0.044	0.123
SM..OH..C16.1	subphenotype	subphenotype II	0.08	-0.22	0.38	0.6	0.729
SM..OH..C16.1	subphenotype	subphenotype III	-0.12	-0.5	0.26	0.548	0.675
SM..OH..C16.1	subphenotype	subphenotype IV	-0.22	-0.56	0.13	0.225	0.367
SM..OH..C16.1	subphenotype	subphenotype V	-0.35	-0.77	0.07	0.098	0.213
SM..OH..C22.1	subphenotype	subphenotype II	0.38	0.08	0.69	0.015	0.06
SM..OH..C22.1	subphenotype	subphenotype III	0.18	-0.21	0.57	0.353	0.5
SM..OH..C22.1	subphenotype	subphenotype IV	0.12	-0.23	0.48	0.493	0.63
SM..OH..C22.1	subphenotype	subphenotype V	-0.01	-0.44	0.42	0.961	0.976
SM..OH..C22.2	subphenotype	subphenotype II	0.14	-0.15	0.44	0.342	0.491
SM..OH..C22.2	subphenotype	subphenotype III	-0.07	-0.44	0.31	0.72	0.831
SM..OH..C22.2	subphenotype	subphenotype IV	-0.14	-0.48	0.2	0.425	0.574
SM..OH..C22.2	subphenotype	subphenotype V	-0.23	-0.64	0.18	0.264	0.408
SM..OH..C24.1	subphenotype	subphenotype II	0.28	-0.03	0.6	0.076	0.175
SM..OH..C24.1	subphenotype	subphenotype III	0.16	-0.23	0.56	0.415	0.562
SM..OH..C24.1	subphenotype	subphenotype IV	0	-0.36	0.37	0.991	0.993
SM..OH..C24.1	subphenotype	subphenotype V	-0.3	-0.74	0.13	0.17	0.301
SM.C16.0	subphenotype	subphenotype II	0.06	-0.24	0.36	0.697	0.811
SM.C16.0	subphenotype	subphenotype III	-0.19	-0.57	0.19	0.32	0.468
SM.C16.0	subphenotype	subphenotype IV	-0.37	-0.72	-0.03	0.035	0.108
SM.C16.0	subphenotype	subphenotype V	-0.56	-0.97	-0.14	0.008	0.043
SM.C16.1	subphenotype	subphenotype II	0.32	0.01	0.62	0.043	0.12
SM.C16.1	subphenotype	subphenotype III	0.31	-0.08	0.7	0.116	0.237
SM.C16.1	subphenotype	subphenotype IV	0.21	-0.14	0.57	0.234	0.377
SM.C16.1	subphenotype	subphenotype V	0.18	-0.24	0.6	0.409	0.557
SM.C18.0	subphenotype	subphenotype II	0.42	0.11	0.73	0.008	0.043
SM.C18.0	subphenotype	subphenotype III	0.51	0.12	0.91	0.011	0.049
SM.C18.0	subphenotype	subphenotype IV	0.4	0.04	0.76	0.031	0.1
SM.C18.0	subphenotype	subphenotype V	0.25	-0.18	0.69	0.248	0.39
SM.C18.1	subphenotype	subphenotype II	0.41	0.1	0.71	0.009	0.045
SM.C18.1	subphenotype	subphenotype III	0.47	0.09	0.86	0.015	0.062
SM.C18.1	subphenotype	subphenotype IV	0.43	0.08	0.78	0.017	0.066
SM.C18.1	subphenotype	subphenotype V	0.31	-0.11	0.73	0.143	0.274
SM.C20.2	subphenotype	subphenotype II	0.47	0.17	0.76	0.002	0.019
SM.C20.2	subphenotype	subphenotype III	0.56	0.18	0.93	0.004	0.027
SM.C20.2	subphenotype	subphenotype IV	0.2	-0.14	0.54	0.251	0.391
SM.C20.2	subphenotype	subphenotype V	0.18	-0.23	0.59	0.381	0.531
SM.C24.0	subphenotype	subphenotype II	0.59	0.27	0.9	0	0.005
SM.C24.0	subphenotype	subphenotype III	0.52	0.12	0.92	0.01	0.047
SM.C24.0	subphenotype	subphenotype IV	0.36	-0.01	0.72	0.056	0.144
SM.C24.0	subphenotype	subphenotype V	0.09	-0.34	0.53	0.678	0.793
SM.C24.1	subphenotype	subphenotype II	0.32	0.01	0.64	0.041	0.118
SM.C24.1	subphenotype	subphenotype III	0.35	-0.04	0.75	0.079	0.18
SM.C24.1	subphenotype	subphenotype IV	0.14	-0.22	0.5	0.45	0.59
SM.C24.1	subphenotype	subphenotype V	-0.01	-0.44	0.42	0.966	0.976
H1	subphenotype	subphenotype II	0.32	0.01	0.63	0.041	0.118
H1	subphenotype	subphenotype III	0.44	0.05	0.83	0.027	0.09
H1	subphenotype	subphenotype IV	0.77	0.42	1.12	0	0.001
H1	subphenotype	subphenotype V	0.81	0.38	1.23	0	0.004
fischer_ratio	subphenotype	subphenotype II	-0.07	-0.38	0.24	0.666	0.756
fischer_ratio	subphenotype	subphenotype III	-0.14	-0.53	0.25	0.475	0.575
fischer_ratio	subphenotype	subphenotype IV	-0.07	-0.43	0.29	0.693	0.766
fischer_ratio	subphenotype	subphenotype V	0.07	-0.36	0.49	0.763	0.814
GABR	subphenotype	subphenotype II	0.2	-0.13	0.53	0.242	0.349
GABR	subphenotype	subphenotype III	-0.01	-0.42	0.41	0.978	0.978
GABR	subphenotype	subphenotype IV	-0.11	-0.49	0.28	0.585	0.683
GABR	subphenotype	subphenotype V	-0.24	-0.7	0.22	0.303	0.421
pro_cit	subphenotype	subphenotype II	0.6	0.28	0.91	0	0.003
pro_cit	subphenotype	subphenotype III	0.58	0.18	0.98	0.004	0.017
pro_cit	subphenotype	subphenotype IV	0.63	0.26	0.99	0.001	0.006
pro_cit	subphenotype	subphenotype V	0.76	0.33	1.2	0.001	0.005
aaa	subphenotype	subphenotype II	0.22	-0.1	0.53	0.181	0.274
aaa	subphenotype	subphenotype III	0.03	-0.37	0.43	0.9	0.935
aaa	subphenotype	subphenotype IV	0.66	0.29	1.02	0	0.004
aaa	subphenotype	subphenotype V	0.17	-0.26	0.61	0.433	0.55
bcaa	subphenotype	subphenotype II	0.22	-0.07	0.51	0.129	0.21
bcaa	subphenotype	subphenotype III	0.06	-0.3	0.43	0.73	0.795
bcaa	subphenotype	subphenotype IV	0.56	0.23	0.9	0.001	0.006
bcaa	subphenotype	subphenotype V	0.35	-0.04	0.75	0.081	0.149
gluco_aa	subphenotype	subphenotype II	0.2	-0.12	0.53	0.218	0.323
gluco_aa	subphenotype	subphenotype III	-0.21	-0.62	0.2	0.309	0.423
gluco_aa	subphenotype	subphenotype IV	0.41	0.03	0.78	0.034	0.075
gluco_aa	subphenotype	subphenotype V	-0.16	-0.61	0.28	0.469	0.573
keto_aa	subphenotype	subphenotype II	0.14	-0.16	0.45	0.356	0.467
keto_aa	subphenotype	subphenotype III	0.06	-0.32	0.45	0.754	0.809
keto_aa	subphenotype	subphenotype IV	0.43	0.07	0.78	0.018	0.05
keto_aa	subphenotype	subphenotype V	0.15	-0.27	0.57	0.493	0.593
adma_arg	subphenotype	subphenotype II	0.01	-0.33	0.34	0.964	0.973
adma_arg	subphenotype	subphenotype III	0.43	0.01	0.86	0.046	0.098
adma_arg	subphenotype	subphenotype IV	0.08	-0.31	0.47	0.699	0.766
adma_arg	subphenotype	subphenotype V	0.39	-0.08	0.85	0.103	0.18
met_ox	subphenotype	subphenotype II	-0.08	-0.4	0.25	0.644	0.741
met_ox	subphenotype	subphenotype III	0.15	-0.25	0.56	0.459	0.566
met_ox	subphenotype	subphenotype IV	-0.1	-0.47	0.27	0.59	0.684
met_ox	subphenotype	subphenotype V	0.24	-0.2	0.69	0.286	0.405
cit_arg	subphenotype	subphenotype II	-0.47	-0.8	-0.15	0.005	0.018
cit_arg	subphenotype	subphenotype III	-0.4	-0.82	0.01	0.056	0.116
cit_arg	subphenotype	subphenotype IV	-0.27	-0.65	0.11	0.163	0.253
cit_arg	subphenotype	subphenotype V	-0.17	-0.62	0.28	0.453	0.566
orn_arg	subphenotype	subphenotype II	0.01	-0.32	0.33	0.955	0.973
orn_arg	subphenotype	subphenotype III	0.3	-0.11	0.71	0.147	0.234
orn_arg	subphenotype	subphenotype IV	0.31	-0.07	0.68	0.109	0.187
orn_arg	subphenotype	subphenotype V	0.51	0.06	0.96	0.027	0.063
beta_ox	subphenotype	subphenotype II	-0.07	-0.38	0.24	0.648	0.741
beta_ox	subphenotype	subphenotype III	0.37	-0.03	0.76	0.067	0.129
beta_ox	subphenotype	subphenotype IV	-0.11	-0.47	0.25	0.542	0.647
beta_ox	subphenotype	subphenotype V	0.34	-0.09	0.77	0.121	0.203
omega_ox	subphenotype	subphenotype II	-0.43	-0.74	-0.11	0.008	0.027
omega_ox	subphenotype	subphenotype III	-0.74	-1.14	-0.34	0	0.003
omega_ox	subphenotype	subphenotype IV	-0.79	-1.16	-0.42	0	0.001
omega_ox	subphenotype	subphenotype V	-0.48	-0.92	-0.04	0.032	0.072
total_AC	subphenotype	subphenotype II	0.37	0.06	0.69	0.02	0.054
total_AC	subphenotype	subphenotype III	0.63	0.23	1.03	0.002	0.011
total_AC	subphenotype	subphenotype IV	0.42	0.06	0.78	0.024	0.059
total_AC	subphenotype	subphenotype V	0.58	0.15	1.02	0.009	0.027
total_longAC	subphenotype	subphenotype II	0.26	-0.05	0.56	0.098	0.174
total_longAC	subphenotype	subphenotype III	0.62	0.24	1.01	0.002	0.009
total_longAC	subphenotype	subphenotype IV	0.33	-0.02	0.69	0.063	0.125
total_longAC	subphenotype	subphenotype V	0.29	-0.13	0.71	0.178	0.272
total_medAC	subphenotype	subphenotype II	0.45	0.14	0.75	0.005	0.018
total_medAC	subphenotype	subphenotype III	0.39	0	0.78	0.05	0.105
total_medAC	subphenotype	subphenotype IV	0.34	-0.02	0.69	0.065	0.129
total_medAC	subphenotype	subphenotype V	0.33	-0.1	0.75	0.134	0.214
total_shortAC	subphenotype	subphenotype II	0.3	-0.01	0.62	0.061	0.123
total_shortAC	subphenotype	subphenotype III	0.54	0.15	0.94	0.008	0.027
total_shortAC	subphenotype	subphenotype IV	0.38	0.01	0.75	0.042	0.091
total_shortAC	subphenotype	subphenotype V	0.55	0.12	0.99	0.013	0.039
total_mufaAC	subphenotype	subphenotype II	0.37	0.06	0.67	0.018	0.05
total_mufaAC	subphenotype	subphenotype III	0.59	0.21	0.97	0.003	0.013
total_mufaAC	subphenotype	subphenotype IV	0.4	0.05	0.75	0.026	0.063
total_mufaAC	subphenotype	subphenotype V	0.36	-0.06	0.78	0.089	0.16
total_pufaAC	subphenotype	subphenotype II	0.16	-0.15	0.46	0.307	0.423
total_pufaAC	subphenotype	subphenotype III	0.46	0.07	0.85	0.02	0.055
total_pufaAC	subphenotype	subphenotype IV	0.2	-0.16	0.55	0.275	0.393
total_pufaAC	subphenotype	subphenotype V	-0.03	-0.45	0.4	0.907	0.936
total_sfaAC	subphenotype	subphenotype II	0.37	0.05	0.68	0.022	0.056
total_sfaAC	subphenotype	subphenotype III	0.62	0.22	1.02	0.002	0.012
total_sfaAC	subphenotype	subphenotype IV	0.42	0.05	0.78	0.026	0.063
total_sfaAC	subphenotype	subphenotype V	0.59	0.15	1.02	0.008	0.027
pla2	subphenotype	subphenotype II	-0.73	-1.01	-0.45	0	0
pla2	subphenotype	subphenotype III	-1.12	-1.47	-0.76	0	0
pla2	subphenotype	subphenotype IV	-1.16	-1.48	-0.83	0	0
pla2	subphenotype	subphenotype V	-1.23	-1.62	-0.85	0	0
total_lysoPC	subphenotype	subphenotype II	-0.27	-0.57	0.02	0.068	0.129
total_lysoPC	subphenotype	subphenotype III	-0.71	-1.08	-0.34	0	0.002
total_lysoPC	subphenotype	subphenotype IV	-0.62	-0.96	-0.28	0	0.003
total_lysoPC	subphenotype	subphenotype V	-0.75	-1.16	-0.35	0	0.003
mufa_lysoPC	subphenotype	subphenotype II	-0.39	-0.69	-0.08	0.013	0.038
mufa_lysoPC	subphenotype	subphenotype III	-0.71	-1.09	-0.33	0	0.003
mufa_lysoPC	subphenotype	subphenotype IV	-0.69	-1.04	-0.34	0	0.002
mufa_lysoPC	subphenotype	subphenotype V	-0.78	-1.2	-0.36	0	0.003
pufa_lysoPC	subphenotype	subphenotype II	-0.49	-0.78	-0.2	0.001	0.006
pufa_lysoPC	subphenotype	subphenotype III	-0.99	-1.35	-0.63	0	0
pufa_lysoPC	subphenotype	subphenotype IV	-0.91	-1.24	-0.58	0	0
pufa_lysoPC	subphenotype	subphenotype V	-0.99	-1.39	-0.6	0	0
sfa_lysoPC	subphenotype	subphenotype II	-0.12	-0.42	0.18	0.421	0.539
sfa_lysoPC	subphenotype	subphenotype III	-0.5	-0.88	-0.12	0.011	0.033
sfa_lysoPC	subphenotype	subphenotype IV	-0.41	-0.76	-0.06	0.021	0.056
sfa_lysoPC	subphenotype	subphenotype V	-0.57	-0.98	-0.15	0.008	0.027
mufaPC_sfaPC	subphenotype	subphenotype II	0.35	0.03	0.67	0.034	0.075
mufaPC_sfaPC	subphenotype	subphenotype III	0.32	-0.09	0.72	0.122	0.203
mufaPC_sfaPC	subphenotype	subphenotype IV	0.57	0.2	0.94	0.003	0.013
mufaPC_sfaPC	subphenotype	subphenotype V	0.52	0.08	0.96	0.022	0.056
PCae_PCaa	subphenotype	subphenotype II	-0.49	-0.79	-0.19	0.002	0.01
PCae_PCaa	subphenotype	subphenotype III	-0.67	-1.05	-0.28	0.001	0.005
PCae_PCaa	subphenotype	subphenotype IV	-1.01	-1.36	-0.65	0	0
PCae_PCaa	subphenotype	subphenotype V	-1.16	-1.58	-0.74	0	0
pufaPC_mufaPC	subphenotype	subphenotype II	-0.01	-0.34	0.31	0.934	0.958
pufaPC_mufaPC	subphenotype	subphenotype III	-0.01	-0.42	0.41	0.967	0.973
pufaPC_mufaPC	subphenotype	subphenotype IV	-0.18	-0.56	0.2	0.35	0.463
pufaPC_mufaPC	subphenotype	subphenotype V	-0.28	-0.73	0.17	0.224	0.329
pufaPC_sfaPC	subphenotype	subphenotype II	0.42	0.09	0.75	0.013	0.039
pufaPC_sfaPC	subphenotype	subphenotype III	0.38	-0.04	0.79	0.077	0.146
pufaPC_sfaPC	subphenotype	subphenotype IV	0.51	0.13	0.9	0.008	0.027
pufaPC_sfaPC	subphenotype	subphenotype V	0.36	-0.09	0.82	0.12	0.203
total_sfaPCax	subphenotype	subphenotype II	0.16	-0.17	0.5	0.346	0.461
total_sfaPCax	subphenotype	subphenotype III	0.07	-0.36	0.49	0.754	0.809
total_sfaPCax	subphenotype	subphenotype IV	0.08	-0.31	0.46	0.697	0.766
total_sfaPCax	subphenotype	subphenotype V	0.09	-0.37	0.56	0.692	0.766
total_mufaPCax	subphenotype	subphenotype II	0.45	0.12	0.78	0.008	0.027
total_mufaPCax	subphenotype	subphenotype III	0.32	-0.1	0.74	0.133	0.214
total_mufaPCax	subphenotype	subphenotype IV	0.56	0.18	0.95	0.004	0.016
total_mufaPCax	subphenotype	subphenotype V	0.52	0.06	0.98	0.026	0.063
total_pufaPCax	subphenotype	subphenotype II	0.49	0.16	0.82	0.003	0.016
total_pufaPCax	subphenotype	subphenotype III	0.42	0.01	0.84	0.045	0.097
total_pufaPCax	subphenotype	subphenotype IV	0.55	0.17	0.93	0.005	0.018
total_pufaPCax	subphenotype	subphenotype V	0.53	0.08	0.98	0.022	0.057
total_PCax	subphenotype	subphenotype II	0.51	0.19	0.84	0.002	0.011
total_PCax	subphenotype	subphenotype III	0.42	0.01	0.84	0.045	0.097
total_PCax	subphenotype	subphenotype IV	0.57	0.19	0.95	0.004	0.016
total_PCax	subphenotype	subphenotype V	0.58	0.13	1.04	0.012	0.037
total_PCaa	subphenotype	subphenotype II	0.55	0.22	0.88	0.001	0.006
total_PCaa	subphenotype	subphenotype III	0.46	0.05	0.88	0.028	0.064
total_PCaa	subphenotype	subphenotype IV	0.64	0.27	1.02	0.001	0.006
total_PCaa	subphenotype	subphenotype V	0.67	0.22	1.12	0.004	0.016
total_PCae	subphenotype	subphenotype II	0.06	-0.25	0.38	0.696	0.766
total_PCae	subphenotype	subphenotype III	-0.17	-0.57	0.23	0.415	0.536
total_PCae	subphenotype	subphenotype IV	-0.31	-0.67	0.06	0.099	0.175
total_PCae	subphenotype	subphenotype V	-0.41	-0.85	0.03	0.067	0.129
total_SM	subphenotype	subphenotype II	0.26	-0.04	0.57	0.086	0.156
total_SM	subphenotype	subphenotype III	0.12	-0.26	0.5	0.546	0.647
total_SM	subphenotype	subphenotype IV	-0.05	-0.4	0.3	0.787	0.833
total_SM	subphenotype	subphenotype V	-0.21	-0.63	0.21	0.32	0.434
total_SM.OH	subphenotype	subphenotype II	0.18	-0.12	0.48	0.24	0.349
total_SM.OH	subphenotype	subphenotype III	-0.03	-0.42	0.35	0.86	0.902
total_SM.OH	subphenotype	subphenotype IV	-0.11	-0.46	0.25	0.554	0.651
total_SM.OH	subphenotype	subphenotype V	-0.23	-0.65	0.19	0.289	0.405
total_SM_nonOH	subphenotype	subphenotype II	0.27	-0.03	0.57	0.08	0.148
total_SM_nonOH	subphenotype	subphenotype III	0.15	-0.23	0.53	0.442	0.557
total_SM_nonOH	subphenotype	subphenotype IV	-0.03	-0.38	0.32	0.863	0.902
total_SM_nonOH	subphenotype	subphenotype V	-0.2	-0.62	0.21	0.338	0.454
SM_PC	subphenotype	subphenotype II	-0.14	-0.45	0.17	0.383	0.499
SM_PC	subphenotype	subphenotype III	-0.26	-0.66	0.13	0.189	0.283
SM_PC	subphenotype	subphenotype IV	-0.57	-0.93	-0.21	0.002	0.011
SM_PC	subphenotype	subphenotype V	-0.64	-1.07	-0.21	0.004	0.016
SM.OH_SMnonOH	subphenotype	subphenotype II	-0.11	-0.41	0.19	0.46	0.566
SM.OH_SMnonOH	subphenotype	subphenotype III	-0.29	-0.67	0.08	0.127	0.209
SM.OH_SMnonOH	subphenotype	subphenotype IV	-0.24	-0.58	0.11	0.179	0.272
SM.OH_SMnonOH	subphenotype	subphenotype V	-0.3	-0.71	0.12	0.16	0.25

## Sheet: PACAT
metabolite	group	exposure	estimate	CI_low	CI_high	p_val	p_val_FDR
C0	MRI	paracardial fat	0.08	-0.04	0.2	0.185	0.375
C2	MRI	paracardial fat	0.06	-0.05	0.18	0.279	0.442
C3	MRI	paracardial fat	0.16	0.04	0.28	0.007	0.074
C3.DC..C4.OH.	MRI	paracardial fat	0.02	-0.1	0.14	0.699	0.803
C4	MRI	paracardial fat	0.09	-0.03	0.21	0.138	0.315
C4.1	MRI	paracardial fat	-0.05	-0.17	0.08	0.447	0.61
C5	MRI	paracardial fat	0.12	0.01	0.24	0.041	0.164
C7.DC	MRI	paracardial fat	-0.06	-0.18	0.06	0.317	0.477
C8	MRI	paracardial fat	0.03	-0.09	0.15	0.629	0.766
C9	MRI	paracardial fat	-0.05	-0.17	0.07	0.406	0.566
C10	MRI	paracardial fat	0.03	-0.09	0.14	0.668	0.781
C10.1	MRI	paracardial fat	-0.01	-0.12	0.11	0.903	0.942
C12	MRI	paracardial fat	0.02	-0.1	0.14	0.735	0.826
C12.1	MRI	paracardial fat	0.06	-0.05	0.18	0.295	0.462
C14	MRI	paracardial fat	0.07	-0.04	0.18	0.229	0.407
C14.1	MRI	paracardial fat	0.07	-0.05	0.19	0.242	0.419
C14.1.OH	MRI	paracardial fat	-0.07	-0.18	0.05	0.247	0.419
C14.2	MRI	paracardial fat	0.03	-0.08	0.15	0.577	0.715
C14.2.OH	MRI	paracardial fat	-0.01	-0.13	0.11	0.892	0.937
C16	MRI	paracardial fat	0.05	-0.06	0.17	0.366	0.535
C16.1.OH	MRI	paracardial fat	0.04	-0.08	0.16	0.539	0.683
C16.2	MRI	paracardial fat	0.08	-0.04	0.2	0.192	0.376
C18	MRI	paracardial fat	-0.06	-0.18	0.06	0.307	0.466
C18.1	MRI	paracardial fat	0.09	-0.02	0.21	0.119	0.289
C18.2	MRI	paracardial fat	0.01	-0.1	0.13	0.855	0.911
Ala	MRI	paracardial fat	0.24	0.12	0.36	0	0.003
Arg	MRI	paracardial fat	-0.07	-0.19	0.05	0.26	0.425
Asn	MRI	paracardial fat	-0.08	-0.21	0.04	0.172	0.358
Asp	MRI	paracardial fat	0.15	0.02	0.27	0.019	0.099
Cit	MRI	paracardial fat	-0.08	-0.19	0.04	0.217	0.407
Gln	MRI	paracardial fat	-0.09	-0.2	0.03	0.142	0.319
Glu	MRI	paracardial fat	0.28	0.17	0.4	0	0
Gly	MRI	paracardial fat	-0.18	-0.3	-0.06	0.003	0.034
His	MRI	paracardial fat	-0.1	-0.22	0.03	0.126	0.296
Ile	MRI	paracardial fat	0.14	0.04	0.24	0.009	0.074
Leu	MRI	paracardial fat	0.11	0	0.21	0.047	0.171
Lys	MRI	paracardial fat	0.03	-0.1	0.15	0.668	0.781
Met	MRI	paracardial fat	0.02	-0.1	0.14	0.721	0.823
Orn	MRI	paracardial fat	0.02	-0.1	0.15	0.694	0.803
Phe	MRI	paracardial fat	0.13	0	0.25	0.041	0.164
Pro	MRI	paracardial fat	0.1	-0.02	0.21	0.092	0.25
Ser	MRI	paracardial fat	-0.04	-0.17	0.08	0.476	0.633
Thr	MRI	paracardial fat	-0.07	-0.19	0.05	0.253	0.419
Trp	MRI	paracardial fat	0.03	-0.09	0.16	0.578	0.715
Tyr	MRI	paracardial fat	0.21	0.08	0.33	0.001	0.017
Val	MRI	paracardial fat	0.17	0.06	0.29	0.003	0.036
Ac.Orn	MRI	paracardial fat	0.01	-0.11	0.13	0.845	0.907
ADMA	MRI	paracardial fat	0.08	-0.04	0.2	0.201	0.385
alpha.AAA	MRI	paracardial fat	0.15	0.04	0.26	0.009	0.074
Creatinine	MRI	paracardial fat	-0.01	-0.11	0.09	0.823	0.894
Kynurenine	MRI	paracardial fat	0.06	-0.06	0.18	0.306	0.466
Met.SO	MRI	paracardial fat	0.16	0.04	0.29	0.009	0.074
SDMA	MRI	paracardial fat	0.01	-0.12	0.13	0.929	0.962
Spermidine	MRI	paracardial fat	-0.06	-0.18	0.06	0.361	0.532
t4.OH.Pro	MRI	paracardial fat	0.07	-0.05	0.19	0.27	0.433
Taurine	MRI	paracardial fat	-0.02	-0.14	0.1	0.733	0.826
total.DMA	MRI	paracardial fat	-0.07	-0.19	0.05	0.25	0.419
lysoPC.a.C16.0	MRI	paracardial fat	-0.14	-0.26	-0.02	0.021	0.107
lysoPC.a.C16.1	MRI	paracardial fat	0	-0.12	0.12	0.975	0.99
lysoPC.a.C17.0	MRI	paracardial fat	-0.31	-0.43	-0.19	0	0
lysoPC.a.C18.0	MRI	paracardial fat	-0.13	-0.25	-0.01	0.037	0.155
lysoPC.a.C18.1	MRI	paracardial fat	-0.2	-0.31	-0.08	0.001	0.016
lysoPC.a.C18.2	MRI	paracardial fat	-0.22	-0.33	-0.1	0	0.008
lysoPC.a.C20.3	MRI	paracardial fat	-0.04	-0.16	0.08	0.526	0.676
lysoPC.a.C20.4	MRI	paracardial fat	-0.11	-0.23	0.01	0.064	0.202
PC.aa.C28.1	MRI	paracardial fat	0	-0.12	0.12	0.98	0.99
PC.aa.C30.0	MRI	paracardial fat	0.07	-0.05	0.19	0.262	0.425
PC.aa.C32.0	MRI	paracardial fat	0.05	-0.07	0.17	0.407	0.566
PC.aa.C32.1	MRI	paracardial fat	0.16	0.04	0.29	0.012	0.074
PC.aa.C32.2	MRI	paracardial fat	0.1	-0.02	0.23	0.102	0.267
PC.aa.C32.3	MRI	paracardial fat	-0.03	-0.14	0.09	0.662	0.781
PC.aa.C34.1	MRI	paracardial fat	0.05	-0.07	0.18	0.419	0.577
PC.aa.C34.2	MRI	paracardial fat	0.05	-0.07	0.18	0.397	0.562
PC.aa.C34.3	MRI	paracardial fat	0.08	-0.04	0.21	0.193	0.376
PC.aa.C34.4	MRI	paracardial fat	0.12	0	0.25	0.058	0.2
PC.aa.C36.1	MRI	paracardial fat	0.11	-0.01	0.24	0.08	0.242
PC.aa.C36.2	MRI	paracardial fat	0.08	-0.04	0.21	0.19	0.376
PC.aa.C36.3	MRI	paracardial fat	0.16	0.04	0.29	0.012	0.074
PC.aa.C36.4	MRI	paracardial fat	0.12	-0.01	0.24	0.061	0.202
PC.aa.C36.5	MRI	paracardial fat	-0.01	-0.14	0.11	0.826	0.894
PC.aa.C36.6	MRI	paracardial fat	0.02	-0.1	0.14	0.763	0.844
PC.aa.C38.0	MRI	paracardial fat	-0.08	-0.2	0.05	0.224	0.407
PC.aa.C38.1	MRI	paracardial fat	-0.11	-0.23	0.02	0.09	0.25
PC.aa.C38.3	MRI	paracardial fat	0.25	0.12	0.37	0	0.003
PC.aa.C38.4	MRI	paracardial fat	0.16	0.04	0.29	0.01	0.074
PC.aa.C38.5	MRI	paracardial fat	0.05	-0.08	0.17	0.451	0.61
PC.aa.C38.6	MRI	paracardial fat	0	-0.13	0.12	0.962	0.989
PC.aa.C40.2	MRI	paracardial fat	-0.06	-0.19	0.06	0.34	0.506
PC.aa.C40.3	MRI	paracardial fat	-0.03	-0.16	0.09	0.584	0.716
PC.aa.C40.4	MRI	paracardial fat	0.15	0.03	0.28	0.016	0.092
PC.aa.C40.5	MRI	paracardial fat	0.14	0.02	0.27	0.025	0.114
PC.aa.C40.6	MRI	paracardial fat	0.11	-0.02	0.23	0.094	0.25
PC.aa.C42.0	MRI	paracardial fat	-0.11	-0.23	0.01	0.063	0.202
PC.aa.C42.1	MRI	paracardial fat	-0.1	-0.22	0.01	0.084	0.242
PC.aa.C42.2	MRI	paracardial fat	-0.1	-0.22	0.03	0.126	0.296
PC.aa.C42.4	MRI	paracardial fat	-0.02	-0.14	0.11	0.771	0.846
PC.aa.C42.5	MRI	paracardial fat	0.04	-0.09	0.17	0.528	0.676
PC.aa.C42.6	MRI	paracardial fat	-0.03	-0.16	0.1	0.639	0.771
PC.ae.C30.0	MRI	paracardial fat	-0.14	-0.26	-0.02	0.022	0.107
PC.ae.C32.1	MRI	paracardial fat	-0.04	-0.16	0.08	0.543	0.683
PC.ae.C32.2	MRI	paracardial fat	-0.05	-0.16	0.06	0.386	0.553
PC.ae.C34.0	MRI	paracardial fat	-0.11	-0.23	0.01	0.082	0.242
PC.ae.C34.1	MRI	paracardial fat	-0.11	-0.23	0.01	0.069	0.215
PC.ae.C34.2	MRI	paracardial fat	-0.14	-0.25	-0.02	0.025	0.114
PC.ae.C34.3	MRI	paracardial fat	-0.19	-0.31	-0.08	0.001	0.017
PC.ae.C36.0	MRI	paracardial fat	-0.07	-0.2	0.05	0.246	0.419
PC.ae.C36.1	MRI	paracardial fat	-0.15	-0.27	-0.04	0.011	0.074
PC.ae.C36.2	MRI	paracardial fat	-0.2	-0.31	-0.08	0.001	0.016
PC.ae.C36.3	MRI	paracardial fat	-0.1	-0.22	0.02	0.109	0.271
PC.ae.C36.4	MRI	paracardial fat	0.08	-0.05	0.2	0.224	0.407
PC.ae.C36.5	MRI	paracardial fat	0.02	-0.1	0.14	0.752	0.838
PC.ae.C38.0	MRI	paracardial fat	-0.09	-0.21	0.04	0.166	0.355
PC.ae.C38.1	MRI	paracardial fat	-0.09	-0.21	0.03	0.157	0.343
PC.ae.C38.2	MRI	paracardial fat	-0.18	-0.3	-0.06	0.003	0.036
PC.ae.C38.3	MRI	paracardial fat	-0.06	-0.18	0.06	0.302	0.466
PC.ae.C38.4	MRI	paracardial fat	-0.06	-0.18	0.07	0.375	0.542
PC.ae.C38.5	MRI	paracardial fat	0.04	-0.08	0.17	0.481	0.633
PC.ae.C38.6	MRI	paracardial fat	0	-0.12	0.12	0.983	0.99
PC.ae.C40.1	MRI	paracardial fat	-0.12	-0.24	0.01	0.06	0.202
PC.ae.C40.2	MRI	paracardial fat	-0.15	-0.27	-0.03	0.011	0.074
PC.ae.C40.3	MRI	paracardial fat	-0.15	-0.26	-0.04	0.008	0.074
PC.ae.C40.4	MRI	paracardial fat	-0.1	-0.22	0.02	0.104	0.267
PC.ae.C40.5	MRI	paracardial fat	-0.12	-0.24	0	0.045	0.168
PC.ae.C40.6	MRI	paracardial fat	-0.15	-0.27	-0.03	0.014	0.081
PC.ae.C42.1	MRI	paracardial fat	-0.1	-0.22	0.03	0.128	0.296
PC.ae.C42.2	MRI	paracardial fat	-0.15	-0.27	-0.03	0.017	0.093
PC.ae.C42.3	MRI	paracardial fat	-0.19	-0.31	-0.07	0.002	0.028
PC.ae.C42.4	MRI	paracardial fat	-0.16	-0.27	-0.04	0.01	0.074
PC.ae.C42.5	MRI	paracardial fat	-0.09	-0.21	0.03	0.148	0.327
PC.ae.C44.3	MRI	paracardial fat	-0.07	-0.2	0.05	0.23	0.407
PC.ae.C44.4	MRI	paracardial fat	-0.1	-0.22	0.02	0.093	0.25
PC.ae.C44.5	MRI	paracardial fat	-0.04	-0.16	0.08	0.509	0.664
PC.ae.C44.6	MRI	paracardial fat	-0.1	-0.22	0.02	0.108	0.271
SM..OH..C14.1	MRI	paracardial fat	-0.1	-0.21	0.01	0.085	0.242
SM..OH..C16.1	MRI	paracardial fat	-0.11	-0.23	0	0.044	0.168
SM..OH..C22.1	MRI	paracardial fat	-0.08	-0.2	0.03	0.168	0.355
SM..OH..C22.2	MRI	paracardial fat	-0.11	-0.21	0	0.054	0.191
SM..OH..C24.1	MRI	paracardial fat	-0.07	-0.19	0.05	0.231	0.407
SM.C16.0	MRI	paracardial fat	-0.12	-0.24	-0.01	0.035	0.151
SM.C16.1	MRI	paracardial fat	0.08	-0.04	0.19	0.183	0.375
SM.C18.0	MRI	paracardial fat	0.04	-0.08	0.16	0.479	0.633
SM.C18.1	MRI	paracardial fat	0.07	-0.04	0.18	0.218	0.407
SM.C20.2	MRI	paracardial fat	0.02	-0.09	0.14	0.668	0.781
SM.C24.0	MRI	paracardial fat	0	-0.12	0.12	0.995	0.995
SM.C24.1	MRI	paracardial fat	-0.01	-0.13	0.11	0.866	0.916
H1	MRI	paracardial fat	0.13	0.01	0.25	0.031	0.137
fischer_ratio	MRI	paracardial fat	0.01	-0.11	0.13	0.85	0.85
GABR	MRI	paracardial fat	-0.04	-0.16	0.08	0.534	0.629
pro_cit	MRI	paracardial fat	0.1	-0.02	0.22	0.091	0.203
aaa	MRI	paracardial fat	0.15	0.03	0.27	0.017	0.076
bcaa	MRI	paracardial fat	0.15	0.04	0.26	0.008	0.048
gluco_aa	MRI	paracardial fat	0.07	-0.05	0.19	0.229	0.352
keto_aa	MRI	paracardial fat	0.08	-0.03	0.2	0.161	0.279
adma_arg	MRI	paracardial fat	0.11	-0.01	0.24	0.078	0.183
met_ox	MRI	paracardial fat	0.17	0.05	0.29	0.005	0.03
cit_arg	MRI	paracardial fat	-0.01	-0.14	0.11	0.836	0.85
orn_arg	MRI	paracardial fat	0.08	-0.05	0.2	0.22	0.351
beta_ox	MRI	paracardial fat	0.06	-0.06	0.18	0.351	0.455
omega_ox	MRI	paracardial fat	-0.14	-0.27	-0.02	0.021	0.077
total_AC	MRI	paracardial fat	0.09	-0.02	0.21	0.115	0.221
total_longAC	MRI	paracardial fat	0.05	-0.07	0.16	0.396	0.481
total_medAC	MRI	paracardial fat	0.02	-0.09	0.14	0.719	0.799
total_shortAC	MRI	paracardial fat	0.08	-0.03	0.2	0.155	0.279
total_mufaAC	MRI	paracardial fat	0.06	-0.05	0.18	0.293	0.404
total_pufaAC	MRI	paracardial fat	0.02	-0.09	0.14	0.699	0.799
total_sfaAC	MRI	paracardial fat	0.09	-0.02	0.21	0.116	0.221
pla2	MRI	paracardial fat	-0.23	-0.34	-0.11	0	0.002
total_lysoPC	MRI	paracardial fat	-0.17	-0.29	-0.05	0.004	0.03
mufa_lysoPC	MRI	paracardial fat	-0.18	-0.29	-0.06	0.003	0.028
pufa_lysoPC	MRI	paracardial fat	-0.19	-0.31	-0.08	0.001	0.014
sfa_lysoPC	MRI	paracardial fat	-0.15	-0.26	-0.03	0.017	0.076
mufaPC_sfaPC	MRI	paracardial fat	0.05	-0.07	0.17	0.397	0.481
PCae_PCaa	MRI	paracardial fat	-0.24	-0.36	-0.13	0	0.002
pufaPC_mufaPC	MRI	paracardial fat	-0.01	-0.13	0.11	0.84	0.85
pufaPC_sfaPC	MRI	paracardial fat	0.08	-0.04	0.2	0.206	0.344
total_sfaPCax	MRI	paracardial fat	-0.01	-0.13	0.11	0.833	0.85
total_mufaPCax	MRI	paracardial fat	0.07	-0.05	0.2	0.248	0.354
total_pufaPCax	MRI	paracardial fat	0.11	-0.01	0.24	0.075	0.183
total_PCax	MRI	paracardial fat	0.12	-0.01	0.24	0.07	0.183
total_PCaa	MRI	paracardial fat	0.13	0.01	0.26	0.041	0.125
total_PCae	MRI	paracardial fat	-0.1	-0.22	0.02	0.098	0.205
total_SM	MRI	paracardial fat	-0.07	-0.18	0.05	0.244	0.354
total_SM.OH	MRI	paracardial fat	-0.11	-0.22	0.01	0.062	0.176
total_SM_nonOH	MRI	paracardial fat	-0.05	-0.17	0.06	0.352	0.455
SM_PC	MRI	paracardial fat	-0.13	-0.25	-0.01	0.033	0.108
SM.OH_SMnonOH	MRI	paracardial fat	-0.13	-0.25	-0.02	0.019	0.076

## Sheet: HF
metabolite	group	exposure	estimate	CI_low	CI_high	p_val	p_val_FDR
C0	MRI	total cardiac fat	0.14	0.03	0.25	0.017	0.038
C2	MRI	total cardiac fat	0.09	-0.02	0.21	0.1	0.17
C3	MRI	total cardiac fat	0.22	0.11	0.33	0	0
C3.DC..C4.OH.	MRI	total cardiac fat	0.08	-0.04	0.19	0.184	0.277
C4	MRI	total cardiac fat	0.09	-0.02	0.21	0.121	0.187
C4.1	MRI	total cardiac fat	0.1	-0.01	0.22	0.083	0.148
C5	MRI	total cardiac fat	0.14	0.03	0.25	0.016	0.036
C7.DC	MRI	total cardiac fat	-0.11	-0.22	0	0.048	0.092
C8	MRI	total cardiac fat	0.06	-0.05	0.18	0.281	0.38
C9	MRI	total cardiac fat	-0.09	-0.2	0.03	0.133	0.205
C10	MRI	total cardiac fat	0.05	-0.06	0.16	0.383	0.474
C10.1	MRI	total cardiac fat	0.05	-0.06	0.16	0.367	0.465
C12	MRI	total cardiac fat	0.01	-0.1	0.13	0.794	0.871
C12.1	MRI	total cardiac fat	0.07	-0.04	0.18	0.242	0.35
C14	MRI	total cardiac fat	0.08	-0.03	0.19	0.158	0.24
C14.1	MRI	total cardiac fat	0.06	-0.05	0.17	0.29	0.384
C14.1.OH	MRI	total cardiac fat	-0.09	-0.2	0.02	0.106	0.175
C14.2	MRI	total cardiac fat	0.04	-0.08	0.15	0.527	0.605
C14.2.OH	MRI	total cardiac fat	0.05	-0.07	0.16	0.421	0.516
C16	MRI	total cardiac fat	0	-0.11	0.12	0.956	0.969
C16.1.OH	MRI	total cardiac fat	-0.05	-0.17	0.06	0.37	0.465
C16.2	MRI	total cardiac fat	0.04	-0.07	0.16	0.473	0.548
C18	MRI	total cardiac fat	-0.1	-0.22	0.01	0.066	0.12
C18.1	MRI	total cardiac fat	0.03	-0.08	0.14	0.611	0.686
C18.2	MRI	total cardiac fat	0.01	-0.1	0.12	0.863	0.926
Ala	MRI	total cardiac fat	0.31	0.2	0.42	0	0
Arg	MRI	total cardiac fat	-0.02	-0.14	0.1	0.71	0.791
Asn	MRI	total cardiac fat	-0.14	-0.26	-0.03	0.017	0.038
Asp	MRI	total cardiac fat	0.06	-0.05	0.18	0.284	0.381
Cit	MRI	total cardiac fat	-0.14	-0.25	-0.02	0.019	0.042
Gln	MRI	total cardiac fat	-0.14	-0.25	-0.03	0.016	0.036
Glu	MRI	total cardiac fat	0.36	0.25	0.47	0	0
Gly	MRI	total cardiac fat	-0.21	-0.32	-0.1	0	0.001
His	MRI	total cardiac fat	-0.08	-0.2	0.04	0.214	0.313
Ile	MRI	total cardiac fat	0.16	0.06	0.26	0.002	0.006
Leu	MRI	total cardiac fat	0.11	0	0.21	0.042	0.082
Lys	MRI	total cardiac fat	0	-0.12	0.12	0.982	0.982
Met	MRI	total cardiac fat	0	-0.11	0.12	0.933	0.959
Orn	MRI	total cardiac fat	0.01	-0.1	0.13	0.824	0.898
Phe	MRI	total cardiac fat	0.1	-0.02	0.22	0.088	0.155
Pro	MRI	total cardiac fat	0.12	0.01	0.23	0.031	0.063
Ser	MRI	total cardiac fat	-0.11	-0.23	0	0.052	0.098
Thr	MRI	total cardiac fat	-0.03	-0.15	0.08	0.561	0.64
Trp	MRI	total cardiac fat	0.01	-0.11	0.13	0.872	0.926
Tyr	MRI	total cardiac fat	0.16	0.04	0.28	0.007	0.019
Val	MRI	total cardiac fat	0.18	0.07	0.29	0.002	0.006
Ac.Orn	MRI	total cardiac fat	0	-0.12	0.11	0.952	0.969
ADMA	MRI	total cardiac fat	0.07	-0.05	0.18	0.264	0.368
alpha.AAA	MRI	total cardiac fat	0.21	0.11	0.32	0	0
Creatinine	MRI	total cardiac fat	-0.06	-0.16	0.04	0.206	0.304
Kynurenine	MRI	total cardiac fat	0.05	-0.07	0.16	0.434	0.523
Met.SO	MRI	total cardiac fat	0.16	0.04	0.27	0.01	0.024
SDMA	MRI	total cardiac fat	-0.06	-0.18	0.06	0.295	0.384
Spermidine	MRI	total cardiac fat	-0.13	-0.25	-0.02	0.024	0.05
t4.OH.Pro	MRI	total cardiac fat	0.09	-0.02	0.21	0.111	0.18
Taurine	MRI	total cardiac fat	-0.05	-0.16	0.07	0.426	0.518
total.DMA	MRI	total cardiac fat	-0.06	-0.18	0.06	0.305	0.394
lysoPC.a.C16.0	MRI	total cardiac fat	-0.15	-0.27	-0.04	0.007	0.019
lysoPC.a.C16.1	MRI	total cardiac fat	0.01	-0.11	0.12	0.893	0.926
lysoPC.a.C17.0	MRI	total cardiac fat	-0.38	-0.49	-0.27	0	0
lysoPC.a.C18.0	MRI	total cardiac fat	-0.18	-0.3	-0.07	0.002	0.006
lysoPC.a.C18.1	MRI	total cardiac fat	-0.25	-0.36	-0.14	0	0
lysoPC.a.C18.2	MRI	total cardiac fat	-0.29	-0.4	-0.18	0	0
lysoPC.a.C20.3	MRI	total cardiac fat	-0.13	-0.24	-0.02	0.023	0.048
lysoPC.a.C20.4	MRI	total cardiac fat	-0.16	-0.27	-0.05	0.006	0.016
PC.aa.C28.1	MRI	total cardiac fat	-0.11	-0.23	0	0.046	0.089
PC.aa.C30.0	MRI	total cardiac fat	-0.06	-0.18	0.06	0.294	0.384
PC.aa.C32.0	MRI	total cardiac fat	-0.1	-0.22	0.02	0.096	0.165
PC.aa.C32.1	MRI	total cardiac fat	0.18	0.06	0.3	0.003	0.01
PC.aa.C32.2	MRI	total cardiac fat	0.07	-0.05	0.19	0.28	0.38
PC.aa.C32.3	MRI	total cardiac fat	-0.09	-0.2	0.02	0.113	0.18
PC.aa.C34.1	MRI	total cardiac fat	0.05	-0.07	0.17	0.375	0.468
PC.aa.C34.2	MRI	total cardiac fat	0.02	-0.1	0.14	0.791	0.871
PC.aa.C34.3	MRI	total cardiac fat	0.04	-0.07	0.16	0.458	0.539
PC.aa.C34.4	MRI	total cardiac fat	0.08	-0.04	0.2	0.194	0.289
PC.aa.C36.1	MRI	total cardiac fat	0.05	-0.07	0.17	0.451	0.535
PC.aa.C36.2	MRI	total cardiac fat	0.04	-0.07	0.16	0.461	0.539
PC.aa.C36.3	MRI	total cardiac fat	0.07	-0.05	0.19	0.273	0.376
PC.aa.C36.4	MRI	total cardiac fat	0.1	-0.02	0.22	0.104	0.173
PC.aa.C36.5	MRI	total cardiac fat	0.03	-0.08	0.15	0.568	0.643
PC.aa.C36.6	MRI	total cardiac fat	0.01	-0.11	0.13	0.885	0.926
PC.aa.C38.0	MRI	total cardiac fat	-0.19	-0.31	-0.08	0.001	0.004
PC.aa.C38.1	MRI	total cardiac fat	-0.17	-0.29	-0.06	0.004	0.01
PC.aa.C38.3	MRI	total cardiac fat	0.19	0.07	0.31	0.002	0.006
PC.aa.C38.4	MRI	total cardiac fat	0.16	0.05	0.28	0.007	0.018
PC.aa.C38.5	MRI	total cardiac fat	0.07	-0.05	0.19	0.256	0.36
PC.aa.C38.6	MRI	total cardiac fat	0.01	-0.11	0.13	0.859	0.926
PC.aa.C40.2	MRI	total cardiac fat	-0.18	-0.3	-0.06	0.004	0.01
PC.aa.C40.3	MRI	total cardiac fat	-0.1	-0.22	0.02	0.114	0.18
PC.aa.C40.4	MRI	total cardiac fat	0.1	-0.02	0.22	0.115	0.18
PC.aa.C40.5	MRI	total cardiac fat	0.18	0.06	0.3	0.003	0.01
PC.aa.C40.6	MRI	total cardiac fat	0.11	-0.01	0.23	0.064	0.119
PC.aa.C42.0	MRI	total cardiac fat	-0.2	-0.32	-0.09	0	0.002
PC.aa.C42.1	MRI	total cardiac fat	-0.21	-0.33	-0.1	0	0.001
PC.aa.C42.2	MRI	total cardiac fat	-0.15	-0.27	-0.04	0.01	0.024
PC.aa.C42.4	MRI	total cardiac fat	-0.15	-0.27	-0.03	0.015	0.035
PC.aa.C42.5	MRI	total cardiac fat	0.01	-0.11	0.13	0.892	0.926
PC.aa.C42.6	MRI	total cardiac fat	-0.07	-0.19	0.05	0.248	0.352
PC.ae.C30.0	MRI	total cardiac fat	-0.27	-0.39	-0.16	0	0
PC.ae.C32.1	MRI	total cardiac fat	-0.24	-0.36	-0.13	0	0
PC.ae.C32.2	MRI	total cardiac fat	-0.19	-0.3	-0.08	0.001	0.002
PC.ae.C34.0	MRI	total cardiac fat	-0.23	-0.34	-0.11	0	0.001
PC.ae.C34.1	MRI	total cardiac fat	-0.22	-0.34	-0.11	0	0.001
PC.ae.C34.2	MRI	total cardiac fat	-0.28	-0.39	-0.17	0	0
PC.ae.C34.3	MRI	total cardiac fat	-0.33	-0.44	-0.22	0	0
PC.ae.C36.0	MRI	total cardiac fat	-0.16	-0.27	-0.04	0.01	0.024
PC.ae.C36.1	MRI	total cardiac fat	-0.23	-0.34	-0.12	0	0
PC.ae.C36.2	MRI	total cardiac fat	-0.28	-0.38	-0.17	0	0
PC.ae.C36.3	MRI	total cardiac fat	-0.25	-0.36	-0.14	0	0
PC.ae.C36.4	MRI	total cardiac fat	-0.11	-0.23	0.01	0.075	0.135
PC.ae.C36.5	MRI	total cardiac fat	-0.13	-0.24	-0.01	0.035	0.071
PC.ae.C38.0	MRI	total cardiac fat	-0.1	-0.22	0.02	0.102	0.171
PC.ae.C38.1	MRI	total cardiac fat	-0.26	-0.38	-0.15	0	0
PC.ae.C38.2	MRI	total cardiac fat	-0.24	-0.35	-0.13	0	0
PC.ae.C38.3	MRI	total cardiac fat	-0.16	-0.27	-0.04	0.007	0.018
PC.ae.C38.4	MRI	total cardiac fat	-0.21	-0.33	-0.1	0	0.002
PC.ae.C38.5	MRI	total cardiac fat	-0.14	-0.26	-0.02	0.025	0.052
PC.ae.C38.6	MRI	total cardiac fat	-0.14	-0.25	-0.02	0.022	0.048
PC.ae.C40.1	MRI	total cardiac fat	-0.21	-0.33	-0.09	0.001	0.002
PC.ae.C40.2	MRI	total cardiac fat	-0.2	-0.31	-0.09	0.001	0.002
PC.ae.C40.3	MRI	total cardiac fat	-0.25	-0.35	-0.14	0	0
PC.ae.C40.4	MRI	total cardiac fat	-0.26	-0.37	-0.14	0	0
PC.ae.C40.5	MRI	total cardiac fat	-0.24	-0.36	-0.13	0	0
PC.ae.C40.6	MRI	total cardiac fat	-0.24	-0.35	-0.12	0	0
PC.ae.C42.1	MRI	total cardiac fat	-0.19	-0.31	-0.07	0.002	0.006
PC.ae.C42.2	MRI	total cardiac fat	-0.25	-0.36	-0.13	0	0
PC.ae.C42.3	MRI	total cardiac fat	-0.27	-0.38	-0.15	0	0
PC.ae.C42.4	MRI	total cardiac fat	-0.3	-0.41	-0.19	0	0
PC.ae.C42.5	MRI	total cardiac fat	-0.23	-0.34	-0.12	0	0
PC.ae.C44.3	MRI	total cardiac fat	-0.12	-0.23	0	0.053	0.099
PC.ae.C44.4	MRI	total cardiac fat	-0.24	-0.35	-0.13	0	0
PC.ae.C44.5	MRI	total cardiac fat	-0.17	-0.29	-0.06	0.003	0.01
PC.ae.C44.6	MRI	total cardiac fat	-0.22	-0.33	-0.11	0	0.001
SM..OH..C14.1	MRI	total cardiac fat	-0.23	-0.34	-0.13	0	0
SM..OH..C16.1	MRI	total cardiac fat	-0.21	-0.32	-0.11	0	0
SM..OH..C22.1	MRI	total cardiac fat	-0.16	-0.27	-0.05	0.004	0.01
SM..OH..C22.2	MRI	total cardiac fat	-0.18	-0.29	-0.08	0.001	0.002
SM..OH..C24.1	MRI	total cardiac fat	-0.18	-0.29	-0.07	0.002	0.006
SM.C16.0	MRI	total cardiac fat	-0.24	-0.35	-0.14	0	0
SM.C16.1	MRI	total cardiac fat	-0.05	-0.16	0.05	0.323	0.414
SM.C18.0	MRI	total cardiac fat	-0.01	-0.12	0.11	0.894	0.926
SM.C18.1	MRI	total cardiac fat	0	-0.11	0.11	0.97	0.977
SM.C20.2	MRI	total cardiac fat	-0.04	-0.15	0.07	0.449	0.535
SM.C24.0	MRI	total cardiac fat	-0.1	-0.21	0.02	0.093	0.161
SM.C24.1	MRI	total cardiac fat	-0.07	-0.18	0.05	0.247	0.352
H1	MRI	total cardiac fat	0.21	0.1	0.32	0	0.001
fischer_ratio	MRI	total cardiac fat	0.05	-0.07	0.16	0.415	0.488
GABR	MRI	total cardiac fat	0.04	-0.08	0.16	0.505	0.546
pro_cit	MRI	total cardiac fat	0.16	0.04	0.27	0.007	0.016
aaa	MRI	total cardiac fat	0.1	-0.02	0.21	0.111	0.187
bcaa	MRI	total cardiac fat	0.15	0.05	0.26	0.004	0.01
gluco_aa	MRI	total cardiac fat	0.05	-0.07	0.16	0.413	0.488
keto_aa	MRI	total cardiac fat	0.09	-0.02	0.19	0.123	0.197
adma_arg	MRI	total cardiac fat	0.07	-0.05	0.19	0.251	0.372
met_ox	MRI	total cardiac fat	0.19	0.07	0.3	0.001	0.004
cit_arg	MRI	total cardiac fat	-0.1	-0.21	0.02	0.112	0.187
orn_arg	MRI	total cardiac fat	0.03	-0.09	0.14	0.621	0.654
beta_ox	MRI	total cardiac fat	0.05	-0.06	0.16	0.391	0.488
omega_ox	MRI	total cardiac fat	-0.19	-0.3	-0.07	0.002	0.006
total_AC	MRI	total cardiac fat	0.15	0.04	0.26	0.01	0.02
total_longAC	MRI	total cardiac fat	0.02	-0.09	0.13	0.758	0.758
total_medAC	MRI	total cardiac fat	0.04	-0.07	0.15	0.485	0.543
total_shortAC	MRI	total cardiac fat	0.12	0	0.23	0.042	0.077
total_mufaAC	MRI	total cardiac fat	0.05	-0.06	0.16	0.334	0.445
total_pufaAC	MRI	total cardiac fat	0.02	-0.09	0.13	0.687	0.705
total_sfaAC	MRI	total cardiac fat	0.15	0.04	0.26	0.008	0.018
pla2	MRI	total cardiac fat	-0.26	-0.37	-0.15	0	0
total_lysoPC	MRI	total cardiac fat	-0.21	-0.32	-0.1	0	0.001
mufa_lysoPC	MRI	total cardiac fat	-0.22	-0.33	-0.11	0	0.001
pufa_lysoPC	MRI	total cardiac fat	-0.27	-0.37	-0.16	0	0
sfa_lysoPC	MRI	total cardiac fat	-0.17	-0.28	-0.05	0.004	0.01
mufaPC_sfaPC	MRI	total cardiac fat	0.22	0.11	0.34	0	0.001
PCae_PCaa	MRI	total cardiac fat	-0.41	-0.52	-0.31	0	0
pufaPC_mufaPC	MRI	total cardiac fat	-0.04	-0.16	0.08	0.489	0.543
pufaPC_sfaPC	MRI	total cardiac fat	0.22	0.1	0.33	0	0.001
total_sfaPCax	MRI	total cardiac fat	-0.14	-0.26	-0.03	0.015	0.029
total_mufaPCax	MRI	total cardiac fat	0.05	-0.07	0.17	0.4	0.488
total_pufaPCax	MRI	total cardiac fat	0.06	-0.06	0.18	0.299	0.419
total_PCax	MRI	total cardiac fat	0.06	-0.06	0.18	0.304	0.419
total_PCaa	MRI	total cardiac fat	0.09	-0.03	0.21	0.129	0.199
total_PCae	MRI	total cardiac fat	-0.26	-0.38	-0.15	0	0
total_SM	MRI	total cardiac fat	-0.16	-0.27	-0.06	0.003	0.009
total_SM.OH	MRI	total cardiac fat	-0.2	-0.31	-0.1	0	0.001
total_SM_nonOH	MRI	total cardiac fat	-0.15	-0.26	-0.04	0.007	0.016
SM_PC	MRI	total cardiac fat	-0.23	-0.34	-0.11	0	0.001
SM.OH_SMnonOH	MRI	total cardiac fat	-0.19	-0.29	-0.08	0.001	0.002

[truncated: 27 more sheets: EPCAT, PECAT, RFF, RSFF, INTRFar, INTRFpm, INTRFql, INTRFra, SMFFar, SMFFpm, SMFFql, SMFFra, total_Mfat, TOTFFar, TOTFFpm, TOTFFql, TOTFFra, FMI, BMI, FFMI …]
