# Supplementary material for: Serum metabolite patterns of adipose tissue distribution and body composition subphenotypes
Source: Lipids Health Dis. 2026 Apr 9;25:109. doi: 10.1186/s12944-026-02944-z (PMC13081499; doi:10.1186/s12944-026-02944-z)
Supplement: Supplementary file 4 — Additional file 4. Results for the full model. [file 12944_2026_2944_MOESM4_ESM.xlsx]

## Sheet: Explanation
This file shows all results from the linear regression analysis adjusted for age, sex, body height, diabetes status, hypertension, triglycerides, lipid-lowering medication, smoking, alcohol consumption and physical activity
Abbreviation	Explanation	Group
BMAT	bone marrow adipose tissue	MRI
BMAT L1	bone marrow adipose tissue at L1	MRI
BMAT L2	bone marrow adipose tissue at L2	MRI
BMI	body mass index	BIA_anthropometric
EPCAT	epicardial fat	MRI
FFMI	fat free mass index	BIA_anthropometric
FMI	fat mass index	BIA_anthropometric
HC	hip circumference	BIA_anthropometric
HF	heart fat	MRI
INTRFar	intracellular fat at autochthonous back muscles	MRI
INTRFpm	intracellular fat at psoas major	MRI
INTRFql	intracellular fat at quadratus lumborum	MRI
INTRFra	intracellular fat at rectus abdominis	MRI
PACAT	Paracardial fat	MRI
PECAT	pericardial fat	MRI
PFF	mean pancreas fat fraction	MRI
PFFcap	pancreas fat fraction at capus	MRI
PFFcau	pancreas fat fraction at cauda	MRI
PFFcor	pancreas fat fraction at corpus	MRI
RFF	renal fat fraction	MRI
RSFF	renal sinus fat fraction	MRI
SAT	subcutaneous adipose tissue	MRI
SMFFar	skeletal muscle fat fraction at autochthonous back muscles	MRI
SMFFpm	skeletal muscle fat fraction at psoas major	MRI
SMFFql	skeletal muscle fat fraction at quadratus lumborum	MRI
SMFFra	skeletal muscle fat fraction at rectus abdominis	MRI
Subphenotype	subphenotypes based on Grune et al., 2025	subphenotype
TAT	total adipose tissue	MRI
total_Mfat	total muscle fat weighted	MRI
TOTFFar	intra- and extracellular fat at autochthonous back muscles	MRI
TOTFFpm	intra- and extracellular fat at psoas major	MRI
TOTFFql	intra- and extracellular fat at quadratus lumborum	MRI
TOTFFra	intra- and extracellular fat at rectus abdominis	MRI
VAT	visceral adipose tissue	MRI
WC	waist circumference	BIA_anthropometric
WHR	waist to hip ratio	BIA_anthropometric

## Sheet: SCAT
metabolite	group	exposure	estimate	CI_low	CI_high	p_val	p_val_FDR
C0	MRI	subcutaneous adipose tissue	0.23	0.12	0.33	0	0
C2	MRI	subcutaneous adipose tissue	0.08	-0.03	0.19	0.134	0.242
C3	MRI	subcutaneous adipose tissue	0.19	0.08	0.29	0	0.003
C3.DC..C4.OH.	MRI	subcutaneous adipose tissue	-0.01	-0.12	0.09	0.827	0.922
C4	MRI	subcutaneous adipose tissue	0.2	0.09	0.31	0	0.003
C4.1	MRI	subcutaneous adipose tissue	0.03	-0.08	0.14	0.583	0.727
C5	MRI	subcutaneous adipose tissue	0.17	0.07	0.27	0.001	0.005
C7.DC	MRI	subcutaneous adipose tissue	-0.03	-0.13	0.08	0.631	0.77
C8	MRI	subcutaneous adipose tissue	0.05	-0.06	0.16	0.375	0.526
C9	MRI	subcutaneous adipose tissue	0.01	-0.1	0.12	0.897	0.956
C10	MRI	subcutaneous adipose tissue	0.03	-0.08	0.14	0.621	0.768
C10.1	MRI	subcutaneous adipose tissue	0.08	-0.03	0.18	0.149	0.263
C12	MRI	subcutaneous adipose tissue	0.03	-0.08	0.14	0.565	0.717
C12.1	MRI	subcutaneous adipose tissue	0.11	0.01	0.22	0.037	0.083
C14	MRI	subcutaneous adipose tissue	0.04	-0.06	0.15	0.401	0.548
C14.1	MRI	subcutaneous adipose tissue	0.08	-0.02	0.19	0.131	0.239
C14.1.OH	MRI	subcutaneous adipose tissue	-0.01	-0.11	0.1	0.908	0.958
C14.2	MRI	subcutaneous adipose tissue	0.08	-0.03	0.19	0.152	0.264
C14.2.OH	MRI	subcutaneous adipose tissue	0.04	-0.06	0.15	0.418	0.565
C16	MRI	subcutaneous adipose tissue	0.06	-0.04	0.17	0.248	0.373
C16.1.OH	MRI	subcutaneous adipose tissue	-0.03	-0.14	0.08	0.633	0.77
C16.2	MRI	subcutaneous adipose tissue	0.02	-0.09	0.13	0.73	0.853
C18	MRI	subcutaneous adipose tissue	-0.1	-0.21	0	0.055	0.12
C18.1	MRI	subcutaneous adipose tissue	0.13	0.02	0.24	0.017	0.044
C18.2	MRI	subcutaneous adipose tissue	0.06	-0.05	0.17	0.276	0.407
Ala	MRI	subcutaneous adipose tissue	0.17	0.06	0.28	0.002	0.008
Arg	MRI	subcutaneous adipose tissue	0.01	-0.1	0.12	0.871	0.94
Asn	MRI	subcutaneous adipose tissue	-0.07	-0.18	0.04	0.194	0.315
Asp	MRI	subcutaneous adipose tissue	0.08	-0.03	0.19	0.173	0.293
Cit	MRI	subcutaneous adipose tissue	-0.08	-0.19	0.03	0.156	0.268
Gln	MRI	subcutaneous adipose tissue	-0.07	-0.17	0.04	0.233	0.358
Glu	MRI	subcutaneous adipose tissue	0.27	0.17	0.37	0	0
Gly	MRI	subcutaneous adipose tissue	-0.14	-0.25	-0.04	0.006	0.021
His	MRI	subcutaneous adipose tissue	-0.01	-0.13	0.1	0.8	0.9
Ile	MRI	subcutaneous adipose tissue	0.14	0.05	0.24	0.002	0.008
Leu	MRI	subcutaneous adipose tissue	0.15	0.06	0.25	0.002	0.008
Lys	MRI	subcutaneous adipose tissue	0.12	0.01	0.24	0.029	0.068
Met	MRI	subcutaneous adipose tissue	0.1	-0.01	0.21	0.073	0.145
Orn	MRI	subcutaneous adipose tissue	0.18	0.07	0.29	0.001	0.007
Phe	MRI	subcutaneous adipose tissue	0.24	0.14	0.35	0	0
Pro	MRI	subcutaneous adipose tissue	0.13	0.02	0.23	0.017	0.044
Ser	MRI	subcutaneous adipose tissue	0.04	-0.07	0.15	0.494	0.645
Thr	MRI	subcutaneous adipose tissue	-0.02	-0.14	0.09	0.663	0.8
Trp	MRI	subcutaneous adipose tissue	0.03	-0.08	0.14	0.57	0.718
Tyr	MRI	subcutaneous adipose tissue	0.32	0.22	0.43	0	0
Val	MRI	subcutaneous adipose tissue	0.25	0.15	0.35	0	0
Ac.Orn	MRI	subcutaneous adipose tissue	-0.01	-0.12	0.1	0.862	0.94
ADMA	MRI	subcutaneous adipose tissue	0.08	-0.04	0.19	0.19	0.311
alpha.AAA	MRI	subcutaneous adipose tissue	0.17	0.08	0.27	0	0.003
Creatinine	MRI	subcutaneous adipose tissue	0.01	-0.09	0.1	0.912	0.958
Kynurenine	MRI	subcutaneous adipose tissue	0.16	0.06	0.27	0.003	0.012
Met.SO	MRI	subcutaneous adipose tissue	0.07	-0.04	0.19	0.189	0.311
SDMA	MRI	subcutaneous adipose tissue	0.01	-0.1	0.12	0.851	0.94
Spermidine	MRI	subcutaneous adipose tissue	0	-0.11	0.11	0.998	0.998
t4.OH.Pro	MRI	subcutaneous adipose tissue	0.09	-0.02	0.21	0.093	0.182
Taurine	MRI	subcutaneous adipose tissue	0	-0.1	0.11	0.943	0.967
total.DMA	MRI	subcutaneous adipose tissue	0.06	-0.05	0.17	0.293	0.428
lysoPC.a.C16.0	MRI	subcutaneous adipose tissue	-0.23	-0.34	-0.13	0	0
lysoPC.a.C16.1	MRI	subcutaneous adipose tissue	-0.05	-0.15	0.05	0.334	0.478
lysoPC.a.C17.0	MRI	subcutaneous adipose tissue	-0.36	-0.46	-0.26	0	0
lysoPC.a.C18.0	MRI	subcutaneous adipose tissue	-0.18	-0.29	-0.08	0.001	0.005
lysoPC.a.C18.1	MRI	subcutaneous adipose tissue	-0.24	-0.34	-0.15	0	0
lysoPC.a.C18.2	MRI	subcutaneous adipose tissue	-0.28	-0.38	-0.19	0	0
lysoPC.a.C20.3	MRI	subcutaneous adipose tissue	-0.12	-0.22	-0.01	0.031	0.072
lysoPC.a.C20.4	MRI	subcutaneous adipose tissue	-0.18	-0.29	-0.08	0.001	0.003
PC.aa.C28.1	MRI	subcutaneous adipose tissue	-0.06	-0.16	0.05	0.275	0.407
PC.aa.C30.0	MRI	subcutaneous adipose tissue	-0.05	-0.15	0.06	0.396	0.546
PC.aa.C32.0	MRI	subcutaneous adipose tissue	-0.14	-0.24	-0.03	0.011	0.034
PC.aa.C32.1	MRI	subcutaneous adipose tissue	0.11	0.02	0.21	0.023	0.056
PC.aa.C32.2	MRI	subcutaneous adipose tissue	0	-0.1	0.11	0.954	0.967
PC.aa.C32.3	MRI	subcutaneous adipose tissue	-0.03	-0.13	0.07	0.53	0.684
PC.aa.C34.1	MRI	subcutaneous adipose tissue	-0.04	-0.14	0.06	0.383	0.532
PC.aa.C34.2	MRI	subcutaneous adipose tissue	-0.09	-0.19	0.02	0.096	0.182
PC.aa.C34.3	MRI	subcutaneous adipose tissue	0.01	-0.09	0.1	0.92	0.959
PC.aa.C34.4	MRI	subcutaneous adipose tissue	0.02	-0.08	0.13	0.678	0.812
PC.aa.C36.1	MRI	subcutaneous adipose tissue	0.08	-0.02	0.18	0.137	0.244
PC.aa.C36.2	MRI	subcutaneous adipose tissue	0.01	-0.09	0.11	0.876	0.94
PC.aa.C36.3	MRI	subcutaneous adipose tissue	0.01	-0.09	0.11	0.79	0.9
PC.aa.C36.4	MRI	subcutaneous adipose tissue	-0.11	-0.21	0	0.049	0.107
PC.aa.C36.5	MRI	subcutaneous adipose tissue	0	-0.1	0.11	0.954	0.967
PC.aa.C36.6	MRI	subcutaneous adipose tissue	-0.04	-0.15	0.06	0.432	0.579
PC.aa.C38.0	MRI	subcutaneous adipose tissue	-0.09	-0.2	0.02	0.105	0.196
PC.aa.C38.1	MRI	subcutaneous adipose tissue	-0.07	-0.18	0.04	0.217	0.344
PC.aa.C38.3	MRI	subcutaneous adipose tissue	0.25	0.16	0.35	0	0
PC.aa.C38.4	MRI	subcutaneous adipose tissue	0.01	-0.09	0.12	0.798	0.9
PC.aa.C38.5	MRI	subcutaneous adipose tissue	-0.06	-0.17	0.04	0.236	0.359
PC.aa.C38.6	MRI	subcutaneous adipose tissue	-0.14	-0.25	-0.03	0.011	0.034
PC.aa.C40.2	MRI	subcutaneous adipose tissue	-0.1	-0.21	0	0.061	0.13
PC.aa.C40.3	MRI	subcutaneous adipose tissue	-0.07	-0.17	0.04	0.225	0.353
PC.aa.C40.4	MRI	subcutaneous adipose tissue	0.07	-0.04	0.17	0.209	0.335
PC.aa.C40.5	MRI	subcutaneous adipose tissue	0.09	-0.02	0.19	0.095	0.182
PC.aa.C40.6	MRI	subcutaneous adipose tissue	0.04	-0.07	0.15	0.451	0.593
PC.aa.C42.0	MRI	subcutaneous adipose tissue	-0.14	-0.24	-0.04	0.006	0.021
PC.aa.C42.1	MRI	subcutaneous adipose tissue	-0.21	-0.31	-0.11	0	0.001
PC.aa.C42.2	MRI	subcutaneous adipose tissue	-0.16	-0.27	-0.06	0.003	0.013
PC.aa.C42.4	MRI	subcutaneous adipose tissue	-0.16	-0.27	-0.05	0.004	0.016
PC.aa.C42.5	MRI	subcutaneous adipose tissue	0.01	-0.1	0.12	0.872	0.94
PC.aa.C42.6	MRI	subcutaneous adipose tissue	-0.1	-0.2	0.01	0.074	0.147
PC.ae.C30.0	MRI	subcutaneous adipose tissue	-0.13	-0.23	-0.02	0.016	0.043
PC.ae.C32.1	MRI	subcutaneous adipose tissue	-0.1	-0.2	0	0.058	0.124
PC.ae.C32.2	MRI	subcutaneous adipose tissue	-0.07	-0.17	0.03	0.177	0.298
PC.ae.C34.0	MRI	subcutaneous adipose tissue	-0.15	-0.26	-0.05	0.004	0.016
PC.ae.C34.1	MRI	subcutaneous adipose tissue	-0.13	-0.23	-0.03	0.015	0.041
PC.ae.C34.2	MRI	subcutaneous adipose tissue	-0.12	-0.22	-0.02	0.016	0.042
PC.ae.C34.3	MRI	subcutaneous adipose tissue	-0.17	-0.26	-0.07	0.001	0.005
PC.ae.C36.0	MRI	subcutaneous adipose tissue	-0.12	-0.23	-0.01	0.026	0.062
PC.ae.C36.1	MRI	subcutaneous adipose tissue	-0.21	-0.31	-0.1	0	0.001
PC.ae.C36.2	MRI	subcutaneous adipose tissue	-0.25	-0.35	-0.15	0	0
PC.ae.C36.3	MRI	subcutaneous adipose tissue	-0.1	-0.2	0.01	0.066	0.136
PC.ae.C36.4	MRI	subcutaneous adipose tissue	-0.02	-0.13	0.09	0.729	0.853
PC.ae.C36.5	MRI	subcutaneous adipose tissue	-0.07	-0.18	0.04	0.227	0.353
PC.ae.C38.0	MRI	subcutaneous adipose tissue	-0.13	-0.24	-0.03	0.013	0.036
PC.ae.C38.1	MRI	subcutaneous adipose tissue	-0.14	-0.25	-0.03	0.012	0.035
PC.ae.C38.2	MRI	subcutaneous adipose tissue	-0.21	-0.31	-0.1	0	0.001
PC.ae.C38.3	MRI	subcutaneous adipose tissue	-0.11	-0.22	-0.01	0.028	0.067
PC.ae.C38.4	MRI	subcutaneous adipose tissue	-0.2	-0.3	-0.09	0.001	0.003
PC.ae.C38.5	MRI	subcutaneous adipose tissue	-0.04	-0.16	0.07	0.441	0.585
PC.ae.C38.6	MRI	subcutaneous adipose tissue	-0.05	-0.16	0.06	0.351	0.498
PC.ae.C40.1	MRI	subcutaneous adipose tissue	-0.23	-0.34	-0.13	0	0
PC.ae.C40.2	MRI	subcutaneous adipose tissue	-0.1	-0.2	0.01	0.071	0.144
PC.ae.C40.3	MRI	subcutaneous adipose tissue	-0.13	-0.22	-0.03	0.01	0.03
PC.ae.C40.4	MRI	subcutaneous adipose tissue	-0.2	-0.31	-0.1	0	0.002
PC.ae.C40.5	MRI	subcutaneous adipose tissue	-0.2	-0.31	-0.1	0	0.002
PC.ae.C40.6	MRI	subcutaneous adipose tissue	-0.21	-0.32	-0.11	0	0.001
PC.ae.C42.1	MRI	subcutaneous adipose tissue	-0.16	-0.26	-0.05	0.003	0.013
PC.ae.C42.2	MRI	subcutaneous adipose tissue	-0.17	-0.27	-0.07	0.001	0.005
PC.ae.C42.3	MRI	subcutaneous adipose tissue	-0.25	-0.35	-0.14	0	0
PC.ae.C42.4	MRI	subcutaneous adipose tissue	-0.18	-0.28	-0.08	0	0.003
PC.ae.C42.5	MRI	subcutaneous adipose tissue	-0.14	-0.25	-0.04	0.007	0.022
PC.ae.C44.3	MRI	subcutaneous adipose tissue	-0.15	-0.26	-0.05	0.005	0.018
PC.ae.C44.4	MRI	subcutaneous adipose tissue	-0.16	-0.26	-0.06	0.003	0.011
PC.ae.C44.5	MRI	subcutaneous adipose tissue	-0.11	-0.22	-0.01	0.036	0.083
PC.ae.C44.6	MRI	subcutaneous adipose tissue	-0.15	-0.25	-0.04	0.005	0.018
SM..OH..C14.1	MRI	subcutaneous adipose tissue	-0.08	-0.18	0.02	0.117	0.216
SM..OH..C16.1	MRI	subcutaneous adipose tissue	-0.09	-0.19	0	0.063	0.131
SM..OH..C22.1	MRI	subcutaneous adipose tissue	-0.02	-0.12	0.08	0.72	0.853
SM..OH..C22.2	MRI	subcutaneous adipose tissue	-0.05	-0.14	0.04	0.301	0.436
SM..OH..C24.1	MRI	subcutaneous adipose tissue	-0.01	-0.12	0.09	0.801	0.9
SM.C16.0	MRI	subcutaneous adipose tissue	-0.13	-0.23	-0.03	0.011	0.034
SM.C16.1	MRI	subcutaneous adipose tissue	0.14	0.04	0.24	0.006	0.021
SM.C18.0	MRI	subcutaneous adipose tissue	0.02	-0.09	0.12	0.738	0.855
SM.C18.1	MRI	subcutaneous adipose tissue	0.12	0.02	0.22	0.023	0.056
SM.C20.2	MRI	subcutaneous adipose tissue	0	-0.1	0.1	0.94	0.967
SM.C24.0	MRI	subcutaneous adipose tissue	0	-0.11	0.11	0.992	0.998
SM.C24.1	MRI	subcutaneous adipose tissue	0.03	-0.07	0.14	0.558	0.715
H1	MRI	subcutaneous adipose tissue	0.11	0.02	0.2	0.013	0.037
fischer_ratio	MRI	subcutaneous adipose tissue	-0.01	-0.12	0.09	0.788	0.824
GABR	MRI	subcutaneous adipose tissue	-0.11	-0.22	0.01	0.066	0.126
pro_cit	MRI	subcutaneous adipose tissue	0.16	0.05	0.26	0.004	0.013
aaa	MRI	subcutaneous adipose tissue	0.24	0.13	0.35	0	0
bcaa	MRI	subcutaneous adipose tissue	0.2	0.1	0.29	0	0
gluco_aa	MRI	subcutaneous adipose tissue	0.07	-0.04	0.18	0.2	0.308
keto_aa	MRI	subcutaneous adipose tissue	0.15	0.05	0.26	0.004	0.013
adma_arg	MRI	subcutaneous adipose tissue	0.06	-0.06	0.17	0.326	0.416
met_ox	MRI	subcutaneous adipose tissue	-0.01	-0.12	0.1	0.897	0.897
cit_arg	MRI	subcutaneous adipose tissue	-0.05	-0.16	0.06	0.348	0.422
orn_arg	MRI	subcutaneous adipose tissue	0.18	0.07	0.29	0.002	0.008
beta_ox	MRI	subcutaneous adipose tissue	-0.07	-0.18	0.03	0.182	0.294
omega_ox	MRI	subcutaneous adipose tissue	-0.22	-0.32	-0.11	0	0
total_AC	MRI	subcutaneous adipose tissue	0.11	0.01	0.22	0.04	0.095
total_longAC	MRI	subcutaneous adipose tissue	0.07	-0.03	0.18	0.162	0.283
total_medAC	MRI	subcutaneous adipose tissue	0.05	-0.06	0.15	0.377	0.429
total_shortAC	MRI	subcutaneous adipose tissue	0.1	0	0.21	0.061	0.126
total_mufaAC	MRI	subcutaneous adipose tissue	0.1	-0.01	0.2	0.065	0.126
total_pufaAC	MRI	subcutaneous adipose tissue	0.06	-0.04	0.17	0.233	0.345
total_sfaAC	MRI	subcutaneous adipose tissue	0.11	0	0.22	0.04	0.095
pla2	MRI	subcutaneous adipose tissue	-0.25	-0.34	-0.15	0	0
total_lysoPC	MRI	subcutaneous adipose tissue	-0.25	-0.36	-0.15	0	0
mufa_lysoPC	MRI	subcutaneous adipose tissue	-0.23	-0.33	-0.13	0	0
pufa_lysoPC	MRI	subcutaneous adipose tissue	-0.28	-0.38	-0.18	0	0
sfa_lysoPC	MRI	subcutaneous adipose tissue	-0.23	-0.33	-0.13	0	0
mufaPC_sfaPC	MRI	subcutaneous adipose tissue	0.09	-0.01	0.19	0.07	0.128
PCae_PCaa	MRI	subcutaneous adipose tissue	-0.13	-0.22	-0.04	0.005	0.014
pufaPC_mufaPC	MRI	subcutaneous adipose tissue	-0.05	-0.16	0.05	0.32	0.416
pufaPC_sfaPC	MRI	subcutaneous adipose tissue	0.11	0	0.21	0.046	0.103
total_sfaPCax	MRI	subcutaneous adipose tissue	-0.15	-0.26	-0.05	0.004	0.014
total_mufaPCax	MRI	subcutaneous adipose tissue	-0.01	-0.11	0.09	0.803	0.824
total_pufaPCax	MRI	subcutaneous adipose tissue	-0.07	-0.17	0.03	0.184	0.294
total_PCax	MRI	subcutaneous adipose tissue	-0.06	-0.16	0.04	0.264	0.368
total_PCaa	MRI	subcutaneous adipose tissue	-0.04	-0.14	0.06	0.386	0.429
total_PCae	MRI	subcutaneous adipose tissue	-0.18	-0.28	-0.07	0.001	0.005
total_SM	MRI	subcutaneous adipose tissue	-0.05	-0.15	0.05	0.333	0.416
total_SM.OH	MRI	subcutaneous adipose tissue	-0.05	-0.15	0.04	0.267	0.368
total_SM_nonOH	MRI	subcutaneous adipose tissue	-0.04	-0.15	0.06	0.419	0.453
SM_PC	MRI	subcutaneous adipose tissue	0.04	-0.05	0.13	0.362	0.426
SM.OH_SMnonOH	MRI	subcutaneous adipose tissue	-0.11	-0.2	-0.01	0.029	0.078

## Sheet: TAT
metabolite	group	exposure	estimate	CI_low	CI_high	p_val	p_val_FDR
C0	MRI	total adipose tissue	0.23	0.12	0.34	0	0
C2	MRI	total adipose tissue	0.09	-0.02	0.2	0.126	0.209
C3	MRI	total adipose tissue	0.22	0.12	0.33	0	0
C3.DC..C4.OH.	MRI	total adipose tissue	-0.01	-0.12	0.1	0.899	0.931
C4	MRI	total adipose tissue	0.19	0.07	0.3	0.001	0.005
C4.1	MRI	total adipose tissue	-0.01	-0.12	0.1	0.85	0.897
C5	MRI	total adipose tissue	0.18	0.08	0.28	0.001	0.003
C7.DC	MRI	total adipose tissue	-0.02	-0.13	0.09	0.686	0.803
C8	MRI	total adipose tissue	0.06	-0.05	0.17	0.271	0.396
C9	MRI	total adipose tissue	0.01	-0.1	0.13	0.799	0.892
C10	MRI	total adipose tissue	0.04	-0.07	0.15	0.487	0.629
C10.1	MRI	total adipose tissue	0.09	-0.02	0.2	0.125	0.209
C12	MRI	total adipose tissue	0.04	-0.07	0.15	0.5	0.64
C12.1	MRI	total adipose tissue	0.13	0.02	0.24	0.018	0.043
C14	MRI	total adipose tissue	0.06	-0.05	0.16	0.314	0.44
C14.1	MRI	total adipose tissue	0.09	-0.02	0.2	0.128	0.21
C14.1.OH	MRI	total adipose tissue	-0.02	-0.13	0.09	0.683	0.803
C14.2	MRI	total adipose tissue	0.08	-0.03	0.19	0.141	0.224
C14.2.OH	MRI	total adipose tissue	0.04	-0.07	0.15	0.486	0.629
C16	MRI	total adipose tissue	0.06	-0.05	0.17	0.3	0.426
C16.1.OH	MRI	total adipose tissue	-0.04	-0.15	0.07	0.48	0.629
C16.2	MRI	total adipose tissue	0	-0.11	0.11	0.978	0.978
C18	MRI	total adipose tissue	-0.13	-0.24	-0.02	0.022	0.051
C18.1	MRI	total adipose tissue	0.12	0	0.23	0.041	0.087
C18.2	MRI	total adipose tissue	0.03	-0.08	0.14	0.621	0.76
Ala	MRI	total adipose tissue	0.21	0.11	0.32	0	0.001
Arg	MRI	total adipose tissue	-0.02	-0.13	0.1	0.758	0.865
Asn	MRI	total adipose tissue	-0.1	-0.21	0.02	0.104	0.181
Asp	MRI	total adipose tissue	0.06	-0.06	0.18	0.325	0.452
Cit	MRI	total adipose tissue	-0.09	-0.21	0.02	0.096	0.175
Gln	MRI	total adipose tissue	-0.08	-0.2	0.03	0.136	0.218
Glu	MRI	total adipose tissue	0.32	0.22	0.42	0	0
Gly	MRI	total adipose tissue	-0.18	-0.29	-0.07	0.001	0.004
His	MRI	total adipose tissue	-0.03	-0.15	0.09	0.637	0.763
Ile	MRI	total adipose tissue	0.18	0.09	0.28	0	0.001
Leu	MRI	total adipose tissue	0.17	0.08	0.27	0.001	0.003
Lys	MRI	total adipose tissue	0.11	0	0.23	0.059	0.114
Met	MRI	total adipose tissue	0.09	-0.02	0.2	0.113	0.193
Orn	MRI	total adipose tissue	0.16	0.05	0.28	0.005	0.015
Phe	MRI	total adipose tissue	0.25	0.14	0.36	0	0
Pro	MRI	total adipose tissue	0.13	0.02	0.24	0.018	0.043
Ser	MRI	total adipose tissue	0.01	-0.1	0.13	0.83	0.897
Thr	MRI	total adipose tissue	-0.06	-0.18	0.06	0.301	0.426
Trp	MRI	total adipose tissue	0.03	-0.09	0.14	0.627	0.76
Tyr	MRI	total adipose tissue	0.33	0.23	0.44	0	0
Val	MRI	total adipose tissue	0.27	0.17	0.38	0	0
Ac.Orn	MRI	total adipose tissue	-0.01	-0.13	0.11	0.89	0.928
ADMA	MRI	total adipose tissue	0.07	-0.04	0.19	0.219	0.334
alpha.AAA	MRI	total adipose tissue	0.21	0.11	0.31	0	0
Creatinine	MRI	total adipose tissue	0.02	-0.08	0.12	0.693	0.803
Kynurenine	MRI	total adipose tissue	0.18	0.07	0.29	0.001	0.005
Met.SO	MRI	total adipose tissue	0.1	-0.02	0.21	0.098	0.177
SDMA	MRI	total adipose tissue	0.02	-0.09	0.14	0.69	0.803
Spermidine	MRI	total adipose tissue	0.01	-0.1	0.13	0.799	0.892
t4.OH.Pro	MRI	total adipose tissue	0.1	-0.02	0.21	0.099	0.177
Taurine	MRI	total adipose tissue	0	-0.11	0.11	0.967	0.974
total.DMA	MRI	total adipose tissue	0.04	-0.08	0.15	0.518	0.658
lysoPC.a.C16.0	MRI	total adipose tissue	-0.27	-0.38	-0.17	0	0
lysoPC.a.C16.1	MRI	total adipose tissue	-0.07	-0.17	0.04	0.225	0.339
lysoPC.a.C17.0	MRI	total adipose tissue	-0.43	-0.53	-0.33	0	0
lysoPC.a.C18.0	MRI	total adipose tissue	-0.23	-0.34	-0.12	0	0
lysoPC.a.C18.1	MRI	total adipose tissue	-0.31	-0.41	-0.21	0	0
lysoPC.a.C18.2	MRI	total adipose tissue	-0.34	-0.44	-0.25	0	0
lysoPC.a.C20.3	MRI	total adipose tissue	-0.14	-0.25	-0.03	0.013	0.033
lysoPC.a.C20.4	MRI	total adipose tissue	-0.24	-0.34	-0.13	0	0
PC.aa.C28.1	MRI	total adipose tissue	-0.08	-0.19	0.03	0.131	0.212
PC.aa.C30.0	MRI	total adipose tissue	-0.05	-0.16	0.06	0.392	0.525
PC.aa.C32.0	MRI	total adipose tissue	-0.15	-0.26	-0.04	0.008	0.022
PC.aa.C32.1	MRI	total adipose tissue	0.12	0.02	0.23	0.016	0.041
PC.aa.C32.2	MRI	total adipose tissue	0.01	-0.1	0.12	0.843	0.897
PC.aa.C32.3	MRI	total adipose tissue	-0.05	-0.16	0.05	0.329	0.453
PC.aa.C34.1	MRI	total adipose tissue	-0.06	-0.17	0.04	0.219	0.334
PC.aa.C34.2	MRI	total adipose tissue	-0.1	-0.21	0.01	0.062	0.118
PC.aa.C34.3	MRI	total adipose tissue	0	-0.1	0.11	0.965	0.974
PC.aa.C34.4	MRI	total adipose tissue	0.03	-0.08	0.14	0.542	0.676
PC.aa.C36.1	MRI	total adipose tissue	0.06	-0.04	0.17	0.235	0.35
PC.aa.C36.2	MRI	total adipose tissue	-0.01	-0.12	0.09	0.815	0.897
PC.aa.C36.3	MRI	total adipose tissue	0.01	-0.09	0.12	0.8	0.892
PC.aa.C36.4	MRI	total adipose tissue	-0.11	-0.22	0	0.045	0.092
PC.aa.C36.5	MRI	total adipose tissue	0.01	-0.1	0.12	0.906	0.932
PC.aa.C36.6	MRI	total adipose tissue	-0.03	-0.14	0.08	0.538	0.676
PC.aa.C38.0	MRI	total adipose tissue	-0.11	-0.22	0	0.053	0.102
PC.aa.C38.1	MRI	total adipose tissue	-0.11	-0.22	0.01	0.071	0.132
PC.aa.C38.3	MRI	total adipose tissue	0.27	0.17	0.37	0	0
PC.aa.C38.4	MRI	total adipose tissue	0.01	-0.1	0.12	0.837	0.897
PC.aa.C38.5	MRI	total adipose tissue	-0.07	-0.18	0.04	0.194	0.301
PC.aa.C38.6	MRI	total adipose tissue	-0.14	-0.25	-0.03	0.015	0.037
PC.aa.C40.2	MRI	total adipose tissue	-0.14	-0.25	-0.03	0.014	0.036
PC.aa.C40.3	MRI	total adipose tissue	-0.09	-0.2	0.02	0.114	0.193
PC.aa.C40.4	MRI	total adipose tissue	0.06	-0.05	0.17	0.266	0.393
PC.aa.C40.5	MRI	total adipose tissue	0.09	-0.02	0.2	0.094	0.174
PC.aa.C40.6	MRI	total adipose tissue	0.05	-0.06	0.16	0.385	0.52
PC.aa.C42.0	MRI	total adipose tissue	-0.16	-0.26	-0.06	0.003	0.009
PC.aa.C42.1	MRI	total adipose tissue	-0.24	-0.35	-0.14	0	0
PC.aa.C42.2	MRI	total adipose tissue	-0.21	-0.32	-0.09	0	0.002
PC.aa.C42.4	MRI	total adipose tissue	-0.18	-0.29	-0.07	0.002	0.005
PC.aa.C42.5	MRI	total adipose tissue	0	-0.11	0.12	0.933	0.953
PC.aa.C42.6	MRI	total adipose tissue	-0.11	-0.22	0	0.041	0.087
PC.ae.C30.0	MRI	total adipose tissue	-0.15	-0.26	-0.05	0.005	0.015
PC.ae.C32.1	MRI	total adipose tissue	-0.12	-0.23	-0.02	0.023	0.053
PC.ae.C32.2	MRI	total adipose tissue	-0.11	-0.21	0	0.041	0.087
PC.ae.C34.0	MRI	total adipose tissue	-0.18	-0.29	-0.08	0.001	0.004
PC.ae.C34.1	MRI	total adipose tissue	-0.17	-0.28	-0.07	0.002	0.005
PC.ae.C34.2	MRI	total adipose tissue	-0.15	-0.26	-0.05	0.004	0.012
PC.ae.C34.3	MRI	total adipose tissue	-0.22	-0.32	-0.12	0	0
PC.ae.C36.0	MRI	total adipose tissue	-0.16	-0.26	-0.05	0.005	0.015
PC.ae.C36.1	MRI	total adipose tissue	-0.26	-0.36	-0.15	0	0
PC.ae.C36.2	MRI	total adipose tissue	-0.3	-0.4	-0.2	0	0
PC.ae.C36.3	MRI	total adipose tissue	-0.12	-0.23	-0.01	0.029	0.064
PC.ae.C36.4	MRI	total adipose tissue	-0.01	-0.13	0.1	0.819	0.897
PC.ae.C36.5	MRI	total adipose tissue	-0.08	-0.2	0.03	0.147	0.23
PC.ae.C38.0	MRI	total adipose tissue	-0.15	-0.26	-0.04	0.006	0.018
PC.ae.C38.1	MRI	total adipose tissue	-0.17	-0.29	-0.06	0.002	0.008
PC.ae.C38.2	MRI	total adipose tissue	-0.26	-0.37	-0.16	0	0
PC.ae.C38.3	MRI	total adipose tissue	-0.14	-0.24	-0.03	0.011	0.028
PC.ae.C38.4	MRI	total adipose tissue	-0.23	-0.34	-0.11	0	0.001
PC.ae.C38.5	MRI	total adipose tissue	-0.05	-0.17	0.06	0.372	0.508
PC.ae.C38.6	MRI	total adipose tissue	-0.06	-0.18	0.05	0.274	0.396
PC.ae.C40.1	MRI	total adipose tissue	-0.28	-0.39	-0.17	0	0
PC.ae.C40.2	MRI	total adipose tissue	-0.14	-0.25	-0.03	0.011	0.03
PC.ae.C40.3	MRI	total adipose tissue	-0.17	-0.27	-0.07	0.001	0.003
PC.ae.C40.4	MRI	total adipose tissue	-0.24	-0.35	-0.13	0	0
PC.ae.C40.5	MRI	total adipose tissue	-0.24	-0.35	-0.14	0	0
PC.ae.C40.6	MRI	total adipose tissue	-0.25	-0.36	-0.14	0	0
PC.ae.C42.1	MRI	total adipose tissue	-0.22	-0.33	-0.11	0	0
PC.ae.C42.2	MRI	total adipose tissue	-0.23	-0.33	-0.12	0	0
PC.ae.C42.3	MRI	total adipose tissue	-0.3	-0.4	-0.19	0	0
PC.ae.C42.4	MRI	total adipose tissue	-0.21	-0.32	-0.11	0	0
PC.ae.C42.5	MRI	total adipose tissue	-0.17	-0.27	-0.06	0.002	0.007
PC.ae.C44.3	MRI	total adipose tissue	-0.18	-0.29	-0.07	0.001	0.005
PC.ae.C44.4	MRI	total adipose tissue	-0.18	-0.29	-0.08	0.001	0.003
PC.ae.C44.5	MRI	total adipose tissue	-0.13	-0.24	-0.02	0.019	0.044
PC.ae.C44.6	MRI	total adipose tissue	-0.17	-0.28	-0.06	0.002	0.006
SM..OH..C14.1	MRI	total adipose tissue	-0.11	-0.22	-0.01	0.025	0.055
SM..OH..C16.1	MRI	total adipose tissue	-0.12	-0.22	-0.02	0.018	0.043
SM..OH..C22.1	MRI	total adipose tissue	-0.04	-0.15	0.06	0.447	0.593
SM..OH..C22.2	MRI	total adipose tissue	-0.08	-0.17	0.02	0.104	0.181
SM..OH..C24.1	MRI	total adipose tissue	-0.03	-0.14	0.08	0.565	0.699
SM.C16.0	MRI	total adipose tissue	-0.17	-0.28	-0.07	0.001	0.004
SM.C16.1	MRI	total adipose tissue	0.11	0	0.21	0.044	0.091
SM.C18.0	MRI	total adipose tissue	0.03	-0.08	0.14	0.63	0.76
SM.C18.1	MRI	total adipose tissue	0.11	0	0.21	0.047	0.093
SM.C20.2	MRI	total adipose tissue	-0.01	-0.11	0.09	0.845	0.897
SM.C24.0	MRI	total adipose tissue	-0.01	-0.12	0.1	0.854	0.897
SM.C24.1	MRI	total adipose tissue	0.02	-0.09	0.13	0.701	0.805
H1	MRI	total adipose tissue	0.09	0	0.19	0.052	0.102
fischer_ratio	MRI	total adipose tissue	0.02	-0.09	0.12	0.729	0.729
GABR	MRI	total adipose tissue	-0.12	-0.23	0	0.048	0.107
pro_cit	MRI	total adipose tissue	0.17	0.06	0.28	0.002	0.007
aaa	MRI	total adipose tissue	0.24	0.13	0.35	0	0
bcaa	MRI	total adipose tissue	0.22	0.12	0.32	0	0
gluco_aa	MRI	total adipose tissue	0.08	-0.04	0.19	0.193	0.286
keto_aa	MRI	total adipose tissue	0.16	0.06	0.27	0.003	0.008
adma_arg	MRI	total adipose tissue	0.08	-0.04	0.2	0.2	0.286
met_ox	MRI	total adipose tissue	0.04	-0.08	0.15	0.536	0.58
cit_arg	MRI	total adipose tissue	-0.04	-0.16	0.07	0.462	0.513
orn_arg	MRI	total adipose tissue	0.19	0.07	0.31	0.001	0.005
beta_ox	MRI	total adipose tissue	-0.05	-0.16	0.06	0.379	0.433
omega_ox	MRI	total adipose tissue	-0.22	-0.33	-0.11	0	0.001
total_AC	MRI	total adipose tissue	0.12	0.01	0.23	0.034	0.081
total_longAC	MRI	total adipose tissue	0.07	-0.04	0.18	0.229	0.305
total_medAC	MRI	total adipose tissue	0.06	-0.05	0.17	0.282	0.364
total_shortAC	MRI	total adipose tissue	0.11	0	0.22	0.054	0.114
total_mufaAC	MRI	total adipose tissue	0.1	-0.01	0.21	0.07	0.134
total_pufaAC	MRI	total adipose tissue	0.05	-0.06	0.16	0.355	0.417
total_sfaAC	MRI	total adipose tissue	0.12	0.01	0.23	0.034	0.081
pla2	MRI	total adipose tissue	-0.28	-0.38	-0.18	0	0
total_lysoPC	MRI	total adipose tissue	-0.31	-0.41	-0.2	0	0
mufa_lysoPC	MRI	total adipose tissue	-0.28	-0.38	-0.18	0	0
pufa_lysoPC	MRI	total adipose tissue	-0.34	-0.44	-0.24	0	0
sfa_lysoPC	MRI	total adipose tissue	-0.27	-0.38	-0.17	0	0
mufaPC_sfaPC	MRI	total adipose tissue	0.09	-0.01	0.19	0.092	0.168
PCae_PCaa	MRI	total adipose tissue	-0.17	-0.26	-0.08	0	0.001
pufaPC_mufaPC	MRI	total adipose tissue	-0.05	-0.16	0.06	0.332	0.415
pufaPC_sfaPC	MRI	total adipose tissue	0.1	-0.01	0.21	0.065	0.13
total_sfaPCax	MRI	total adipose tissue	-0.17	-0.28	-0.06	0.002	0.007
total_mufaPCax	MRI	total adipose tissue	-0.03	-0.13	0.07	0.565	0.589
total_pufaPCax	MRI	total adipose tissue	-0.08	-0.18	0.03	0.161	0.258
total_PCax	MRI	total adipose tissue	-0.06	-0.17	0.04	0.224	0.305
total_PCaa	MRI	total adipose tissue	-0.05	-0.15	0.05	0.354	0.417
total_PCae	MRI	total adipose tissue	-0.21	-0.32	-0.1	0	0.001
total_SM	MRI	total adipose tissue	-0.08	-0.19	0.03	0.143	0.238
total_SM.OH	MRI	total adipose tissue	-0.08	-0.18	0.02	0.101	0.176
total_SM_nonOH	MRI	total adipose tissue	-0.07	-0.18	0.04	0.193	0.286
SM_PC	MRI	total adipose tissue	0.03	-0.07	0.12	0.575	0.589
SM.OH_SMnonOH	MRI	total adipose tissue	-0.13	-0.23	-0.03	0.01	0.027

## Sheet: VAT
metabolite	group	exposure	estimate	CI_low	CI_high	p_val	p_val_FDR
C0	MRI	visceral adipose tissue	0.21	0.07	0.34	0.003	0.01
C2	MRI	visceral adipose tissue	0.08	-0.06	0.22	0.239	0.383
C3	MRI	visceral adipose tissue	0.27	0.14	0.41	0	0
C3.DC..C4.OH.	MRI	visceral adipose tissue	0	-0.13	0.14	0.945	0.975
C4	MRI	visceral adipose tissue	0.13	-0.01	0.27	0.07	0.141
C4.1	MRI	visceral adipose tissue	-0.1	-0.24	0.03	0.145	0.255
C5	MRI	visceral adipose tissue	0.17	0.04	0.3	0.01	0.028
C7.DC	MRI	visceral adipose tissue	-0.01	-0.15	0.13	0.875	0.939
C8	MRI	visceral adipose tissue	0.08	-0.06	0.22	0.237	0.383
C9	MRI	visceral adipose tissue	0.03	-0.11	0.17	0.682	0.784
C10	MRI	visceral adipose tissue	0.06	-0.08	0.2	0.386	0.537
C10.1	MRI	visceral adipose tissue	0.09	-0.05	0.22	0.2	0.335
C12	MRI	visceral adipose tissue	0.05	-0.09	0.18	0.503	0.629
C12.1	MRI	visceral adipose tissue	0.15	0.02	0.29	0.026	0.062
C14	MRI	visceral adipose tissue	0.07	-0.06	0.2	0.3	0.447
C14.1	MRI	visceral adipose tissue	0.08	-0.06	0.22	0.257	0.395
C14.1.OH	MRI	visceral adipose tissue	-0.06	-0.19	0.08	0.412	0.557
C14.2	MRI	visceral adipose tissue	0.08	-0.06	0.22	0.252	0.391
C14.2.OH	MRI	visceral adipose tissue	0.02	-0.12	0.16	0.759	0.853
C16	MRI	visceral adipose tissue	0.04	-0.1	0.17	0.585	0.69
C16.1.OH	MRI	visceral adipose tissue	-0.07	-0.21	0.07	0.355	0.513
C16.2	MRI	visceral adipose tissue	-0.04	-0.18	0.1	0.586	0.69
C18	MRI	visceral adipose tissue	-0.16	-0.29	-0.02	0.021	0.051
C18.1	MRI	visceral adipose tissue	0.06	-0.08	0.2	0.373	0.535
C18.2	MRI	visceral adipose tissue	-0.05	-0.19	0.09	0.484	0.62
Ala	MRI	visceral adipose tissue	0.28	0.14	0.41	0	0
Arg	MRI	visceral adipose tissue	-0.08	-0.22	0.07	0.287	0.432
Asn	MRI	visceral adipose tissue	-0.13	-0.27	0.01	0.077	0.153
Asp	MRI	visceral adipose tissue	0	-0.14	0.15	0.964	0.975
Cit	MRI	visceral adipose tissue	-0.12	-0.26	0.02	0.098	0.186
Gln	MRI	visceral adipose tissue	-0.11	-0.25	0.02	0.105	0.196
Glu	MRI	visceral adipose tissue	0.37	0.25	0.5	0	0
Gly	MRI	visceral adipose tissue	-0.23	-0.37	-0.1	0.001	0.002
His	MRI	visceral adipose tissue	-0.05	-0.2	0.09	0.464	0.599
Ile	MRI	visceral adipose tissue	0.24	0.12	0.36	0	0
Leu	MRI	visceral adipose tissue	0.2	0.07	0.32	0.002	0.007
Lys	MRI	visceral adipose tissue	0.06	-0.08	0.21	0.394	0.543
Met	MRI	visceral adipose tissue	0.06	-0.08	0.19	0.431	0.567
Orn	MRI	visceral adipose tissue	0.1	-0.04	0.24	0.174	0.303
Phe	MRI	visceral adipose tissue	0.22	0.08	0.36	0.002	0.009
Pro	MRI	visceral adipose tissue	0.12	-0.02	0.25	0.089	0.172
Ser	MRI	visceral adipose tissue	-0.05	-0.19	0.09	0.497	0.629
Thr	MRI	visceral adipose tissue	-0.13	-0.28	0.01	0.067	0.141
Trp	MRI	visceral adipose tissue	0.02	-0.13	0.16	0.834	0.923
Tyr	MRI	visceral adipose tissue	0.3	0.16	0.44	0	0
Val	MRI	visceral adipose tissue	0.28	0.15	0.41	0	0
Ac.Orn	MRI	visceral adipose tissue	0	-0.15	0.14	0.968	0.975
ADMA	MRI	visceral adipose tissue	0.06	-0.09	0.2	0.454	0.592
alpha.AAA	MRI	visceral adipose tissue	0.25	0.13	0.38	0	0
Creatinine	MRI	visceral adipose tissue	0.05	-0.07	0.17	0.426	0.567
Kynurenine	MRI	visceral adipose tissue	0.19	0.05	0.33	0.006	0.019
Met.SO	MRI	visceral adipose tissue	0.13	-0.01	0.27	0.07	0.141
SDMA	MRI	visceral adipose tissue	0.05	-0.09	0.19	0.504	0.629
Spermidine	MRI	visceral adipose tissue	0.05	-0.1	0.19	0.525	0.644
t4.OH.Pro	MRI	visceral adipose tissue	0.08	-0.06	0.23	0.25	0.391
Taurine	MRI	visceral adipose tissue	0	-0.14	0.14	0.981	0.981
total.DMA	MRI	visceral adipose tissue	-0.02	-0.16	0.12	0.803	0.895
lysoPC.a.C16.0	MRI	visceral adipose tissue	-0.32	-0.45	-0.19	0	0
lysoPC.a.C16.1	MRI	visceral adipose tissue	-0.09	-0.22	0.04	0.185	0.314
lysoPC.a.C17.0	MRI	visceral adipose tissue	-0.52	-0.65	-0.39	0	0
lysoPC.a.C18.0	MRI	visceral adipose tissue	-0.3	-0.44	-0.16	0	0
lysoPC.a.C18.1	MRI	visceral adipose tissue	-0.39	-0.52	-0.27	0	0
lysoPC.a.C18.2	MRI	visceral adipose tissue	-0.42	-0.54	-0.3	0	0
lysoPC.a.C20.3	MRI	visceral adipose tissue	-0.17	-0.3	-0.03	0.016	0.042
lysoPC.a.C20.4	MRI	visceral adipose tissue	-0.32	-0.45	-0.18	0	0
PC.aa.C28.1	MRI	visceral adipose tissue	-0.13	-0.26	0.01	0.064	0.136
PC.aa.C30.0	MRI	visceral adipose tissue	-0.04	-0.18	0.09	0.524	0.644
PC.aa.C32.0	MRI	visceral adipose tissue	-0.15	-0.28	-0.01	0.035	0.079
PC.aa.C32.1	MRI	visceral adipose tissue	0.13	0	0.25	0.05	0.108
PC.aa.C32.2	MRI	visceral adipose tissue	0.03	-0.11	0.16	0.694	0.792
PC.aa.C32.3	MRI	visceral adipose tissue	-0.09	-0.22	0.04	0.183	0.314
PC.aa.C34.1	MRI	visceral adipose tissue	-0.1	-0.23	0.03	0.126	0.23
PC.aa.C34.2	MRI	visceral adipose tissue	-0.11	-0.24	0.02	0.086	0.167
PC.aa.C34.3	MRI	visceral adipose tissue	0	-0.13	0.12	0.945	0.975
PC.aa.C34.4	MRI	visceral adipose tissue	0.05	-0.08	0.19	0.427	0.567
PC.aa.C36.1	MRI	visceral adipose tissue	0.02	-0.11	0.15	0.736	0.834
PC.aa.C36.2	MRI	visceral adipose tissue	-0.06	-0.19	0.07	0.385	0.537
PC.aa.C36.3	MRI	visceral adipose tissue	0.01	-0.12	0.14	0.872	0.939
PC.aa.C36.4	MRI	visceral adipose tissue	-0.1	-0.24	0.03	0.129	0.233
PC.aa.C36.5	MRI	visceral adipose tissue	0.01	-0.12	0.15	0.848	0.931
PC.aa.C36.6	MRI	visceral adipose tissue	-0.01	-0.15	0.13	0.882	0.94
PC.aa.C38.0	MRI	visceral adipose tissue	-0.14	-0.28	0	0.048	0.106
PC.aa.C38.1	MRI	visceral adipose tissue	-0.17	-0.31	-0.03	0.019	0.048
PC.aa.C38.3	MRI	visceral adipose tissue	0.28	0.15	0.4	0	0
PC.aa.C38.4	MRI	visceral adipose tissue	0	-0.13	0.14	0.952	0.975
PC.aa.C38.5	MRI	visceral adipose tissue	-0.08	-0.22	0.06	0.249	0.391
PC.aa.C38.6	MRI	visceral adipose tissue	-0.11	-0.25	0.02	0.107	0.197
PC.aa.C40.2	MRI	visceral adipose tissue	-0.2	-0.34	-0.06	0.004	0.014
PC.aa.C40.3	MRI	visceral adipose tissue	-0.13	-0.26	0.01	0.07	0.141
PC.aa.C40.4	MRI	visceral adipose tissue	0.04	-0.1	0.17	0.579	0.69
PC.aa.C40.5	MRI	visceral adipose tissue	0.08	-0.05	0.22	0.22	0.36
PC.aa.C40.6	MRI	visceral adipose tissue	0.06	-0.08	0.19	0.401	0.547
PC.aa.C42.0	MRI	visceral adipose tissue	-0.17	-0.3	-0.04	0.009	0.025
PC.aa.C42.1	MRI	visceral adipose tissue	-0.27	-0.41	-0.14	0	0
PC.aa.C42.2	MRI	visceral adipose tissue	-0.26	-0.4	-0.12	0	0.001
PC.aa.C42.4	MRI	visceral adipose tissue	-0.2	-0.34	-0.07	0.004	0.013
PC.aa.C42.5	MRI	visceral adipose tissue	-0.01	-0.15	0.13	0.938	0.975
PC.aa.C42.6	MRI	visceral adipose tissue	-0.14	-0.27	0	0.052	0.112
PC.ae.C30.0	MRI	visceral adipose tissue	-0.18	-0.32	-0.05	0.007	0.02
PC.ae.C32.1	MRI	visceral adipose tissue	-0.15	-0.28	-0.02	0.021	0.051
PC.ae.C32.2	MRI	visceral adipose tissue	-0.18	-0.3	-0.05	0.006	0.019
PC.ae.C34.0	MRI	visceral adipose tissue	-0.22	-0.36	-0.09	0.001	0.006
PC.ae.C34.1	MRI	visceral adipose tissue	-0.24	-0.38	-0.11	0	0.002
PC.ae.C34.2	MRI	visceral adipose tissue	-0.19	-0.32	-0.06	0.003	0.012
PC.ae.C34.3	MRI	visceral adipose tissue	-0.3	-0.42	-0.17	0	0
PC.ae.C36.0	MRI	visceral adipose tissue	-0.21	-0.34	-0.08	0.002	0.008
PC.ae.C36.1	MRI	visceral adipose tissue	-0.32	-0.46	-0.19	0	0
PC.ae.C36.2	MRI	visceral adipose tissue	-0.36	-0.49	-0.24	0	0
PC.ae.C36.3	MRI	visceral adipose tissue	-0.15	-0.29	-0.02	0.028	0.065
PC.ae.C36.4	MRI	visceral adipose tissue	0	-0.14	0.15	0.966	0.975
PC.ae.C36.5	MRI	visceral adipose tissue	-0.11	-0.25	0.03	0.135	0.241
PC.ae.C38.0	MRI	visceral adipose tissue	-0.16	-0.3	-0.03	0.016	0.042
PC.ae.C38.1	MRI	visceral adipose tissue	-0.22	-0.36	-0.08	0.002	0.007
PC.ae.C38.2	MRI	visceral adipose tissue	-0.35	-0.48	-0.21	0	0
PC.ae.C38.3	MRI	visceral adipose tissue	-0.17	-0.3	-0.04	0.012	0.032
PC.ae.C38.4	MRI	visceral adipose tissue	-0.26	-0.4	-0.12	0	0.002
PC.ae.C38.5	MRI	visceral adipose tissue	-0.06	-0.21	0.08	0.386	0.537
PC.ae.C38.6	MRI	visceral adipose tissue	-0.08	-0.22	0.06	0.277	0.421
PC.ae.C40.1	MRI	visceral adipose tissue	-0.34	-0.47	-0.2	0	0
PC.ae.C40.2	MRI	visceral adipose tissue	-0.21	-0.35	-0.08	0.002	0.007
PC.ae.C40.3	MRI	visceral adipose tissue	-0.24	-0.37	-0.12	0	0.001
PC.ae.C40.4	MRI	visceral adipose tissue	-0.29	-0.43	-0.16	0	0
PC.ae.C40.5	MRI	visceral adipose tissue	-0.3	-0.44	-0.17	0	0
PC.ae.C40.6	MRI	visceral adipose tissue	-0.29	-0.43	-0.16	0	0
PC.ae.C42.1	MRI	visceral adipose tissue	-0.32	-0.46	-0.19	0	0
PC.ae.C42.2	MRI	visceral adipose tissue	-0.31	-0.44	-0.18	0	0
PC.ae.C42.3	MRI	visceral adipose tissue	-0.36	-0.49	-0.23	0	0
PC.ae.C42.4	MRI	visceral adipose tissue	-0.25	-0.38	-0.12	0	0.001
PC.ae.C42.5	MRI	visceral adipose tissue	-0.19	-0.33	-0.06	0.004	0.013
PC.ae.C44.3	MRI	visceral adipose tissue	-0.22	-0.35	-0.08	0.002	0.008
PC.ae.C44.4	MRI	visceral adipose tissue	-0.21	-0.34	-0.07	0.002	0.008
PC.ae.C44.5	MRI	visceral adipose tissue	-0.15	-0.29	-0.01	0.031	0.07
PC.ae.C44.6	MRI	visceral adipose tissue	-0.19	-0.32	-0.06	0.005	0.015
SM..OH..C14.1	MRI	visceral adipose tissue	-0.18	-0.3	-0.06	0.004	0.014
SM..OH..C16.1	MRI	visceral adipose tissue	-0.17	-0.29	-0.04	0.009	0.025
SM..OH..C22.1	MRI	visceral adipose tissue	-0.09	-0.22	0.05	0.202	0.335
SM..OH..C22.2	MRI	visceral adipose tissue	-0.14	-0.25	-0.02	0.025	0.059
SM..OH..C24.1	MRI	visceral adipose tissue	-0.07	-0.2	0.07	0.318	0.469
SM.C16.0	MRI	visceral adipose tissue	-0.24	-0.37	-0.11	0	0.001
SM.C16.1	MRI	visceral adipose tissue	0.01	-0.12	0.14	0.857	0.934
SM.C18.0	MRI	visceral adipose tissue	0.04	-0.09	0.18	0.538	0.65
SM.C18.1	MRI	visceral adipose tissue	0.06	-0.07	0.19	0.35	0.51
SM.C20.2	MRI	visceral adipose tissue	-0.04	-0.17	0.09	0.531	0.646
SM.C24.0	MRI	visceral adipose tissue	-0.03	-0.18	0.11	0.63	0.73
SM.C24.1	MRI	visceral adipose tissue	-0.01	-0.14	0.13	0.939	0.975
H1	MRI	visceral adipose tissue	0.03	-0.09	0.15	0.629	0.73
fischer_ratio	MRI	visceral adipose tissue	0.09	-0.04	0.22	0.177	0.283
GABR	MRI	visceral adipose tissue	-0.12	-0.27	0.02	0.092	0.175
pro_cit	MRI	visceral adipose tissue	0.17	0.04	0.31	0.013	0.037
aaa	MRI	visceral adipose tissue	0.2	0.06	0.34	0.005	0.021
bcaa	MRI	visceral adipose tissue	0.25	0.12	0.37	0	0.001
gluco_aa	MRI	visceral adipose tissue	0.07	-0.07	0.21	0.321	0.39
keto_aa	MRI	visceral adipose tissue	0.16	0.03	0.29	0.017	0.046
adma_arg	MRI	visceral adipose tissue	0.11	-0.04	0.26	0.142	0.236
met_ox	MRI	visceral adipose tissue	0.13	-0.01	0.26	0.074	0.155
cit_arg	MRI	visceral adipose tissue	-0.01	-0.15	0.13	0.859	0.866
orn_arg	MRI	visceral adipose tissue	0.19	0.04	0.33	0.012	0.036
beta_ox	MRI	visceral adipose tissue	0.01	-0.13	0.15	0.866	0.866
omega_ox	MRI	visceral adipose tissue	-0.18	-0.32	-0.04	0.011	0.036
total_AC	MRI	visceral adipose tissue	0.12	-0.02	0.25	0.096	0.175
total_longAC	MRI	visceral adipose tissue	0.04	-0.1	0.17	0.592	0.658
total_medAC	MRI	visceral adipose tissue	0.08	-0.06	0.22	0.26	0.371
total_shortAC	MRI	visceral adipose tissue	0.11	-0.03	0.24	0.136	0.236
total_mufaAC	MRI	visceral adipose tissue	0.09	-0.05	0.22	0.206	0.316
total_pufaAC	MRI	visceral adipose tissue	0.01	-0.12	0.15	0.84	0.866
total_sfaAC	MRI	visceral adipose tissue	0.12	-0.02	0.25	0.096	0.175
pla2	MRI	visceral adipose tissue	-0.31	-0.43	-0.19	0	0
total_lysoPC	MRI	visceral adipose tissue	-0.37	-0.5	-0.24	0	0
mufa_lysoPC	MRI	visceral adipose tissue	-0.36	-0.48	-0.23	0	0
pufa_lysoPC	MRI	visceral adipose tissue	-0.41	-0.54	-0.29	0	0
sfa_lysoPC	MRI	visceral adipose tissue	-0.33	-0.46	-0.2	0	0
mufaPC_sfaPC	MRI	visceral adipose tissue	0.07	-0.06	0.19	0.315	0.39
PCae_PCaa	MRI	visceral adipose tissue	-0.23	-0.34	-0.12	0	0.001
pufaPC_mufaPC	MRI	visceral adipose tissue	-0.05	-0.18	0.09	0.505	0.577
pufaPC_sfaPC	MRI	visceral adipose tissue	0.07	-0.06	0.21	0.279	0.383
total_sfaPCax	MRI	visceral adipose tissue	-0.18	-0.31	-0.04	0.011	0.036
total_mufaPCax	MRI	visceral adipose tissue	-0.07	-0.19	0.06	0.317	0.39
total_pufaPCax	MRI	visceral adipose tissue	-0.08	-0.21	0.05	0.249	0.369
total_PCax	MRI	visceral adipose tissue	-0.07	-0.2	0.06	0.287	0.383
total_PCaa	MRI	visceral adipose tissue	-0.05	-0.18	0.08	0.432	0.508
total_PCae	MRI	visceral adipose tissue	-0.25	-0.38	-0.11	0	0.002
total_SM	MRI	visceral adipose tissue	-0.13	-0.26	0	0.051	0.119
total_SM.OH	MRI	visceral adipose tissue	-0.14	-0.26	-0.01	0.032	0.08
total_SM_nonOH	MRI	visceral adipose tissue	-0.12	-0.26	0.01	0.067	0.15
SM_PC	MRI	visceral adipose tissue	-0.01	-0.13	0.1	0.832	0.866
SM.OH_SMnonOH	MRI	visceral adipose tissue	-0.16	-0.29	-0.04	0.01	0.036

## Sheet: BM
metabolite	group	exposure	estimate	CI_low	CI_high	p_val	p_val_FDR
C0	MRI	bone marrow fat	0.03	-0.09	0.14	0.652	0.858
C2	MRI	bone marrow fat	-0.07	-0.18	0.05	0.248	0.636
C3	MRI	bone marrow fat	-0.05	-0.16	0.06	0.383	0.764
C3.DC..C4.OH.	MRI	bone marrow fat	-0.01	-0.12	0.1	0.883	0.948
C4	MRI	bone marrow fat	-0.04	-0.15	0.08	0.546	0.841
C4.1	MRI	bone marrow fat	-0.04	-0.15	0.07	0.44	0.783
C5	MRI	bone marrow fat	0.01	-0.09	0.12	0.793	0.926
C7.DC	MRI	bone marrow fat	-0.02	-0.13	0.09	0.674	0.858
C8	MRI	bone marrow fat	0.03	-0.08	0.14	0.625	0.858
C9	MRI	bone marrow fat	0.11	0	0.23	0.047	0.359
C10	MRI	bone marrow fat	0.04	-0.07	0.15	0.481	0.783
C10.1	MRI	bone marrow fat	0.03	-0.08	0.14	0.547	0.841
C12	MRI	bone marrow fat	0.02	-0.09	0.13	0.679	0.858
C12.1	MRI	bone marrow fat	0	-0.11	0.11	0.96	0.98
C14	MRI	bone marrow fat	0.01	-0.1	0.12	0.828	0.948
C14.1	MRI	bone marrow fat	-0.01	-0.12	0.1	0.874	0.948
C14.1.OH	MRI	bone marrow fat	-0.07	-0.18	0.04	0.188	0.583
C14.2	MRI	bone marrow fat	0.01	-0.1	0.12	0.867	0.948
C14.2.OH	MRI	bone marrow fat	0.1	-0.02	0.21	0.09	0.419
C16	MRI	bone marrow fat	-0.05	-0.16	0.06	0.393	0.764
C16.1.OH	MRI	bone marrow fat	-0.05	-0.16	0.06	0.405	0.767
C16.2	MRI	bone marrow fat	-0.09	-0.2	0.02	0.108	0.419
C18	MRI	bone marrow fat	0.03	-0.08	0.14	0.609	0.858
C18.1	MRI	bone marrow fat	-0.1	-0.21	0.01	0.077	0.419
C18.2	MRI	bone marrow fat	-0.09	-0.21	0.02	0.105	0.419
Ala	MRI	bone marrow fat	0.06	-0.05	0.17	0.321	0.71
Arg	MRI	bone marrow fat	0.03	-0.09	0.15	0.612	0.858
Asn	MRI	bone marrow fat	-0.07	-0.19	0.04	0.206	0.612
Asp	MRI	bone marrow fat	0	-0.12	0.12	0.987	0.987
Cit	MRI	bone marrow fat	-0.09	-0.2	0.03	0.129	0.458
Gln	MRI	bone marrow fat	0.04	-0.07	0.15	0.482	0.783
Glu	MRI	bone marrow fat	0.06	-0.05	0.16	0.269	0.655
Gly	MRI	bone marrow fat	-0.06	-0.17	0.04	0.243	0.635
His	MRI	bone marrow fat	0.03	-0.09	0.15	0.625	0.858
Ile	MRI	bone marrow fat	0.05	-0.05	0.15	0.307	0.7
Leu	MRI	bone marrow fat	0	-0.1	0.1	0.956	0.98
Lys	MRI	bone marrow fat	0.03	-0.09	0.14	0.648	0.858
Met	MRI	bone marrow fat	-0.02	-0.13	0.09	0.753	0.894
Orn	MRI	bone marrow fat	0.05	-0.07	0.16	0.423	0.776
Phe	MRI	bone marrow fat	-0.04	-0.15	0.08	0.507	0.805
Pro	MRI	bone marrow fat	0	-0.11	0.11	0.957	0.98
Ser	MRI	bone marrow fat	-0.07	-0.18	0.05	0.257	0.646
Thr	MRI	bone marrow fat	-0.04	-0.16	0.07	0.461	0.783
Trp	MRI	bone marrow fat	0.03	-0.09	0.14	0.669	0.858
Tyr	MRI	bone marrow fat	0.03	-0.08	0.14	0.582	0.858
Val	MRI	bone marrow fat	0.03	-0.08	0.13	0.6	0.858
Ac.Orn	MRI	bone marrow fat	-0.04	-0.16	0.07	0.466	0.783
ADMA	MRI	bone marrow fat	-0.08	-0.2	0.04	0.182	0.583
alpha.AAA	MRI	bone marrow fat	0.02	-0.08	0.13	0.661	0.858
Creatinine	MRI	bone marrow fat	-0.1	-0.2	0	0.047	0.359
Kynurenine	MRI	bone marrow fat	-0.04	-0.15	0.07	0.49	0.786
Met.SO	MRI	bone marrow fat	-0.05	-0.17	0.07	0.4	0.767
SDMA	MRI	bone marrow fat	-0.05	-0.16	0.06	0.392	0.764
Spermidine	MRI	bone marrow fat	-0.09	-0.21	0.02	0.109	0.419
t4.OH.Pro	MRI	bone marrow fat	-0.01	-0.13	0.1	0.844	0.948
Taurine	MRI	bone marrow fat	0.07	-0.04	0.19	0.198	0.601
total.DMA	MRI	bone marrow fat	-0.05	-0.17	0.06	0.357	0.745
lysoPC.a.C16.0	MRI	bone marrow fat	-0.02	-0.13	0.08	0.647	0.858
lysoPC.a.C16.1	MRI	bone marrow fat	0.04	-0.07	0.15	0.474	0.783
lysoPC.a.C17.0	MRI	bone marrow fat	-0.02	-0.13	0.09	0.694	0.858
lysoPC.a.C18.0	MRI	bone marrow fat	0.01	-0.1	0.12	0.889	0.948
lysoPC.a.C18.1	MRI	bone marrow fat	-0.03	-0.13	0.08	0.633	0.858
lysoPC.a.C18.2	MRI	bone marrow fat	0	-0.1	0.11	0.971	0.984
lysoPC.a.C20.3	MRI	bone marrow fat	-0.01	-0.11	0.1	0.927	0.966
lysoPC.a.C20.4	MRI	bone marrow fat	-0.05	-0.16	0.05	0.333	0.711
PC.aa.C28.1	MRI	bone marrow fat	0.1	-0.01	0.21	0.085	0.419
PC.aa.C30.0	MRI	bone marrow fat	0.1	-0.01	0.21	0.086	0.419
PC.aa.C32.0	MRI	bone marrow fat	-0.03	-0.14	0.08	0.539	0.841
PC.aa.C32.1	MRI	bone marrow fat	0.09	-0.02	0.19	0.102	0.419
PC.aa.C32.2	MRI	bone marrow fat	0.18	0.07	0.29	0.001	0.07
PC.aa.C32.3	MRI	bone marrow fat	0.17	0.06	0.27	0.002	0.07
PC.aa.C34.1	MRI	bone marrow fat	0.04	-0.06	0.14	0.442	0.783
PC.aa.C34.2	MRI	bone marrow fat	0.09	-0.02	0.19	0.103	0.419
PC.aa.C34.3	MRI	bone marrow fat	0.11	0	0.21	0.045	0.359
PC.aa.C34.4	MRI	bone marrow fat	0.16	0.05	0.27	0.004	0.086
PC.aa.C36.1	MRI	bone marrow fat	0.11	0	0.21	0.054	0.392
PC.aa.C36.2	MRI	bone marrow fat	0.09	-0.02	0.19	0.102	0.419
PC.aa.C36.3	MRI	bone marrow fat	0.05	-0.05	0.16	0.335	0.711
PC.aa.C36.4	MRI	bone marrow fat	0.01	-0.1	0.12	0.889	0.948
PC.aa.C36.5	MRI	bone marrow fat	0.1	-0.01	0.21	0.088	0.419
PC.aa.C36.6	MRI	bone marrow fat	0.15	0.04	0.26	0.006	0.126
PC.aa.C38.0	MRI	bone marrow fat	0.01	-0.1	0.12	0.834	0.948
PC.aa.C38.1	MRI	bone marrow fat	0.07	-0.04	0.19	0.223	0.629
PC.aa.C38.3	MRI	bone marrow fat	0.08	-0.03	0.18	0.137	0.465
PC.aa.C38.4	MRI	bone marrow fat	0.03	-0.08	0.13	0.635	0.858
PC.aa.C38.5	MRI	bone marrow fat	0.06	-0.05	0.17	0.286	0.685
PC.aa.C38.6	MRI	bone marrow fat	0.05	-0.06	0.16	0.377	0.764
PC.aa.C40.2	MRI	bone marrow fat	-0.06	-0.18	0.05	0.304	0.7
PC.aa.C40.3	MRI	bone marrow fat	0.02	-0.09	0.13	0.713	0.867
PC.aa.C40.4	MRI	bone marrow fat	0.04	-0.07	0.15	0.482	0.783
PC.aa.C40.5	MRI	bone marrow fat	0.08	-0.02	0.19	0.124	0.452
PC.aa.C40.6	MRI	bone marrow fat	0.08	-0.03	0.19	0.161	0.533
PC.aa.C42.0	MRI	bone marrow fat	-0.12	-0.23	-0.02	0.022	0.258
PC.aa.C42.1	MRI	bone marrow fat	-0.13	-0.24	-0.02	0.016	0.239
PC.aa.C42.2	MRI	bone marrow fat	-0.09	-0.2	0.02	0.119	0.445
PC.aa.C42.4	MRI	bone marrow fat	-0.09	-0.21	0.02	0.106	0.419
PC.aa.C42.5	MRI	bone marrow fat	0.02	-0.09	0.13	0.73	0.874
PC.aa.C42.6	MRI	bone marrow fat	-0.01	-0.12	0.11	0.925	0.966
PC.ae.C30.0	MRI	bone marrow fat	-0.03	-0.14	0.08	0.623	0.858
PC.ae.C32.1	MRI	bone marrow fat	-0.06	-0.16	0.05	0.308	0.7
PC.ae.C32.2	MRI	bone marrow fat	-0.01	-0.11	0.09	0.854	0.948
PC.ae.C34.0	MRI	bone marrow fat	0.02	-0.09	0.13	0.723	0.872
PC.ae.C34.1	MRI	bone marrow fat	0	-0.11	0.11	0.981	0.987
PC.ae.C34.2	MRI	bone marrow fat	0.06	-0.04	0.17	0.237	0.635
PC.ae.C34.3	MRI	bone marrow fat	-0.01	-0.11	0.09	0.858	0.948
PC.ae.C36.0	MRI	bone marrow fat	0.03	-0.08	0.14	0.64	0.858
PC.ae.C36.1	MRI	bone marrow fat	0.06	-0.05	0.17	0.268	0.655
PC.ae.C36.2	MRI	bone marrow fat	0.02	-0.08	0.12	0.699	0.858
PC.ae.C36.3	MRI	bone marrow fat	0.05	-0.06	0.16	0.386	0.764
PC.ae.C36.4	MRI	bone marrow fat	-0.01	-0.13	0.1	0.853	0.948
PC.ae.C36.5	MRI	bone marrow fat	-0.01	-0.13	0.1	0.817	0.947
PC.ae.C38.0	MRI	bone marrow fat	0.1	-0.01	0.2	0.081	0.419
PC.ae.C38.1	MRI	bone marrow fat	-0.02	-0.14	0.09	0.671	0.858
PC.ae.C38.2	MRI	bone marrow fat	-0.05	-0.17	0.06	0.336	0.711
PC.ae.C38.3	MRI	bone marrow fat	0.02	-0.09	0.13	0.698	0.858
PC.ae.C38.4	MRI	bone marrow fat	-0.07	-0.19	0.04	0.231	0.635
PC.ae.C38.5	MRI	bone marrow fat	-0.04	-0.16	0.07	0.456	0.783
PC.ae.C38.6	MRI	bone marrow fat	0.03	-0.08	0.14	0.61	0.858
PC.ae.C40.1	MRI	bone marrow fat	0.02	-0.09	0.13	0.685	0.858
PC.ae.C40.2	MRI	bone marrow fat	0.07	-0.04	0.18	0.184	0.583
PC.ae.C40.3	MRI	bone marrow fat	-0.01	-0.11	0.1	0.902	0.955
PC.ae.C40.4	MRI	bone marrow fat	-0.1	-0.22	0.01	0.072	0.419
PC.ae.C40.5	MRI	bone marrow fat	-0.09	-0.2	0.03	0.132	0.458
PC.ae.C40.6	MRI	bone marrow fat	-0.02	-0.13	0.09	0.765	0.9
PC.ae.C42.1	MRI	bone marrow fat	-0.07	-0.18	0.04	0.224	0.629
PC.ae.C42.2	MRI	bone marrow fat	-0.03	-0.14	0.08	0.557	0.847
PC.ae.C42.3	MRI	bone marrow fat	-0.05	-0.15	0.06	0.415	0.776
PC.ae.C42.4	MRI	bone marrow fat	-0.12	-0.23	-0.01	0.032	0.33
PC.ae.C42.5	MRI	bone marrow fat	-0.16	-0.27	-0.06	0.003	0.078
PC.ae.C44.3	MRI	bone marrow fat	-0.09	-0.21	0.02	0.102	0.419
PC.ae.C44.4	MRI	bone marrow fat	-0.11	-0.22	0	0.041	0.359
PC.ae.C44.5	MRI	bone marrow fat	-0.13	-0.24	-0.02	0.02	0.258
PC.ae.C44.6	MRI	bone marrow fat	-0.14	-0.24	-0.03	0.012	0.191
SM..OH..C14.1	MRI	bone marrow fat	0.04	-0.06	0.14	0.447	0.783
SM..OH..C16.1	MRI	bone marrow fat	0.06	-0.04	0.16	0.24	0.635
SM..OH..C22.1	MRI	bone marrow fat	0.17	0.06	0.28	0.002	0.07
SM..OH..C22.2	MRI	bone marrow fat	0.08	-0.01	0.18	0.089	0.419
SM..OH..C24.1	MRI	bone marrow fat	0.13	0.02	0.24	0.023	0.258
SM.C16.0	MRI	bone marrow fat	0.05	-0.05	0.16	0.312	0.7
SM.C16.1	MRI	bone marrow fat	0.07	-0.04	0.17	0.21	0.612
SM.C18.0	MRI	bone marrow fat	0.12	0.01	0.23	0.039	0.359
SM.C18.1	MRI	bone marrow fat	0.09	-0.01	0.2	0.087	0.419
SM.C20.2	MRI	bone marrow fat	0.14	0.04	0.24	0.009	0.156
SM.C24.0	MRI	bone marrow fat	0.19	0.08	0.3	0.001	0.07
SM.C24.1	MRI	bone marrow fat	0.09	-0.02	0.2	0.103	0.419
H1	MRI	bone marrow fat	0.04	-0.06	0.13	0.425	0.776
fischer_ratio	MRI	bone marrow fat	0.03	-0.08	0.13	0.638	0.849
GABR	MRI	bone marrow fat	0.03	-0.08	0.15	0.591	0.849
pro_cit	MRI	bone marrow fat	0.06	-0.05	0.17	0.275	0.715
aaa	MRI	bone marrow fat	0.02	-0.1	0.13	0.758	0.849
bcaa	MRI	bone marrow fat	0.02	-0.08	0.12	0.648	0.849
gluco_aa	MRI	bone marrow fat	0.01	-0.1	0.13	0.834	0.878
keto_aa	MRI	bone marrow fat	0.02	-0.08	0.13	0.662	0.849
adma_arg	MRI	bone marrow fat	-0.09	-0.21	0.03	0.144	0.655
met_ox	MRI	bone marrow fat	-0.04	-0.15	0.07	0.468	0.826
cit_arg	MRI	bone marrow fat	-0.1	-0.21	0.01	0.084	0.561
orn_arg	MRI	bone marrow fat	0.02	-0.09	0.14	0.707	0.849
beta_ox	MRI	bone marrow fat	-0.06	-0.18	0.05	0.249	0.715
omega_ox	MRI	bone marrow fat	0.05	-0.06	0.16	0.383	0.804
total_AC	MRI	bone marrow fat	-0.05	-0.16	0.06	0.402	0.804
total_longAC	MRI	bone marrow fat	-0.03	-0.14	0.08	0.545	0.849
total_medAC	MRI	bone marrow fat	0.04	-0.07	0.15	0.53	0.849
total_shortAC	MRI	bone marrow fat	-0.07	-0.18	0.05	0.247	0.715
total_mufaAC	MRI	bone marrow fat	-0.02	-0.13	0.09	0.76	0.849
total_pufaAC	MRI	bone marrow fat	-0.04	-0.15	0.07	0.475	0.826
total_sfaAC	MRI	bone marrow fat	-0.05	-0.16	0.06	0.376	0.804
pla2	MRI	bone marrow fat	-0.08	-0.18	0.02	0.105	0.602
total_lysoPC	MRI	bone marrow fat	-0.01	-0.12	0.09	0.81	0.876
mufa_lysoPC	MRI	bone marrow fat	-0.02	-0.12	0.09	0.763	0.849
pufa_lysoPC	MRI	bone marrow fat	-0.02	-0.12	0.09	0.757	0.849
sfa_lysoPC	MRI	bone marrow fat	-0.02	-0.12	0.09	0.764	0.849
mufaPC_sfaPC	MRI	bone marrow fat	0.05	-0.05	0.16	0.308	0.724
PCae_PCaa	MRI	bone marrow fat	-0.11	-0.2	-0.01	0.026	0.519
pufaPC_mufaPC	MRI	bone marrow fat	-0.01	-0.12	0.1	0.875	0.897
pufaPC_sfaPC	MRI	bone marrow fat	0.06	-0.05	0.16	0.286	0.715
total_sfaPCax	MRI	bone marrow fat	0.02	-0.09	0.13	0.671	0.849
total_mufaPCax	MRI	bone marrow fat	0.06	-0.05	0.16	0.282	0.715
total_pufaPCax	MRI	bone marrow fat	0.07	-0.04	0.17	0.212	0.715
total_PCax	MRI	bone marrow fat	0.07	-0.04	0.17	0.194	0.715
total_PCaa	MRI	bone marrow fat	0.08	-0.03	0.18	0.147	0.655
total_PCae	MRI	bone marrow fat	0	-0.11	0.11	0.969	0.969
total_SM	MRI	bone marrow fat	0.1	0	0.21	0.058	0.519
total_SM.OH	MRI	bone marrow fat	0.11	0.01	0.21	0.039	0.519
total_SM_nonOH	MRI	bone marrow fat	0.1	-0.01	0.21	0.063	0.519
SM_PC	MRI	bone marrow fat	0.03	-0.06	0.13	0.459	0.826
SM.OH_SMnonOH	MRI	bone marrow fat	0.1	-0.01	0.2	0.065	0.519

## Sheet: BMFFL1
metabolite	group	exposure	estimate	CI_low	CI_high	p_val	p_val_FDR
C0	MRI	bone marrow fat at L1	0.01	-0.1	0.12	0.862	0.933
C2	MRI	bone marrow fat at L1	-0.07	-0.18	0.04	0.232	0.625
C3	MRI	bone marrow fat at L1	-0.06	-0.17	0.05	0.31	0.686
C3.DC..C4.OH.	MRI	bone marrow fat at L1	0	-0.11	0.11	0.97	0.983
C4	MRI	bone marrow fat at L1	-0.04	-0.16	0.07	0.452	0.804
C4.1	MRI	bone marrow fat at L1	-0.06	-0.17	0.05	0.28	0.649
C5	MRI	bone marrow fat at L1	0.02	-0.09	0.13	0.726	0.869
C7.DC	MRI	bone marrow fat at L1	-0.02	-0.13	0.08	0.657	0.858
C8	MRI	bone marrow fat at L1	0.03	-0.08	0.15	0.542	0.804
C9	MRI	bone marrow fat at L1	0.1	-0.01	0.21	0.087	0.474
C10	MRI	bone marrow fat at L1	0.05	-0.06	0.16	0.391	0.735
C10.1	MRI	bone marrow fat at L1	0.04	-0.07	0.15	0.457	0.804
C12	MRI	bone marrow fat at L1	0.03	-0.08	0.14	0.574	0.804
C12.1	MRI	bone marrow fat at L1	0	-0.1	0.11	0.956	0.983
C14	MRI	bone marrow fat at L1	0.02	-0.09	0.12	0.745	0.877
C14.1	MRI	bone marrow fat at L1	0	-0.11	0.11	0.99	0.99
C14.1.OH	MRI	bone marrow fat at L1	-0.07	-0.17	0.04	0.235	0.625
C14.2	MRI	bone marrow fat at L1	0.02	-0.09	0.13	0.698	0.864
C14.2.OH	MRI	bone marrow fat at L1	0.1	-0.01	0.21	0.065	0.433
C16	MRI	bone marrow fat at L1	-0.05	-0.16	0.06	0.358	0.71
C16.1.OH	MRI	bone marrow fat at L1	-0.05	-0.17	0.06	0.339	0.709
C16.2	MRI	bone marrow fat at L1	-0.09	-0.19	0.02	0.122	0.494
C18	MRI	bone marrow fat at L1	0.02	-0.09	0.13	0.706	0.864
C18.1	MRI	bone marrow fat at L1	-0.11	-0.22	0	0.059	0.433
C18.2	MRI	bone marrow fat at L1	-0.09	-0.2	0.02	0.121	0.494
Ala	MRI	bone marrow fat at L1	0.05	-0.06	0.16	0.35	0.71
Arg	MRI	bone marrow fat at L1	0.03	-0.08	0.15	0.586	0.804
Asn	MRI	bone marrow fat at L1	-0.07	-0.18	0.04	0.218	0.613
Asp	MRI	bone marrow fat at L1	0.01	-0.1	0.13	0.825	0.929
Cit	MRI	bone marrow fat at L1	-0.1	-0.21	0.01	0.068	0.433
Gln	MRI	bone marrow fat at L1	0.03	-0.08	0.14	0.571	0.804
Glu	MRI	bone marrow fat at L1	0.08	-0.03	0.18	0.149	0.517
Gly	MRI	bone marrow fat at L1	-0.06	-0.17	0.05	0.269	0.649
His	MRI	bone marrow fat at L1	0.03	-0.08	0.15	0.566	0.804
Ile	MRI	bone marrow fat at L1	0.06	-0.04	0.15	0.252	0.639
Leu	MRI	bone marrow fat at L1	0.01	-0.09	0.1	0.909	0.962
Lys	MRI	bone marrow fat at L1	0.03	-0.09	0.14	0.663	0.858
Met	MRI	bone marrow fat at L1	-0.01	-0.12	0.1	0.917	0.963
Orn	MRI	bone marrow fat at L1	0.04	-0.07	0.15	0.514	0.804
Phe	MRI	bone marrow fat at L1	-0.02	-0.14	0.09	0.675	0.862
Pro	MRI	bone marrow fat at L1	-0.01	-0.12	0.1	0.85	0.933
Ser	MRI	bone marrow fat at L1	-0.05	-0.16	0.07	0.429	0.773
Thr	MRI	bone marrow fat at L1	-0.04	-0.15	0.08	0.545	0.804
Trp	MRI	bone marrow fat at L1	0.03	-0.09	0.14	0.664	0.858
Tyr	MRI	bone marrow fat at L1	0.03	-0.08	0.15	0.555	0.804
Val	MRI	bone marrow fat at L1	0.04	-0.07	0.14	0.499	0.804
Ac.Orn	MRI	bone marrow fat at L1	-0.04	-0.16	0.08	0.496	0.804
ADMA	MRI	bone marrow fat at L1	-0.1	-0.22	0.02	0.091	0.474
alpha.AAA	MRI	bone marrow fat at L1	0.03	-0.07	0.13	0.589	0.804
Creatinine	MRI	bone marrow fat at L1	-0.1	-0.2	-0.01	0.034	0.364
Kynurenine	MRI	bone marrow fat at L1	-0.06	-0.17	0.06	0.332	0.709
Met.SO	MRI	bone marrow fat at L1	-0.03	-0.15	0.08	0.588	0.804
SDMA	MRI	bone marrow fat at L1	-0.07	-0.18	0.04	0.21	0.613
Spermidine	MRI	bone marrow fat at L1	-0.08	-0.2	0.03	0.14	0.51
t4.OH.Pro	MRI	bone marrow fat at L1	-0.01	-0.12	0.11	0.925	0.965
Taurine	MRI	bone marrow fat at L1	0.07	-0.04	0.18	0.215	0.613
total.DMA	MRI	bone marrow fat at L1	-0.08	-0.19	0.03	0.166	0.526
lysoPC.a.C16.0	MRI	bone marrow fat at L1	-0.04	-0.14	0.07	0.509	0.804
lysoPC.a.C16.1	MRI	bone marrow fat at L1	0.03	-0.08	0.14	0.589	0.804
lysoPC.a.C17.0	MRI	bone marrow fat at L1	-0.04	-0.14	0.07	0.502	0.804
lysoPC.a.C18.0	MRI	bone marrow fat at L1	-0.01	-0.12	0.1	0.862	0.933
lysoPC.a.C18.1	MRI	bone marrow fat at L1	-0.04	-0.15	0.06	0.391	0.735
lysoPC.a.C18.2	MRI	bone marrow fat at L1	-0.01	-0.11	0.09	0.858	0.933
lysoPC.a.C20.3	MRI	bone marrow fat at L1	-0.01	-0.12	0.1	0.871	0.935
lysoPC.a.C20.4	MRI	bone marrow fat at L1	-0.06	-0.17	0.04	0.254	0.639
PC.aa.C28.1	MRI	bone marrow fat at L1	0.09	-0.02	0.2	0.109	0.494
PC.aa.C30.0	MRI	bone marrow fat at L1	0.1	-0.01	0.21	0.065	0.433
PC.aa.C32.0	MRI	bone marrow fat at L1	-0.03	-0.14	0.08	0.596	0.806
PC.aa.C32.1	MRI	bone marrow fat at L1	0.09	-0.02	0.19	0.098	0.474
PC.aa.C32.2	MRI	bone marrow fat at L1	0.18	0.08	0.29	0.001	0.085
PC.aa.C32.3	MRI	bone marrow fat at L1	0.15	0.05	0.26	0.004	0.085
PC.aa.C34.1	MRI	bone marrow fat at L1	0.04	-0.07	0.14	0.486	0.804
PC.aa.C34.2	MRI	bone marrow fat at L1	0.09	-0.02	0.19	0.101	0.474
PC.aa.C34.3	MRI	bone marrow fat at L1	0.11	0.01	0.21	0.037	0.364
PC.aa.C34.4	MRI	bone marrow fat at L1	0.16	0.06	0.27	0.003	0.085
PC.aa.C36.1	MRI	bone marrow fat at L1	0.09	-0.01	0.2	0.078	0.455
PC.aa.C36.2	MRI	bone marrow fat at L1	0.08	-0.03	0.18	0.147	0.517
PC.aa.C36.3	MRI	bone marrow fat at L1	0.05	-0.05	0.16	0.318	0.693
PC.aa.C36.4	MRI	bone marrow fat at L1	0.01	-0.1	0.12	0.824	0.929
PC.aa.C36.5	MRI	bone marrow fat at L1	0.09	-0.02	0.2	0.117	0.494
PC.aa.C36.6	MRI	bone marrow fat at L1	0.14	0.04	0.25	0.009	0.18
PC.aa.C38.0	MRI	bone marrow fat at L1	-0.01	-0.12	0.1	0.834	0.929
PC.aa.C38.1	MRI	bone marrow fat at L1	0.05	-0.06	0.17	0.36	0.71
PC.aa.C38.3	MRI	bone marrow fat at L1	0.07	-0.03	0.18	0.159	0.526
PC.aa.C38.4	MRI	bone marrow fat at L1	0.03	-0.08	0.13	0.641	0.85
PC.aa.C38.5	MRI	bone marrow fat at L1	0.05	-0.06	0.16	0.346	0.71
PC.aa.C38.6	MRI	bone marrow fat at L1	0.05	-0.06	0.16	0.397	0.735
PC.aa.C40.2	MRI	bone marrow fat at L1	-0.07	-0.19	0.04	0.215	0.613
PC.aa.C40.3	MRI	bone marrow fat at L1	0.01	-0.1	0.12	0.892	0.95
PC.aa.C40.4	MRI	bone marrow fat at L1	0.04	-0.07	0.15	0.474	0.804
PC.aa.C40.5	MRI	bone marrow fat at L1	0.08	-0.02	0.19	0.126	0.494
PC.aa.C40.6	MRI	bone marrow fat at L1	0.07	-0.04	0.18	0.191	0.581
PC.aa.C42.0	MRI	bone marrow fat at L1	-0.12	-0.22	-0.01	0.03	0.36
PC.aa.C42.1	MRI	bone marrow fat at L1	-0.13	-0.24	-0.02	0.019	0.277
PC.aa.C42.2	MRI	bone marrow fat at L1	-0.11	-0.22	0	0.06	0.433
PC.aa.C42.4	MRI	bone marrow fat at L1	-0.1	-0.21	0.02	0.094	0.474
PC.aa.C42.5	MRI	bone marrow fat at L1	0.01	-0.1	0.12	0.832	0.929
PC.aa.C42.6	MRI	bone marrow fat at L1	-0.02	-0.13	0.09	0.712	0.864
PC.ae.C30.0	MRI	bone marrow fat at L1	-0.02	-0.13	0.08	0.679	0.862
PC.ae.C32.1	MRI	bone marrow fat at L1	-0.06	-0.16	0.05	0.275	0.649
PC.ae.C32.2	MRI	bone marrow fat at L1	-0.02	-0.12	0.08	0.686	0.863
PC.ae.C34.0	MRI	bone marrow fat at L1	0.02	-0.09	0.13	0.742	0.877
PC.ae.C34.1	MRI	bone marrow fat at L1	0	-0.11	0.11	0.967	0.983
PC.ae.C34.2	MRI	bone marrow fat at L1	0.05	-0.05	0.15	0.34	0.709
PC.ae.C34.3	MRI	bone marrow fat at L1	-0.02	-0.12	0.09	0.761	0.889
PC.ae.C36.0	MRI	bone marrow fat at L1	0.02	-0.09	0.13	0.716	0.864
PC.ae.C36.1	MRI	bone marrow fat at L1	0.06	-0.05	0.16	0.301	0.683
PC.ae.C36.2	MRI	bone marrow fat at L1	0.01	-0.09	0.12	0.788	0.906
PC.ae.C36.3	MRI	bone marrow fat at L1	0.04	-0.07	0.15	0.492	0.804
PC.ae.C36.4	MRI	bone marrow fat at L1	-0.03	-0.15	0.08	0.554	0.804
PC.ae.C36.5	MRI	bone marrow fat at L1	-0.03	-0.14	0.08	0.579	0.804
PC.ae.C38.0	MRI	bone marrow fat at L1	0.08	-0.03	0.19	0.135	0.506
PC.ae.C38.1	MRI	bone marrow fat at L1	-0.04	-0.15	0.08	0.519	0.804
PC.ae.C38.2	MRI	bone marrow fat at L1	-0.05	-0.16	0.06	0.38	0.735
PC.ae.C38.3	MRI	bone marrow fat at L1	0.02	-0.08	0.13	0.692	0.863
PC.ae.C38.4	MRI	bone marrow fat at L1	-0.08	-0.19	0.04	0.181	0.561
PC.ae.C38.5	MRI	bone marrow fat at L1	-0.07	-0.18	0.04	0.225	0.619
PC.ae.C38.6	MRI	bone marrow fat at L1	0	-0.11	0.11	0.977	0.984
PC.ae.C40.1	MRI	bone marrow fat at L1	0.02	-0.09	0.12	0.784	0.906
PC.ae.C40.2	MRI	bone marrow fat at L1	0.06	-0.04	0.17	0.245	0.639
PC.ae.C40.3	MRI	bone marrow fat at L1	0	-0.11	0.1	0.945	0.979
PC.ae.C40.4	MRI	bone marrow fat at L1	-0.1	-0.21	0.01	0.077	0.455
PC.ae.C40.5	MRI	bone marrow fat at L1	-0.09	-0.21	0.02	0.094	0.474
PC.ae.C40.6	MRI	bone marrow fat at L1	-0.03	-0.14	0.08	0.618	0.827
PC.ae.C42.1	MRI	bone marrow fat at L1	-0.06	-0.17	0.05	0.261	0.647
PC.ae.C42.2	MRI	bone marrow fat at L1	-0.03	-0.14	0.07	0.536	0.804
PC.ae.C42.3	MRI	bone marrow fat at L1	-0.05	-0.15	0.06	0.395	0.735
PC.ae.C42.4	MRI	bone marrow fat at L1	-0.11	-0.22	-0.01	0.039	0.364
PC.ae.C42.5	MRI	bone marrow fat at L1	-0.16	-0.27	-0.06	0.003	0.085
PC.ae.C44.3	MRI	bone marrow fat at L1	-0.08	-0.19	0.03	0.159	0.526
PC.ae.C44.4	MRI	bone marrow fat at L1	-0.1	-0.21	0.01	0.068	0.433
PC.ae.C44.5	MRI	bone marrow fat at L1	-0.12	-0.23	-0.01	0.027	0.356
PC.ae.C44.6	MRI	bone marrow fat at L1	-0.13	-0.24	-0.03	0.015	0.277
SM..OH..C14.1	MRI	bone marrow fat at L1	0.03	-0.07	0.13	0.502	0.804
SM..OH..C16.1	MRI	bone marrow fat at L1	0.06	-0.04	0.15	0.278	0.649
SM..OH..C22.1	MRI	bone marrow fat at L1	0.16	0.05	0.26	0.003	0.085
SM..OH..C22.2	MRI	bone marrow fat at L1	0.07	-0.02	0.17	0.125	0.494
SM..OH..C24.1	MRI	bone marrow fat at L1	0.11	0.01	0.22	0.04	0.364
SM.C16.0	MRI	bone marrow fat at L1	0.04	-0.06	0.15	0.408	0.745
SM.C16.1	MRI	bone marrow fat at L1	0.05	-0.05	0.16	0.304	0.683
SM.C18.0	MRI	bone marrow fat at L1	0.11	0	0.22	0.045	0.383
SM.C18.1	MRI	bone marrow fat at L1	0.08	-0.02	0.18	0.129	0.494
SM.C20.2	MRI	bone marrow fat at L1	0.12	0.02	0.23	0.018	0.277
SM.C24.0	MRI	bone marrow fat at L1	0.18	0.06	0.29	0.002	0.085
SM.C24.1	MRI	bone marrow fat at L1	0.08	-0.03	0.19	0.163	0.526
H1	MRI	bone marrow fat at L1	0.03	-0.07	0.12	0.565	0.804
fischer_ratio	MRI	bone marrow fat at L1	0.04	-0.07	0.14	0.504	0.763
GABR	MRI	bone marrow fat at L1	0.04	-0.07	0.16	0.488	0.763
pro_cit	MRI	bone marrow fat at L1	0.07	-0.04	0.18	0.23	0.707
aaa	MRI	bone marrow fat at L1	0.02	-0.09	0.14	0.674	0.793
bcaa	MRI	bone marrow fat at L1	0.03	-0.07	0.13	0.534	0.763
gluco_aa	MRI	bone marrow fat at L1	0.02	-0.1	0.13	0.795	0.848
keto_aa	MRI	bone marrow fat at L1	0.03	-0.08	0.14	0.568	0.763
adma_arg	MRI	bone marrow fat at L1	-0.11	-0.23	0.01	0.068	0.483
met_ox	MRI	bone marrow fat at L1	-0.03	-0.14	0.08	0.61	0.763
cit_arg	MRI	bone marrow fat at L1	-0.11	-0.23	0	0.049	0.483
orn_arg	MRI	bone marrow fat at L1	0.01	-0.1	0.13	0.814	0.848
beta_ox	MRI	bone marrow fat at L1	-0.05	-0.16	0.06	0.361	0.761
omega_ox	MRI	bone marrow fat at L1	0.05	-0.06	0.17	0.353	0.761
total_AC	MRI	bone marrow fat at L1	-0.05	-0.16	0.06	0.389	0.763
total_longAC	MRI	bone marrow fat at L1	-0.03	-0.14	0.08	0.561	0.763
total_medAC	MRI	bone marrow fat at L1	0.04	-0.07	0.15	0.443	0.763
total_shortAC	MRI	bone marrow fat at L1	-0.07	-0.18	0.04	0.226	0.707
total_mufaAC	MRI	bone marrow fat at L1	-0.01	-0.12	0.1	0.836	0.848
total_pufaAC	MRI	bone marrow fat at L1	-0.03	-0.14	0.08	0.582	0.763
total_sfaAC	MRI	bone marrow fat at L1	-0.05	-0.16	0.06	0.36	0.761
pla2	MRI	bone marrow fat at L1	-0.09	-0.19	0.01	0.072	0.483
total_lysoPC	MRI	bone marrow fat at L1	-0.03	-0.13	0.08	0.631	0.765
mufa_lysoPC	MRI	bone marrow fat at L1	-0.04	-0.14	0.07	0.492	0.763
pufa_lysoPC	MRI	bone marrow fat at L1	-0.03	-0.13	0.08	0.608	0.763
sfa_lysoPC	MRI	bone marrow fat at L1	-0.03	-0.14	0.08	0.587	0.763
mufaPC_sfaPC	MRI	bone marrow fat at L1	0.05	-0.05	0.16	0.293	0.761
PCae_PCaa	MRI	bone marrow fat at L1	-0.12	-0.21	-0.03	0.009	0.38
pufaPC_mufaPC	MRI	bone marrow fat at L1	-0.01	-0.12	0.1	0.848	0.848
pufaPC_sfaPC	MRI	bone marrow fat at L1	0.06	-0.05	0.16	0.267	0.761
total_sfaPCax	MRI	bone marrow fat at L1	0.02	-0.09	0.13	0.699	0.799
total_mufaPCax	MRI	bone marrow fat at L1	0.05	-0.05	0.15	0.326	0.761
total_pufaPCax	MRI	bone marrow fat at L1	0.06	-0.04	0.17	0.229	0.707
total_PCax	MRI	bone marrow fat at L1	0.07	-0.04	0.17	0.21	0.707
total_PCaa	MRI	bone marrow fat at L1	0.08	-0.03	0.18	0.15	0.668
total_PCae	MRI	bone marrow fat at L1	-0.02	-0.13	0.09	0.766	0.848
total_SM	MRI	bone marrow fat at L1	0.09	-0.01	0.2	0.088	0.485
total_SM.OH	MRI	bone marrow fat at L1	0.1	0	0.2	0.056	0.483
total_SM_nonOH	MRI	bone marrow fat at L1	0.09	-0.02	0.2	0.097	0.485
SM_PC	MRI	bone marrow fat at L1	0.03	-0.06	0.12	0.519	0.763
SM.OH_SMnonOH	MRI	bone marrow fat at L1	0.09	-0.01	0.19	0.072	0.483

## Sheet: BMFFL2
metabolite	group	exposure	estimate	CI_low	CI_high	p_val	p_val_FDR
C0	MRI	bone marrow fat at L2	0.04	-0.07	0.15	0.48	0.825
C2	MRI	bone marrow fat at L2	-0.06	-0.17	0.05	0.29	0.705
C3	MRI	bone marrow fat at L2	-0.04	-0.15	0.07	0.492	0.835
C3.DC..C4.OH.	MRI	bone marrow fat at L2	-0.02	-0.13	0.09	0.745	0.906
C4	MRI	bone marrow fat at L2	-0.03	-0.14	0.09	0.67	0.903
C4.1	MRI	bone marrow fat at L2	-0.02	-0.13	0.09	0.668	0.903
C5	MRI	bone marrow fat at L2	0.01	-0.1	0.12	0.871	0.956
C7.DC	MRI	bone marrow fat at L2	-0.02	-0.13	0.09	0.706	0.904
C8	MRI	bone marrow fat at L2	0.02	-0.09	0.13	0.732	0.906
C9	MRI	bone marrow fat at L2	0.12	0.01	0.24	0.03	0.294
C10	MRI	bone marrow fat at L2	0.03	-0.08	0.14	0.605	0.903
C10.1	MRI	bone marrow fat at L2	0.02	-0.09	0.13	0.666	0.903
C12	MRI	bone marrow fat at L2	0.01	-0.1	0.12	0.807	0.933
C12.1	MRI	bone marrow fat at L2	0	-0.11	0.11	0.966	0.973
C14	MRI	bone marrow fat at L2	0.01	-0.1	0.11	0.921	0.973
C14.1	MRI	bone marrow fat at L2	-0.02	-0.13	0.09	0.747	0.906
C14.1.OH	MRI	bone marrow fat at L2	-0.08	-0.19	0.03	0.166	0.528
C14.2	MRI	bone marrow fat at L2	0	-0.11	0.11	0.951	0.973
C14.2.OH	MRI	bone marrow fat at L2	0.08	-0.03	0.19	0.145	0.504
C16	MRI	bone marrow fat at L2	-0.04	-0.15	0.07	0.454	0.809
C16.1.OH	MRI	bone marrow fat at L2	-0.04	-0.15	0.07	0.502	0.837
C16.2	MRI	bone marrow fat at L2	-0.09	-0.2	0.02	0.111	0.504
C18	MRI	bone marrow fat at L2	0.03	-0.08	0.14	0.534	0.862
C18.1	MRI	bone marrow fat at L2	-0.09	-0.2	0.02	0.118	0.504
C18.2	MRI	bone marrow fat at L2	-0.09	-0.2	0.02	0.107	0.503
Ala	MRI	bone marrow fat at L2	0.06	-0.05	0.17	0.316	0.725
Arg	MRI	bone marrow fat at L2	0.03	-0.09	0.14	0.656	0.903
Asn	MRI	bone marrow fat at L2	-0.07	-0.19	0.04	0.215	0.617
Asp	MRI	bone marrow fat at L2	-0.02	-0.13	0.1	0.799	0.933
Cit	MRI	bone marrow fat at L2	-0.06	-0.18	0.05	0.255	0.653
Gln	MRI	bone marrow fat at L2	0.05	-0.07	0.16	0.421	0.79
Glu	MRI	bone marrow fat at L2	0.04	-0.07	0.14	0.476	0.825
Gly	MRI	bone marrow fat at L2	-0.06	-0.17	0.04	0.242	0.653
His	MRI	bone marrow fat at L2	0.02	-0.1	0.14	0.704	0.904
Ile	MRI	bone marrow fat at L2	0.04	-0.05	0.14	0.398	0.784
Leu	MRI	bone marrow fat at L2	-0.01	-0.11	0.09	0.824	0.933
Lys	MRI	bone marrow fat at L2	0.03	-0.09	0.14	0.649	0.903
Met	MRI	bone marrow fat at L2	-0.03	-0.14	0.08	0.611	0.903
Orn	MRI	bone marrow fat at L2	0.05	-0.06	0.17	0.361	0.774
Phe	MRI	bone marrow fat at L2	-0.05	-0.17	0.06	0.382	0.774
Pro	MRI	bone marrow fat at L2	0	-0.1	0.11	0.934	0.973
Ser	MRI	bone marrow fat at L2	-0.08	-0.19	0.03	0.155	0.504
Thr	MRI	bone marrow fat at L2	-0.05	-0.17	0.07	0.404	0.787
Trp	MRI	bone marrow fat at L2	0.02	-0.09	0.14	0.689	0.904
Tyr	MRI	bone marrow fat at L2	0.03	-0.09	0.14	0.629	0.903
Val	MRI	bone marrow fat at L2	0.02	-0.09	0.13	0.729	0.906
Ac.Orn	MRI	bone marrow fat at L2	-0.04	-0.16	0.07	0.458	0.809
ADMA	MRI	bone marrow fat at L2	-0.06	-0.17	0.06	0.361	0.774
alpha.AAA	MRI	bone marrow fat at L2	0.02	-0.09	0.12	0.751	0.906
Creatinine	MRI	bone marrow fat at L2	-0.09	-0.19	0.01	0.077	0.409
Kynurenine	MRI	bone marrow fat at L2	-0.02	-0.13	0.09	0.706	0.904
Met.SO	MRI	bone marrow fat at L2	-0.06	-0.18	0.05	0.271	0.67
SDMA	MRI	bone marrow fat at L2	-0.02	-0.14	0.09	0.675	0.903
Spermidine	MRI	bone marrow fat at L2	-0.1	-0.21	0.02	0.099	0.481
t4.OH.Pro	MRI	bone marrow fat at L2	-0.02	-0.13	0.1	0.771	0.923
Taurine	MRI	bone marrow fat at L2	0.07	-0.04	0.18	0.203	0.609
total.DMA	MRI	bone marrow fat at L2	-0.02	-0.14	0.09	0.68	0.903
lysoPC.a.C16.0	MRI	bone marrow fat at L2	-0.01	-0.12	0.09	0.816	0.933
lysoPC.a.C16.1	MRI	bone marrow fat at L2	0.05	-0.06	0.16	0.392	0.784
lysoPC.a.C17.0	MRI	bone marrow fat at L2	-0.01	-0.11	0.1	0.921	0.973
lysoPC.a.C18.0	MRI	bone marrow fat at L2	0.03	-0.09	0.14	0.657	0.903
lysoPC.a.C18.1	MRI	bone marrow fat at L2	0	-0.11	0.1	0.94	0.973
lysoPC.a.C18.2	MRI	bone marrow fat at L2	0.01	-0.09	0.12	0.802	0.933
lysoPC.a.C20.3	MRI	bone marrow fat at L2	0	-0.11	0.11	0.986	0.986
lysoPC.a.C20.4	MRI	bone marrow fat at L2	-0.04	-0.15	0.07	0.454	0.809
PC.aa.C28.1	MRI	bone marrow fat at L2	0.1	-0.01	0.21	0.078	0.409
PC.aa.C30.0	MRI	bone marrow fat at L2	0.09	-0.03	0.2	0.133	0.504
PC.aa.C32.0	MRI	bone marrow fat at L2	-0.04	-0.15	0.07	0.504	0.837
PC.aa.C32.1	MRI	bone marrow fat at L2	0.08	-0.02	0.19	0.124	0.504
PC.aa.C32.2	MRI	bone marrow fat at L2	0.17	0.06	0.27	0.003	0.097
PC.aa.C32.3	MRI	bone marrow fat at L2	0.17	0.06	0.27	0.002	0.085
PC.aa.C34.1	MRI	bone marrow fat at L2	0.04	-0.06	0.15	0.422	0.79
PC.aa.C34.2	MRI	bone marrow fat at L2	0.08	-0.02	0.19	0.123	0.504
PC.aa.C34.3	MRI	bone marrow fat at L2	0.1	-0.01	0.2	0.067	0.409
PC.aa.C34.4	MRI	bone marrow fat at L2	0.15	0.04	0.26	0.007	0.129
PC.aa.C36.1	MRI	bone marrow fat at L2	0.11	0	0.22	0.045	0.368
PC.aa.C36.2	MRI	bone marrow fat at L2	0.09	-0.01	0.2	0.081	0.409
PC.aa.C36.3	MRI	bone marrow fat at L2	0.05	-0.06	0.15	0.377	0.774
PC.aa.C36.4	MRI	bone marrow fat at L2	0	-0.11	0.11	0.96	0.973
PC.aa.C36.5	MRI	bone marrow fat at L2	0.1	-0.01	0.21	0.078	0.409
PC.aa.C36.6	MRI	bone marrow fat at L2	0.15	0.04	0.26	0.006	0.129
PC.aa.C38.0	MRI	bone marrow fat at L2	0.03	-0.08	0.15	0.537	0.862
PC.aa.C38.1	MRI	bone marrow fat at L2	0.09	-0.03	0.2	0.144	0.504
PC.aa.C38.3	MRI	bone marrow fat at L2	0.08	-0.02	0.18	0.135	0.504
PC.aa.C38.4	MRI	bone marrow fat at L2	0.03	-0.08	0.13	0.647	0.903
PC.aa.C38.5	MRI	bone marrow fat at L2	0.06	-0.05	0.17	0.254	0.653
PC.aa.C38.6	MRI	bone marrow fat at L2	0.05	-0.06	0.16	0.379	0.774
PC.aa.C40.2	MRI	bone marrow fat at L2	-0.04	-0.16	0.07	0.444	0.809
PC.aa.C40.3	MRI	bone marrow fat at L2	0.03	-0.08	0.15	0.56	0.889
PC.aa.C40.4	MRI	bone marrow fat at L2	0.04	-0.07	0.15	0.511	0.839
PC.aa.C40.5	MRI	bone marrow fat at L2	0.08	-0.03	0.19	0.141	0.504
PC.aa.C40.6	MRI	bone marrow fat at L2	0.08	-0.03	0.19	0.153	0.504
PC.aa.C42.0	MRI	bone marrow fat at L2	-0.12	-0.23	-0.02	0.022	0.25
PC.aa.C42.1	MRI	bone marrow fat at L2	-0.13	-0.24	-0.02	0.019	0.241
PC.aa.C42.2	MRI	bone marrow fat at L2	-0.07	-0.18	0.05	0.245	0.653
PC.aa.C42.4	MRI	bone marrow fat at L2	-0.09	-0.2	0.03	0.139	0.504
PC.aa.C42.5	MRI	bone marrow fat at L2	0.03	-0.09	0.14	0.645	0.903
PC.aa.C42.6	MRI	bone marrow fat at L2	0.01	-0.1	0.12	0.854	0.952
PC.ae.C30.0	MRI	bone marrow fat at L2	-0.03	-0.14	0.08	0.585	0.903
PC.ae.C32.1	MRI	bone marrow fat at L2	-0.05	-0.15	0.06	0.371	0.774
PC.ae.C32.2	MRI	bone marrow fat at L2	0	-0.1	0.11	0.964	0.973
PC.ae.C34.0	MRI	bone marrow fat at L2	0.02	-0.09	0.13	0.717	0.904
PC.ae.C34.1	MRI	bone marrow fat at L2	0	-0.1	0.11	0.93	0.973
PC.ae.C34.2	MRI	bone marrow fat at L2	0.07	-0.03	0.18	0.175	0.545
PC.ae.C34.3	MRI	bone marrow fat at L2	0	-0.11	0.1	0.965	0.973
PC.ae.C36.0	MRI	bone marrow fat at L2	0.03	-0.08	0.14	0.584	0.903
PC.ae.C36.1	MRI	bone marrow fat at L2	0.06	-0.05	0.17	0.26	0.655
PC.ae.C36.2	MRI	bone marrow fat at L2	0.03	-0.08	0.13	0.628	0.903
PC.ae.C36.3	MRI	bone marrow fat at L2	0.06	-0.05	0.16	0.316	0.725
PC.ae.C36.4	MRI	bone marrow fat at L2	0.01	-0.1	0.13	0.819	0.933
PC.ae.C36.5	MRI	bone marrow fat at L2	0.01	-0.11	0.12	0.918	0.973
PC.ae.C38.0	MRI	bone marrow fat at L2	0.1	0	0.21	0.057	0.409
PC.ae.C38.1	MRI	bone marrow fat at L2	-0.01	-0.12	0.1	0.854	0.952
PC.ae.C38.2	MRI	bone marrow fat at L2	-0.06	-0.17	0.05	0.318	0.725
PC.ae.C38.3	MRI	bone marrow fat at L2	0.02	-0.09	0.13	0.719	0.904
PC.ae.C38.4	MRI	bone marrow fat at L2	-0.06	-0.17	0.06	0.317	0.725
PC.ae.C38.5	MRI	bone marrow fat at L2	-0.01	-0.13	0.1	0.809	0.933
PC.ae.C38.6	MRI	bone marrow fat at L2	0.05	-0.06	0.17	0.334	0.739
PC.ae.C40.1	MRI	bone marrow fat at L2	0.03	-0.08	0.14	0.604	0.903
PC.ae.C40.2	MRI	bone marrow fat at L2	0.08	-0.03	0.19	0.153	0.504
PC.ae.C40.3	MRI	bone marrow fat at L2	-0.01	-0.11	0.09	0.864	0.956
PC.ae.C40.4	MRI	bone marrow fat at L2	-0.1	-0.21	0.01	0.081	0.409
PC.ae.C40.5	MRI	bone marrow fat at L2	-0.07	-0.19	0.04	0.204	0.609
PC.ae.C40.6	MRI	bone marrow fat at L2	0	-0.11	0.1	0.932	0.973
PC.ae.C42.1	MRI	bone marrow fat at L2	-0.07	-0.18	0.04	0.212	0.617
PC.ae.C42.2	MRI	bone marrow fat at L2	-0.03	-0.14	0.08	0.598	0.903
PC.ae.C42.3	MRI	bone marrow fat at L2	-0.04	-0.15	0.07	0.46	0.809
PC.ae.C42.4	MRI	bone marrow fat at L2	-0.12	-0.22	-0.01	0.033	0.304
PC.ae.C42.5	MRI	bone marrow fat at L2	-0.16	-0.27	-0.05	0.004	0.118
PC.ae.C44.3	MRI	bone marrow fat at L2	-0.1	-0.22	0.01	0.075	0.409
PC.ae.C44.4	MRI	bone marrow fat at L2	-0.12	-0.23	-0.01	0.03	0.294
PC.ae.C44.5	MRI	bone marrow fat at L2	-0.13	-0.24	-0.02	0.02	0.241
PC.ae.C44.6	MRI	bone marrow fat at L2	-0.14	-0.24	-0.03	0.013	0.209
SM..OH..C14.1	MRI	bone marrow fat at L2	0.04	-0.06	0.14	0.417	0.79
SM..OH..C16.1	MRI	bone marrow fat at L2	0.06	-0.04	0.16	0.226	0.636
SM..OH..C22.1	MRI	bone marrow fat at L2	0.17	0.06	0.28	0.002	0.085
SM..OH..C22.2	MRI	bone marrow fat at L2	0.09	-0.01	0.18	0.074	0.409
SM..OH..C24.1	MRI	bone marrow fat at L2	0.13	0.02	0.24	0.017	0.241
SM.C16.0	MRI	bone marrow fat at L2	0.06	-0.04	0.17	0.251	0.653
SM.C16.1	MRI	bone marrow fat at L2	0.08	-0.03	0.18	0.155	0.504
SM.C18.0	MRI	bone marrow fat at L2	0.11	0	0.22	0.044	0.368
SM.C18.1	MRI	bone marrow fat at L2	0.1	-0.01	0.2	0.069	0.409
SM.C20.2	MRI	bone marrow fat at L2	0.15	0.04	0.25	0.006	0.129
SM.C24.0	MRI	bone marrow fat at L2	0.19	0.08	0.3	0.001	0.085
SM.C24.1	MRI	bone marrow fat at L2	0.1	-0.01	0.21	0.074	0.409
H1	MRI	bone marrow fat at L2	0.05	-0.05	0.14	0.327	0.734
fischer_ratio	MRI	bone marrow fat at L2	0.01	-0.09	0.12	0.802	0.976
GABR	MRI	bone marrow fat at L2	0.02	-0.1	0.14	0.722	0.976
pro_cit	MRI	bone marrow fat at L2	0.05	-0.06	0.16	0.353	0.763
aaa	MRI	bone marrow fat at L2	0.01	-0.1	0.13	0.856	0.976
bcaa	MRI	bone marrow fat at L2	0.01	-0.09	0.12	0.788	0.976
gluco_aa	MRI	bone marrow fat at L2	0.01	-0.11	0.12	0.881	0.976
keto_aa	MRI	bone marrow fat at L2	0.02	-0.09	0.12	0.777	0.976
adma_arg	MRI	bone marrow fat at L2	-0.06	-0.18	0.06	0.302	0.763
met_ox	MRI	bone marrow fat at L2	-0.05	-0.16	0.06	0.365	0.763
cit_arg	MRI	bone marrow fat at L2	-0.08	-0.2	0.03	0.161	0.763
orn_arg	MRI	bone marrow fat at L2	0.03	-0.09	0.15	0.619	0.976
beta_ox	MRI	bone marrow fat at L2	-0.08	-0.19	0.04	0.181	0.763
omega_ox	MRI	bone marrow fat at L2	0.04	-0.07	0.16	0.439	0.763
total_AC	MRI	bone marrow fat at L2	-0.04	-0.15	0.07	0.438	0.763
total_longAC	MRI	bone marrow fat at L2	-0.03	-0.14	0.08	0.549	0.915
total_medAC	MRI	bone marrow fat at L2	0.03	-0.08	0.14	0.647	0.976
total_shortAC	MRI	bone marrow fat at L2	-0.06	-0.17	0.05	0.293	0.763
total_mufaAC	MRI	bone marrow fat at L2	-0.02	-0.13	0.09	0.697	0.976
total_pufaAC	MRI	bone marrow fat at L2	-0.05	-0.16	0.06	0.399	0.763
total_sfaAC	MRI	bone marrow fat at L2	-0.05	-0.16	0.06	0.417	0.763
pla2	MRI	bone marrow fat at L2	-0.07	-0.17	0.03	0.172	0.763
total_lysoPC	MRI	bone marrow fat at L2	0	-0.11	0.11	0.991	0.991
mufa_lysoPC	MRI	bone marrow fat at L2	0.01	-0.1	0.11	0.922	0.976
pufa_lysoPC	MRI	bone marrow fat at L2	0	-0.11	0.1	0.928	0.976
sfa_lysoPC	MRI	bone marrow fat at L2	0	-0.11	0.11	0.966	0.991
mufaPC_sfaPC	MRI	bone marrow fat at L2	0.05	-0.05	0.15	0.348	0.763
PCae_PCaa	MRI	bone marrow fat at L2	-0.08	-0.18	0.01	0.08	0.638
pufaPC_mufaPC	MRI	bone marrow fat at L2	-0.01	-0.12	0.1	0.908	0.976
pufaPC_sfaPC	MRI	bone marrow fat at L2	0.05	-0.05	0.16	0.331	0.763
total_sfaPCax	MRI	bone marrow fat at L2	0.02	-0.09	0.13	0.659	0.976
total_mufaPCax	MRI	bone marrow fat at L2	0.06	-0.04	0.16	0.263	0.763
total_pufaPCax	MRI	bone marrow fat at L2	0.07	-0.04	0.17	0.218	0.763
total_PCax	MRI	bone marrow fat at L2	0.07	-0.04	0.17	0.2	0.763
total_PCaa	MRI	bone marrow fat at L2	0.07	-0.03	0.18	0.165	0.763
total_PCae	MRI	bone marrow fat at L2	0.01	-0.1	0.12	0.825	0.976
total_SM	MRI	bone marrow fat at L2	0.11	0	0.22	0.046	0.638
total_SM.OH	MRI	bone marrow fat at L2	0.11	0.01	0.21	0.034	0.638
total_SM_nonOH	MRI	bone marrow fat at L2	0.11	0	0.22	0.049	0.638
SM_PC	MRI	bone marrow fat at L2	0.04	-0.05	0.13	0.424	0.763
SM.OH_SMnonOH	MRI	bone marrow fat at L2	0.09	-0.01	0.19	0.071	0.638

## Sheet: Subphenotype
metabolite	group	exposure	estimate	CI_low	CI_high	p_val	p_val_FDR
C0	subphenotype	subphenotype II	0.42	0.1	0.74	0.011	0.076
C0	subphenotype	subphenotype III	0.28	-0.14	0.71	0.19	0.389
C0	subphenotype	subphenotype IV	0.74	0.34	1.14	0	0.012
C0	subphenotype	subphenotype V	0.37	-0.09	0.83	0.117	0.3
C2	subphenotype	subphenotype II	0.31	-0.02	0.64	0.062	0.2
C2	subphenotype	subphenotype III	0.44	0.01	0.87	0.047	0.18
C2	subphenotype	subphenotype IV	0.22	-0.19	0.63	0.286	0.509
C2	subphenotype	subphenotype V	0.36	-0.11	0.83	0.129	0.32
C3	subphenotype	subphenotype II	0.24	-0.08	0.56	0.138	0.33
C3	subphenotype	subphenotype III	0.13	-0.29	0.55	0.544	0.724
C3	subphenotype	subphenotype IV	0.6	0.2	1	0.003	0.046
C3	subphenotype	subphenotype V	0.41	-0.05	0.86	0.081	0.234
C3.DC..C4.OH.	subphenotype	subphenotype II	-0.07	-0.4	0.26	0.679	0.814
C3.DC..C4.OH.	subphenotype	subphenotype III	-0.18	-0.62	0.26	0.419	0.623
C3.DC..C4.OH.	subphenotype	subphenotype IV	-0.39	-0.81	0.02	0.063	0.2
C3.DC..C4.OH.	subphenotype	subphenotype V	-0.09	-0.57	0.39	0.7	0.833
C4	subphenotype	subphenotype II	0.02	-0.32	0.36	0.912	0.952
C4	subphenotype	subphenotype III	0.04	-0.41	0.49	0.857	0.923
C4	subphenotype	subphenotype IV	0.37	-0.05	0.79	0.083	0.235
C4	subphenotype	subphenotype V	0.2	-0.28	0.69	0.405	0.608
C4.1	subphenotype	subphenotype II	0.15	-0.18	0.48	0.364	0.578
C4.1	subphenotype	subphenotype III	-0.2	-0.63	0.24	0.374	0.581
C4.1	subphenotype	subphenotype IV	-0.07	-0.48	0.34	0.728	0.842
C4.1	subphenotype	subphenotype V	-0.07	-0.54	0.4	0.769	0.872
C5	subphenotype	subphenotype II	0.41	0.1	0.71	0.009	0.074
C5	subphenotype	subphenotype III	0.54	0.13	0.94	0.009	0.074
C5	subphenotype	subphenotype IV	0.64	0.26	1.02	0.001	0.023
C5	subphenotype	subphenotype V	0.52	0.08	0.96	0.021	0.108
C7.DC	subphenotype	subphenotype II	0.17	-0.15	0.49	0.304	0.527
C7.DC	subphenotype	subphenotype III	0.1	-0.33	0.53	0.656	0.805
C7.DC	subphenotype	subphenotype IV	0.05	-0.35	0.45	0.813	0.902
C7.DC	subphenotype	subphenotype V	0.12	-0.34	0.59	0.597	0.762
C8	subphenotype	subphenotype II	0.47	0.14	0.8	0.005	0.058
C8	subphenotype	subphenotype III	0.28	-0.16	0.71	0.212	0.417
C8	subphenotype	subphenotype IV	0.26	-0.15	0.67	0.21	0.415
C8	subphenotype	subphenotype V	0.22	-0.26	0.69	0.369	0.578
C9	subphenotype	subphenotype II	0.28	-0.05	0.6	0.098	0.261
C9	subphenotype	subphenotype III	0.05	-0.38	0.48	0.82	0.907
C9	subphenotype	subphenotype IV	0.03	-0.38	0.43	0.898	0.944
C9	subphenotype	subphenotype V	0.08	-0.38	0.55	0.725	0.842
C10	subphenotype	subphenotype II	0.47	0.15	0.79	0.004	0.058
C10	subphenotype	subphenotype III	0.26	-0.16	0.69	0.226	0.431
C10	subphenotype	subphenotype IV	0.27	-0.13	0.67	0.191	0.389
C10	subphenotype	subphenotype V	0.24	-0.22	0.7	0.308	0.53
C10.1	subphenotype	subphenotype II	0.44	0.12	0.76	0.008	0.067
C10.1	subphenotype	subphenotype III	0.43	0.01	0.86	0.044	0.173
C10.1	subphenotype	subphenotype IV	0.35	-0.05	0.75	0.084	0.235
C10.1	subphenotype	subphenotype V	0.23	-0.23	0.69	0.332	0.551
C12	subphenotype	subphenotype II	0.43	0.1	0.75	0.01	0.074
C12	subphenotype	subphenotype III	0.41	-0.02	0.84	0.059	0.2
C12	subphenotype	subphenotype IV	0.32	-0.08	0.72	0.118	0.3
C12	subphenotype	subphenotype V	0.36	-0.11	0.82	0.131	0.321
C12.1	subphenotype	subphenotype II	0.4	0.08	0.71	0.014	0.085
C12.1	subphenotype	subphenotype III	0.55	0.13	0.97	0.01	0.074
C12.1	subphenotype	subphenotype IV	0.51	0.11	0.9	0.012	0.079
C12.1	subphenotype	subphenotype V	0.5	0.05	0.95	0.03	0.136
C14	subphenotype	subphenotype II	0.34	0.03	0.65	0.034	0.148
C14	subphenotype	subphenotype III	0.56	0.14	0.97	0.009	0.073
C14	subphenotype	subphenotype IV	0.32	-0.06	0.71	0.102	0.268
C14	subphenotype	subphenotype V	0.42	-0.02	0.87	0.064	0.201
C14.1	subphenotype	subphenotype II	0.36	0.04	0.68	0.028	0.13
C14.1	subphenotype	subphenotype III	0.49	0.06	0.92	0.024	0.118
C14.1	subphenotype	subphenotype IV	0.36	-0.04	0.76	0.081	0.234
C14.1	subphenotype	subphenotype V	0.34	-0.13	0.8	0.153	0.346
C14.1.OH	subphenotype	subphenotype II	0.07	-0.24	0.39	0.648	0.798
C14.1.OH	subphenotype	subphenotype III	-0.04	-0.46	0.37	0.84	0.914
C14.1.OH	subphenotype	subphenotype IV	0.1	-0.29	0.49	0.626	0.779
C14.1.OH	subphenotype	subphenotype V	-0.02	-0.47	0.43	0.927	0.956
C14.2	subphenotype	subphenotype II	0.4	0.08	0.72	0.015	0.087
C14.2	subphenotype	subphenotype III	0.55	0.12	0.97	0.012	0.079
C14.2	subphenotype	subphenotype IV	0.39	-0.01	0.79	0.056	0.194
C14.2	subphenotype	subphenotype V	0.28	-0.18	0.74	0.228	0.433
C14.2.OH	subphenotype	subphenotype II	0.23	-0.09	0.56	0.16	0.355
C14.2.OH	subphenotype	subphenotype III	0.54	0.11	0.98	0.014	0.086
C14.2.OH	subphenotype	subphenotype IV	0.25	-0.16	0.66	0.225	0.431
C14.2.OH	subphenotype	subphenotype V	0.17	-0.3	0.64	0.473	0.669
C16	subphenotype	subphenotype II	0.25	-0.06	0.57	0.118	0.3
C16	subphenotype	subphenotype III	0.53	0.11	0.94	0.014	0.085
C16	subphenotype	subphenotype IV	0.35	-0.04	0.75	0.077	0.227
C16	subphenotype	subphenotype V	0.29	-0.16	0.75	0.203	0.408
C16.1.OH	subphenotype	subphenotype II	0.29	-0.04	0.62	0.084	0.235
C16.1.OH	subphenotype	subphenotype III	0.37	-0.07	0.81	0.096	0.26
C16.1.OH	subphenotype	subphenotype IV	0.08	-0.33	0.49	0.709	0.833
C16.1.OH	subphenotype	subphenotype V	0.26	-0.22	0.73	0.286	0.509
C16.2	subphenotype	subphenotype II	0.17	-0.15	0.5	0.297	0.522
C16.2	subphenotype	subphenotype III	0.2	-0.23	0.64	0.365	0.578
C16.2	subphenotype	subphenotype IV	0.13	-0.28	0.54	0.535	0.719
C16.2	subphenotype	subphenotype V	-0.06	-0.53	0.42	0.815	0.903
C18	subphenotype	subphenotype II	-0.02	-0.34	0.3	0.9	0.944
C18	subphenotype	subphenotype III	0.06	-0.36	0.48	0.767	0.872
C18	subphenotype	subphenotype IV	-0.18	-0.57	0.21	0.367	0.578
C18	subphenotype	subphenotype V	0.06	-0.39	0.52	0.785	0.885
C18.1	subphenotype	subphenotype II	0.16	-0.17	0.49	0.337	0.555
C18.1	subphenotype	subphenotype III	0.61	0.18	1.04	0.006	0.061
C18.1	subphenotype	subphenotype IV	0.31	-0.1	0.72	0.133	0.326
C18.1	subphenotype	subphenotype V	0.3	-0.17	0.77	0.209	0.413
C18.2	subphenotype	subphenotype II	0.02	-0.3	0.34	0.898	0.944
C18.2	subphenotype	subphenotype III	0.31	-0.12	0.74	0.161	0.355
C18.2	subphenotype	subphenotype IV	0.02	-0.38	0.42	0.931	0.958
C18.2	subphenotype	subphenotype V	-0.33	-0.8	0.13	0.161	0.355
Ala	subphenotype	subphenotype II	0.37	0.05	0.69	0.024	0.118
Ala	subphenotype	subphenotype III	0.21	-0.21	0.64	0.323	0.544
Ala	subphenotype	subphenotype IV	0.74	0.34	1.14	0	0.011
Ala	subphenotype	subphenotype V	0.58	0.12	1.04	0.014	0.085
Arg	subphenotype	subphenotype II	0.09	-0.24	0.42	0.596	0.762
Arg	subphenotype	subphenotype III	-0.43	-0.88	0.01	0.054	0.191
Arg	subphenotype	subphenotype IV	-0.12	-0.54	0.29	0.565	0.737
Arg	subphenotype	subphenotype V	-0.77	-1.25	-0.29	0.002	0.032
Asn	subphenotype	subphenotype II	-0.03	-0.37	0.31	0.876	0.939
Asn	subphenotype	subphenotype III	-0.1	-0.55	0.35	0.665	0.809
Asn	subphenotype	subphenotype IV	-0.18	-0.6	0.24	0.403	0.608
Asn	subphenotype	subphenotype V	-0.22	-0.71	0.27	0.371	0.578
Asp	subphenotype	subphenotype II	0.18	-0.16	0.51	0.302	0.525
Asp	subphenotype	subphenotype III	-0.04	-0.49	0.4	0.842	0.914
Asp	subphenotype	subphenotype IV	0.28	-0.13	0.7	0.181	0.378
Asp	subphenotype	subphenotype V	0.04	-0.44	0.51	0.886	0.941
Cit	subphenotype	subphenotype II	-0.32	-0.65	0	0.052	0.191
Cit	subphenotype	subphenotype III	-0.62	-1.05	-0.19	0.005	0.058
Cit	subphenotype	subphenotype IV	-0.25	-0.66	0.15	0.218	0.423
Cit	subphenotype	subphenotype V	-0.62	-1.09	-0.16	0.009	0.074
Gln	subphenotype	subphenotype II	-0.03	-0.36	0.29	0.84	0.914
Gln	subphenotype	subphenotype III	-0.41	-0.85	0.02	0.062	0.2
Gln	subphenotype	subphenotype IV	-0.09	-0.49	0.32	0.678	0.814
Gln	subphenotype	subphenotype V	-0.58	-1.05	-0.11	0.016	0.092
Glu	subphenotype	subphenotype II	0.41	0.11	0.71	0.007	0.066
Glu	subphenotype	subphenotype III	0.7	0.3	1.09	0.001	0.019
Glu	subphenotype	subphenotype IV	0.87	0.5	1.24	0	0.002
Glu	subphenotype	subphenotype V	0.85	0.42	1.28	0	0.006
Gly	subphenotype	subphenotype II	-0.23	-0.55	0.08	0.138	0.33
Gly	subphenotype	subphenotype III	-0.49	-0.9	-0.07	0.021	0.108
Gly	subphenotype	subphenotype IV	-0.33	-0.72	0.06	0.094	0.26
Gly	subphenotype	subphenotype V	-0.65	-1.1	-0.21	0.004	0.058
His	subphenotype	subphenotype II	0.1	-0.24	0.45	0.559	0.737
His	subphenotype	subphenotype III	-0.15	-0.61	0.31	0.518	0.703
His	subphenotype	subphenotype IV	0.04	-0.4	0.47	0.862	0.925
His	subphenotype	subphenotype V	-0.31	-0.81	0.19	0.221	0.427
Ile	subphenotype	subphenotype II	0.21	-0.07	0.49	0.137	0.33
Ile	subphenotype	subphenotype III	-0.05	-0.42	0.32	0.803	0.897
Ile	subphenotype	subphenotype IV	0.38	0.03	0.73	0.033	0.145
Ile	subphenotype	subphenotype V	0.19	-0.21	0.59	0.347	0.561
Leu	subphenotype	subphenotype II	0.15	-0.14	0.44	0.317	0.539
Leu	subphenotype	subphenotype III	-0.04	-0.42	0.34	0.836	0.914
Leu	subphenotype	subphenotype IV	0.34	-0.02	0.7	0.062	0.2
Leu	subphenotype	subphenotype V	0.1	-0.31	0.52	0.621	0.779
Lys	subphenotype	subphenotype II	0.13	-0.21	0.47	0.456	0.655
Lys	subphenotype	subphenotype III	0.16	-0.3	0.61	0.495	0.688
Lys	subphenotype	subphenotype IV	0.32	-0.11	0.75	0.139	0.33
Lys	subphenotype	subphenotype V	-0.05	-0.55	0.44	0.834	0.914
Met	subphenotype	subphenotype II	0.02	-0.31	0.35	0.884	0.94
Met	subphenotype	subphenotype III	-0.39	-0.83	0.05	0.081	0.234
Met	subphenotype	subphenotype IV	0.29	-0.12	0.7	0.165	0.359
Met	subphenotype	subphenotype V	-0.24	-0.71	0.24	0.325	0.546
Orn	subphenotype	subphenotype II	0.26	-0.07	0.58	0.123	0.308
Orn	subphenotype	subphenotype III	0.25	-0.18	0.68	0.256	0.467
Orn	subphenotype	subphenotype IV	0.46	0.06	0.87	0.025	0.121
Orn	subphenotype	subphenotype V	0.06	-0.41	0.53	0.799	0.896
Phe	subphenotype	subphenotype II	0.24	-0.09	0.57	0.153	0.346
Phe	subphenotype	subphenotype III	0.13	-0.3	0.57	0.545	0.724
Phe	subphenotype	subphenotype IV	0.72	0.32	1.13	0.001	0.019
Phe	subphenotype	subphenotype V	0.14	-0.33	0.61	0.565	0.737
Pro	subphenotype	subphenotype II	0.34	0.02	0.66	0.035	0.15
Pro	subphenotype	subphenotype III	0.04	-0.38	0.46	0.861	0.925
Pro	subphenotype	subphenotype IV	0.49	0.1	0.89	0.015	0.087
Pro	subphenotype	subphenotype V	0.23	-0.23	0.68	0.33	0.551
Ser	subphenotype	subphenotype II	-0.23	-0.55	0.1	0.172	0.361
Ser	subphenotype	subphenotype III	-0.18	-0.62	0.25	0.402	0.608
Ser	subphenotype	subphenotype IV	-0.21	-0.62	0.19	0.3	0.525
Ser	subphenotype	subphenotype V	-0.48	-0.95	-0.01	0.047	0.181
Thr	subphenotype	subphenotype II	0.1	-0.25	0.44	0.581	0.752
Thr	subphenotype	subphenotype III	-0.24	-0.7	0.22	0.31	0.53
Thr	subphenotype	subphenotype IV	0.02	-0.41	0.45	0.919	0.952
Thr	subphenotype	subphenotype V	-0.36	-0.85	0.14	0.157	0.354
Trp	subphenotype	subphenotype II	-0.04	-0.38	0.29	0.801	0.896
Trp	subphenotype	subphenotype III	-0.32	-0.76	0.13	0.16	0.355
Trp	subphenotype	subphenotype IV	0.16	-0.26	0.57	0.458	0.655
Trp	subphenotype	subphenotype V	-0.17	-0.65	0.32	0.497	0.688
Tyr	subphenotype	subphenotype II	0.46	0.14	0.78	0.006	0.059
Tyr	subphenotype	subphenotype III	0.2	-0.23	0.63	0.358	0.576
Tyr	subphenotype	subphenotype IV	0.83	0.43	1.23	0	0.004
Tyr	subphenotype	subphenotype V	0.43	-0.04	0.89	0.071	0.215
Val	subphenotype	subphenotype II	0.29	-0.02	0.6	0.062	0.2
Val	subphenotype	subphenotype III	0.12	-0.29	0.53	0.561	0.737
Val	subphenotype	subphenotype IV	0.5	0.11	0.88	0.012	0.079
Val	subphenotype	subphenotype V	0.31	-0.14	0.75	0.172	0.361
Ac.Orn	subphenotype	subphenotype II	0.09	-0.25	0.43	0.605	0.765
Ac.Orn	subphenotype	subphenotype III	-0.13	-0.58	0.33	0.583	0.753
Ac.Orn	subphenotype	subphenotype IV	0.04	-0.38	0.46	0.853	0.923
Ac.Orn	subphenotype	subphenotype V	0.25	-0.24	0.74	0.319	0.539
ADMA	subphenotype	subphenotype II	0.17	-0.18	0.53	0.343	0.56
ADMA	subphenotype	subphenotype III	0.35	-0.12	0.82	0.142	0.331
ADMA	subphenotype	subphenotype IV	0.15	-0.29	0.59	0.508	0.693
ADMA	subphenotype	subphenotype V	-0.08	-0.58	0.43	0.771	0.872
alpha.AAA	subphenotype	subphenotype II	0.25	-0.05	0.56	0.099	0.261
alpha.AAA	subphenotype	subphenotype III	0.14	-0.26	0.54	0.498	0.688
alpha.AAA	subphenotype	subphenotype IV	0.45	0.07	0.83	0.019	0.101
alpha.AAA	subphenotype	subphenotype V	0.2	-0.23	0.64	0.355	0.573
Creatinine	subphenotype	subphenotype II	-0.17	-0.45	0.11	0.242	0.45
Creatinine	subphenotype	subphenotype III	-0.28	-0.65	0.1	0.144	0.335
Creatinine	subphenotype	subphenotype IV	0.1	-0.25	0.45	0.578	0.75
Creatinine	subphenotype	subphenotype V	-0.24	-0.64	0.16	0.238	0.446
Kynurenine	subphenotype	subphenotype II	0.36	0.04	0.68	0.029	0.133
Kynurenine	subphenotype	subphenotype III	0.13	-0.29	0.56	0.532	0.717
Kynurenine	subphenotype	subphenotype IV	0.7	0.3	1.1	0.001	0.019
Kynurenine	subphenotype	subphenotype V	0.31	-0.15	0.77	0.184	0.383
Met.SO	subphenotype	subphenotype II	-0.08	-0.42	0.25	0.622	0.779
Met.SO	subphenotype	subphenotype III	-0.29	-0.74	0.15	0.198	0.401
Met.SO	subphenotype	subphenotype IV	0.01	-0.41	0.43	0.962	0.984
Met.SO	subphenotype	subphenotype V	0	-0.48	0.48	1	1
SDMA	subphenotype	subphenotype II	0.14	-0.2	0.48	0.416	0.622
SDMA	subphenotype	subphenotype III	0.41	-0.04	0.87	0.075	0.223
SDMA	subphenotype	subphenotype IV	0.27	-0.16	0.7	0.213	0.417
SDMA	subphenotype	subphenotype V	0.08	-0.41	0.57	0.74	0.849
Spermidine	subphenotype	subphenotype II	-0.08	-0.41	0.25	0.64	0.792
Spermidine	subphenotype	subphenotype III	-0.03	-0.47	0.41	0.883	0.94
Spermidine	subphenotype	subphenotype IV	0.11	-0.3	0.52	0.6	0.762
Spermidine	subphenotype	subphenotype V	-0.32	-0.79	0.16	0.192	0.39
t4.OH.Pro	subphenotype	subphenotype II	0.12	-0.22	0.45	0.5	0.689
t4.OH.Pro	subphenotype	subphenotype III	-0.28	-0.73	0.16	0.213	0.417
t4.OH.Pro	subphenotype	subphenotype IV	0.19	-0.23	0.61	0.383	0.592
t4.OH.Pro	subphenotype	subphenotype V	0.31	-0.18	0.79	0.215	0.419
Taurine	subphenotype	subphenotype II	-0.03	-0.36	0.29	0.841	0.914
Taurine	subphenotype	subphenotype III	0.02	-0.42	0.45	0.933	0.958
Taurine	subphenotype	subphenotype IV	-0.1	-0.51	0.31	0.625	0.779
Taurine	subphenotype	subphenotype V	-0.03	-0.5	0.45	0.914	0.952
total.DMA	subphenotype	subphenotype II	0.02	-0.32	0.35	0.921	0.952
total.DMA	subphenotype	subphenotype III	0.08	-0.37	0.52	0.732	0.843
total.DMA	subphenotype	subphenotype IV	0	-0.41	0.42	0.984	0.993
total.DMA	subphenotype	subphenotype V	-0.36	-0.84	0.12	0.14	0.33
lysoPC.a.C16.0	subphenotype	subphenotype II	-0.17	-0.47	0.14	0.277	0.496
lysoPC.a.C16.0	subphenotype	subphenotype III	-0.47	-0.87	-0.06	0.023	0.114
lysoPC.a.C16.0	subphenotype	subphenotype IV	-0.36	-0.74	0.02	0.063	0.2
lysoPC.a.C16.0	subphenotype	subphenotype V	-0.46	-0.89	-0.02	0.041	0.163
lysoPC.a.C16.1	subphenotype	subphenotype II	0.02	-0.3	0.33	0.921	0.952
lysoPC.a.C16.1	subphenotype	subphenotype III	-0.08	-0.5	0.34	0.705	0.833
lysoPC.a.C16.1	subphenotype	subphenotype IV	0.31	-0.08	0.7	0.118	0.3
lysoPC.a.C16.1	subphenotype	subphenotype V	0.14	-0.31	0.59	0.539	0.722
lysoPC.a.C17.0	subphenotype	subphenotype II	-0.39	-0.69	-0.08	0.014	0.085
lysoPC.a.C17.0	subphenotype	subphenotype III	-0.66	-1.06	-0.25	0.002	0.032
lysoPC.a.C17.0	subphenotype	subphenotype IV	-0.88	-1.26	-0.5	0	0.002
lysoPC.a.C17.0	subphenotype	subphenotype V	-0.91	-1.35	-0.47	0	0.004
lysoPC.a.C18.0	subphenotype	subphenotype II	-0.06	-0.37	0.25	0.704	0.833
lysoPC.a.C18.0	subphenotype	subphenotype III	-0.31	-0.73	0.1	0.142	0.331
lysoPC.a.C18.0	subphenotype	subphenotype IV	-0.24	-0.63	0.15	0.23	0.435
lysoPC.a.C18.0	subphenotype	subphenotype V	-0.45	-0.9	0	0.051	0.189
lysoPC.a.C18.1	subphenotype	subphenotype II	-0.39	-0.69	-0.09	0.011	0.076
lysoPC.a.C18.1	subphenotype	subphenotype III	-0.67	-1.06	-0.27	0.001	0.023
lysoPC.a.C18.1	subphenotype	subphenotype IV	-0.55	-0.92	-0.18	0.004	0.054
lysoPC.a.C18.1	subphenotype	subphenotype V	-0.66	-1.08	-0.23	0.003	0.044
lysoPC.a.C18.2	subphenotype	subphenotype II	-0.46	-0.75	-0.17	0.002	0.033
lysoPC.a.C18.2	subphenotype	subphenotype III	-0.85	-1.24	-0.47	0	0.003
lysoPC.a.C18.2	subphenotype	subphenotype IV	-0.74	-1.1	-0.38	0	0.004
lysoPC.a.C18.2	subphenotype	subphenotype V	-0.9	-1.32	-0.49	0	0.003
lysoPC.a.C20.3	subphenotype	subphenotype II	-0.26	-0.58	0.06	0.114	0.295
lysoPC.a.C20.3	subphenotype	subphenotype III	-0.61	-1.03	-0.19	0.005	0.058
lysoPC.a.C20.3	subphenotype	subphenotype IV	-0.24	-0.64	0.16	0.24	0.447
lysoPC.a.C20.3	subphenotype	subphenotype V	-0.31	-0.77	0.15	0.183	0.381
lysoPC.a.C20.4	subphenotype	subphenotype II	-0.22	-0.53	0.09	0.164	0.359
lysoPC.a.C20.4	subphenotype	subphenotype III	-0.58	-0.99	-0.17	0.006	0.062
lysoPC.a.C20.4	subphenotype	subphenotype IV	-0.39	-0.78	0	0.047	0.181
lysoPC.a.C20.4	subphenotype	subphenotype V	-0.4	-0.85	0.05	0.081	0.234
PC.aa.C28.1	subphenotype	subphenotype II	0.13	-0.2	0.46	0.436	0.641
PC.aa.C28.1	subphenotype	subphenotype III	0.24	-0.19	0.68	0.269	0.488
PC.aa.C28.1	subphenotype	subphenotype IV	0.1	-0.3	0.51	0.615	0.776
PC.aa.C28.1	subphenotype	subphenotype V	0.3	-0.17	0.77	0.205	0.409
PC.aa.C30.0	subphenotype	subphenotype II	0.32	0	0.65	0.053	0.191
PC.aa.C30.0	subphenotype	subphenotype III	0.3	-0.13	0.74	0.17	0.361
PC.aa.C30.0	subphenotype	subphenotype IV	0.44	0.03	0.85	0.035	0.15
PC.aa.C30.0	subphenotype	subphenotype V	0.61	0.14	1.08	0.011	0.079
PC.aa.C32.0	subphenotype	subphenotype II	0.14	-0.19	0.47	0.405	0.608
PC.aa.C32.0	subphenotype	subphenotype III	0.04	-0.39	0.48	0.845	0.915
PC.aa.C32.0	subphenotype	subphenotype IV	0.17	-0.24	0.57	0.423	0.627
PC.aa.C32.0	subphenotype	subphenotype V	0.23	-0.24	0.7	0.339	0.555
PC.aa.C32.1	subphenotype	subphenotype II	0.37	0.07	0.66	0.014	0.085
PC.aa.C32.1	subphenotype	subphenotype III	0.39	0	0.77	0.051	0.189
PC.aa.C32.1	subphenotype	subphenotype IV	0.78	0.41	1.14	0	0.004
PC.aa.C32.1	subphenotype	subphenotype V	0.71	0.29	1.13	0.001	0.023
PC.aa.C32.2	subphenotype	subphenotype II	0.55	0.23	0.86	0.001	0.021
PC.aa.C32.2	subphenotype	subphenotype III	0.59	0.17	1.01	0.006	0.061
PC.aa.C32.2	subphenotype	subphenotype IV	0.55	0.15	0.94	0.007	0.062
PC.aa.C32.2	subphenotype	subphenotype V	0.62	0.17	1.08	0.007	0.066
PC.aa.C32.3	subphenotype	subphenotype II	0.53	0.22	0.83	0.001	0.023
PC.aa.C32.3	subphenotype	subphenotype III	0.5	0.09	0.91	0.017	0.096
PC.aa.C32.3	subphenotype	subphenotype IV	0.49	0.1	0.87	0.013	0.084
PC.aa.C32.3	subphenotype	subphenotype V	0.5	0.06	0.95	0.026	0.122
PC.aa.C34.1	subphenotype	subphenotype II	0.3	0	0.61	0.054	0.191
PC.aa.C34.1	subphenotype	subphenotype III	0.03	-0.38	0.43	0.896	0.944
PC.aa.C34.1	subphenotype	subphenotype IV	0.29	-0.09	0.67	0.136	0.33
PC.aa.C34.1	subphenotype	subphenotype V	0.33	-0.11	0.77	0.139	0.33
PC.aa.C34.2	subphenotype	subphenotype II	0.28	-0.03	0.59	0.078	0.23
PC.aa.C34.2	subphenotype	subphenotype III	0.12	-0.29	0.53	0.564	0.737
PC.aa.C34.2	subphenotype	subphenotype IV	0.17	-0.22	0.56	0.386	0.595
PC.aa.C34.2	subphenotype	subphenotype V	0.1	-0.35	0.54	0.664	0.809
PC.aa.C34.3	subphenotype	subphenotype II	0.36	0.05	0.67	0.021	0.108
PC.aa.C34.3	subphenotype	subphenotype III	0.24	-0.17	0.65	0.248	0.458
PC.aa.C34.3	subphenotype	subphenotype IV	0.35	-0.03	0.74	0.069	0.211
PC.aa.C34.3	subphenotype	subphenotype V	0.43	-0.02	0.87	0.058	0.2
PC.aa.C34.4	subphenotype	subphenotype II	0.61	0.3	0.93	0	0.007
PC.aa.C34.4	subphenotype	subphenotype III	0.56	0.14	0.97	0.009	0.074
PC.aa.C34.4	subphenotype	subphenotype IV	0.6	0.2	0.99	0.003	0.046
PC.aa.C34.4	subphenotype	subphenotype V	0.85	0.39	1.3	0	0.011
PC.aa.C36.1	subphenotype	subphenotype II	0.29	-0.02	0.59	0.065	0.201
PC.aa.C36.1	subphenotype	subphenotype III	0.07	-0.34	0.47	0.752	0.861
PC.aa.C36.1	subphenotype	subphenotype IV	0.55	0.17	0.93	0.005	0.058
PC.aa.C36.1	subphenotype	subphenotype V	0.48	0.04	0.92	0.032	0.144
PC.aa.C36.2	subphenotype	subphenotype II	0.22	-0.09	0.52	0.168	0.361
PC.aa.C36.2	subphenotype	subphenotype III	0.13	-0.28	0.53	0.539	0.722
PC.aa.C36.2	subphenotype	subphenotype IV	0.25	-0.14	0.63	0.205	0.409
PC.aa.C36.2	subphenotype	subphenotype V	0.15	-0.29	0.59	0.504	0.693
PC.aa.C36.3	subphenotype	subphenotype II	0.26	-0.05	0.57	0.1	0.264
PC.aa.C36.3	subphenotype	subphenotype III	0	-0.41	0.41	0.997	0.999
PC.aa.C36.3	subphenotype	subphenotype IV	0.28	-0.11	0.66	0.159	0.355
PC.aa.C36.3	subphenotype	subphenotype V	0.31	-0.13	0.75	0.169	0.361
PC.aa.C36.4	subphenotype	subphenotype II	0.33	0.01	0.65	0.04	0.162
PC.aa.C36.4	subphenotype	subphenotype III	-0.01	-0.43	0.42	0.981	0.993
PC.aa.C36.4	subphenotype	subphenotype IV	0.15	-0.25	0.54	0.473	0.669
PC.aa.C36.4	subphenotype	subphenotype V	0.36	-0.1	0.82	0.121	0.305
PC.aa.C36.5	subphenotype	subphenotype II	0.32	0	0.65	0.052	0.191
PC.aa.C36.5	subphenotype	subphenotype III	0.25	-0.18	0.68	0.255	0.467
PC.aa.C36.5	subphenotype	subphenotype IV	0.47	0.06	0.87	0.024	0.116
PC.aa.C36.5	subphenotype	subphenotype V	0.69	0.23	1.16	0.004	0.054
PC.aa.C36.6	subphenotype	subphenotype II	0.43	0.11	0.75	0.008	0.072
PC.aa.C36.6	subphenotype	subphenotype III	0.45	0.03	0.88	0.036	0.152
PC.aa.C36.6	subphenotype	subphenotype IV	0.46	0.06	0.86	0.023	0.114
PC.aa.C36.6	subphenotype	subphenotype V	0.54	0.08	1	0.022	0.109
PC.aa.C38.0	subphenotype	subphenotype II	0	-0.32	0.33	0.983	0.993
PC.aa.C38.0	subphenotype	subphenotype III	0.18	-0.26	0.61	0.426	0.63
PC.aa.C38.0	subphenotype	subphenotype IV	-0.09	-0.49	0.32	0.675	0.814
PC.aa.C38.0	subphenotype	subphenotype V	-0.35	-0.82	0.12	0.147	0.339
PC.aa.C38.1	subphenotype	subphenotype II	0.28	-0.05	0.62	0.096	0.26
PC.aa.C38.1	subphenotype	subphenotype III	0.1	-0.35	0.54	0.67	0.814
PC.aa.C38.1	subphenotype	subphenotype IV	0.06	-0.35	0.48	0.762	0.87
PC.aa.C38.1	subphenotype	subphenotype V	-0.09	-0.57	0.39	0.722	0.842
PC.aa.C38.3	subphenotype	subphenotype II	0.41	0.12	0.7	0.006	0.061
PC.aa.C38.3	subphenotype	subphenotype III	0.38	0	0.77	0.052	0.191
PC.aa.C38.3	subphenotype	subphenotype IV	0.8	0.44	1.16	0	0.003
PC.aa.C38.3	subphenotype	subphenotype V	0.67	0.25	1.09	0.002	0.034
PC.aa.C38.4	subphenotype	subphenotype II	0.39	0.08	0.71	0.015	0.088
PC.aa.C38.4	subphenotype	subphenotype III	0.15	-0.27	0.57	0.482	0.679
PC.aa.C38.4	subphenotype	subphenotype IV	0.4	0	0.79	0.048	0.182
PC.aa.C38.4	subphenotype	subphenotype V	0.49	0.03	0.94	0.036	0.152
PC.aa.C38.5	subphenotype	subphenotype II	0.39	0.06	0.71	0.019	0.102
PC.aa.C38.5	subphenotype	subphenotype III	0.15	-0.28	0.58	0.498	0.688
PC.aa.C38.5	subphenotype	subphenotype IV	0.35	-0.05	0.76	0.083	0.235
PC.aa.C38.5	subphenotype	subphenotype V	0.59	0.12	1.05	0.013	0.084
PC.aa.C38.6	subphenotype	subphenotype II	0.1	-0.23	0.44	0.545	0.724
PC.aa.C38.6	subphenotype	subphenotype III	0.16	-0.29	0.6	0.493	0.688
PC.aa.C38.6	subphenotype	subphenotype IV	0.1	-0.32	0.52	0.636	0.789
PC.aa.C38.6	subphenotype	subphenotype V	-0.05	-0.54	0.43	0.825	0.909
PC.aa.C40.2	subphenotype	subphenotype II	-0.18	-0.52	0.16	0.302	0.525
PC.aa.C40.2	subphenotype	subphenotype III	-0.25	-0.7	0.2	0.273	0.491
PC.aa.C40.2	subphenotype	subphenotype IV	-0.18	-0.6	0.24	0.396	0.606
PC.aa.C40.2	subphenotype	subphenotype V	-0.16	-0.65	0.32	0.506	0.693
PC.aa.C40.3	subphenotype	subphenotype II	0.07	-0.25	0.39	0.664	0.809
PC.aa.C40.3	subphenotype	subphenotype III	-0.16	-0.59	0.26	0.451	0.651
PC.aa.C40.3	subphenotype	subphenotype IV	0	-0.4	0.4	0.99	0.995
PC.aa.C40.3	subphenotype	subphenotype V	0.05	-0.41	0.52	0.827	0.909
PC.aa.C40.4	subphenotype	subphenotype II	0.4	0.08	0.72	0.014	0.085
PC.aa.C40.4	subphenotype	subphenotype III	0.21	-0.21	0.63	0.326	0.546
PC.aa.C40.4	subphenotype	subphenotype IV	0.56	0.17	0.96	0.005	0.059
PC.aa.C40.4	subphenotype	subphenotype V	0.57	0.11	1.02	0.015	0.087
PC.aa.C40.5	subphenotype	subphenotype II	0.51	0.2	0.83	0.001	0.031
PC.aa.C40.5	subphenotype	subphenotype III	0.39	-0.02	0.81	0.063	0.2
PC.aa.C40.5	subphenotype	subphenotype IV	0.79	0.4	1.18	0	0.004
PC.aa.C40.5	subphenotype	subphenotype V	0.65	0.21	1.1	0.004	0.058
PC.aa.C40.6	subphenotype	subphenotype II	0.29	-0.04	0.61	0.082	0.235
PC.aa.C40.6	subphenotype	subphenotype III	0.52	0.09	0.95	0.018	0.1
PC.aa.C40.6	subphenotype	subphenotype IV	0.51	0.11	0.92	0.013	0.083
PC.aa.C40.6	subphenotype	subphenotype V	0.23	-0.24	0.69	0.339	0.555
PC.aa.C42.0	subphenotype	subphenotype II	-0.22	-0.54	0.09	0.16	0.355
PC.aa.C42.0	subphenotype	subphenotype III	-0.21	-0.62	0.2	0.32	0.539
PC.aa.C42.0	subphenotype	subphenotype IV	-0.37	-0.75	0.02	0.064	0.201
PC.aa.C42.0	subphenotype	subphenotype V	-0.48	-0.93	-0.03	0.035	0.15
PC.aa.C42.1	subphenotype	subphenotype II	-0.27	-0.6	0.05	0.099	0.261
PC.aa.C42.1	subphenotype	subphenotype III	-0.39	-0.82	0.04	0.076	0.226
PC.aa.C42.1	subphenotype	subphenotype IV	-0.44	-0.84	-0.03	0.034	0.148
PC.aa.C42.1	subphenotype	subphenotype V	-0.67	-1.13	-0.2	0.005	0.058
PC.aa.C42.2	subphenotype	subphenotype II	-0.4	-0.73	-0.07	0.018	0.1
PC.aa.C42.2	subphenotype	subphenotype III	-0.42	-0.86	0.02	0.062	0.2
PC.aa.C42.2	subphenotype	subphenotype IV	-0.39	-0.81	0.02	0.062	0.2
PC.aa.C42.2	subphenotype	subphenotype V	-0.56	-1.04	-0.09	0.02	0.107
PC.aa.C42.4	subphenotype	subphenotype II	-0.06	-0.39	0.27	0.727	0.842
PC.aa.C42.4	subphenotype	subphenotype III	-0.24	-0.68	0.2	0.292	0.516
PC.aa.C42.4	subphenotype	subphenotype IV	-0.18	-0.59	0.23	0.388	0.596
PC.aa.C42.4	subphenotype	subphenotype V	-0.18	-0.66	0.3	0.457	0.655
PC.aa.C42.5	subphenotype	subphenotype II	0.15	-0.18	0.49	0.367	0.578
PC.aa.C42.5	subphenotype	subphenotype III	0.21	-0.23	0.66	0.345	0.561
PC.aa.C42.5	subphenotype	subphenotype IV	0.21	-0.21	0.63	0.332	0.551
PC.aa.C42.5	subphenotype	subphenotype V	0.25	-0.23	0.73	0.311	0.53
PC.aa.C42.6	subphenotype	subphenotype II	0.11	-0.23	0.44	0.528	0.714
PC.aa.C42.6	subphenotype	subphenotype III	-0.06	-0.51	0.38	0.772	0.872
PC.aa.C42.6	subphenotype	subphenotype IV	0.08	-0.33	0.49	0.71	0.833
PC.aa.C42.6	subphenotype	subphenotype V	0.07	-0.41	0.54	0.788	0.886
PC.ae.C30.0	subphenotype	subphenotype II	-0.15	-0.47	0.18	0.369	0.578
PC.ae.C30.0	subphenotype	subphenotype III	-0.14	-0.57	0.29	0.528	0.714
PC.ae.C30.0	subphenotype	subphenotype IV	-0.09	-0.49	0.32	0.663	0.809
PC.ae.C30.0	subphenotype	subphenotype V	-0.07	-0.54	0.39	0.754	0.861
PC.ae.C32.1	subphenotype	subphenotype II	0	-0.32	0.31	0.988	0.995
PC.ae.C32.1	subphenotype	subphenotype III	0	-0.42	0.42	0.995	0.998
PC.ae.C32.1	subphenotype	subphenotype IV	0.12	-0.27	0.51	0.556	0.737
PC.ae.C32.1	subphenotype	subphenotype V	-0.17	-0.62	0.28	0.461	0.658
PC.ae.C32.2	subphenotype	subphenotype II	0.12	-0.19	0.43	0.446	0.65
PC.ae.C32.2	subphenotype	subphenotype III	0.08	-0.33	0.48	0.709	0.833
PC.ae.C32.2	subphenotype	subphenotype IV	0.18	-0.2	0.56	0.36	0.577
PC.ae.C32.2	subphenotype	subphenotype V	-0.02	-0.46	0.42	0.94	0.963
PC.ae.C34.0	subphenotype	subphenotype II	0.06	-0.27	0.39	0.725	0.842
PC.ae.C34.0	subphenotype	subphenotype III	-0.07	-0.52	0.37	0.739	0.849
PC.ae.C34.0	subphenotype	subphenotype IV	-0.1	-0.51	0.32	0.637	0.789
PC.ae.C34.0	subphenotype	subphenotype V	0.03	-0.45	0.51	0.902	0.944
PC.ae.C34.1	subphenotype	subphenotype II	-0.02	-0.34	0.31	0.919	0.952
PC.ae.C34.1	subphenotype	subphenotype III	-0.12	-0.55	0.32	0.6	0.762
PC.ae.C34.1	subphenotype	subphenotype IV	-0.08	-0.49	0.33	0.7	0.833
PC.ae.C34.1	subphenotype	subphenotype V	-0.1	-0.57	0.37	0.675	0.814
PC.ae.C34.2	subphenotype	subphenotype II	0.22	-0.09	0.52	0.165	0.359
PC.ae.C34.2	subphenotype	subphenotype III	0.22	-0.19	0.62	0.288	0.512
PC.ae.C34.2	subphenotype	subphenotype IV	-0.07	-0.45	0.31	0.706	0.833
PC.ae.C34.2	subphenotype	subphenotype V	-0.18	-0.62	0.26	0.417	0.622
PC.ae.C34.3	subphenotype	subphenotype II	0.07	-0.23	0.37	0.643	0.794
PC.ae.C34.3	subphenotype	subphenotype III	-0.06	-0.45	0.33	0.765	0.871
PC.ae.C34.3	subphenotype	subphenotype IV	-0.24	-0.61	0.13	0.195	0.396
PC.ae.C34.3	subphenotype	subphenotype V	-0.3	-0.72	0.13	0.171	0.361
PC.ae.C36.0	subphenotype	subphenotype II	0.13	-0.2	0.45	0.45	0.651
PC.ae.C36.0	subphenotype	subphenotype III	-0.03	-0.46	0.41	0.899	0.944
PC.ae.C36.0	subphenotype	subphenotype IV	0.08	-0.33	0.49	0.695	0.83
PC.ae.C36.0	subphenotype	subphenotype V	0	-0.47	0.48	0.984	0.993
PC.ae.C36.1	subphenotype	subphenotype II	0.03	-0.29	0.35	0.855	0.923
PC.ae.C36.1	subphenotype	subphenotype III	-0.18	-0.61	0.24	0.396	0.606
PC.ae.C36.1	subphenotype	subphenotype IV	-0.29	-0.69	0.11	0.148	0.339
PC.ae.C36.1	subphenotype	subphenotype V	-0.1	-0.57	0.36	0.656	0.805
PC.ae.C36.2	subphenotype	subphenotype II	-0.06	-0.36	0.24	0.71	0.833
PC.ae.C36.2	subphenotype	subphenotype III	-0.19	-0.59	0.21	0.36	0.577
PC.ae.C36.2	subphenotype	subphenotype IV	-0.53	-0.91	-0.16	0.006	0.059
PC.ae.C36.2	subphenotype	subphenotype V	-0.46	-0.89	-0.02	0.039	0.161
PC.ae.C36.3	subphenotype	subphenotype II	0.26	-0.06	0.58	0.107	0.279
PC.ae.C36.3	subphenotype	subphenotype III	0.12	-0.3	0.54	0.564	0.737
PC.ae.C36.3	subphenotype	subphenotype IV	0	-0.39	0.4	0.981	0.993
PC.ae.C36.3	subphenotype	subphenotype V	-0.02	-0.48	0.43	0.917	0.952
PC.ae.C36.4	subphenotype	subphenotype II	0.33	-0.01	0.67	0.054	0.191
PC.ae.C36.4	subphenotype	subphenotype III	0.2	-0.24	0.65	0.37	0.578
PC.ae.C36.4	subphenotype	subphenotype IV	0.24	-0.18	0.66	0.271	0.49
PC.ae.C36.4	subphenotype	subphenotype V	0.17	-0.32	0.65	0.496	0.688
PC.ae.C36.5	subphenotype	subphenotype II	0.26	-0.07	0.58	0.123	0.308
PC.ae.C36.5	subphenotype	subphenotype III	0.11	-0.32	0.54	0.623	0.779
PC.ae.C36.5	subphenotype	subphenotype IV	0.16	-0.25	0.56	0.442	0.649
PC.ae.C36.5	subphenotype	subphenotype V	0.13	-0.33	0.6	0.574	0.746
PC.ae.C38.0	subphenotype	subphenotype II	0.2	-0.12	0.52	0.225	0.431
PC.ae.C38.0	subphenotype	subphenotype III	0.15	-0.27	0.58	0.477	0.673
PC.ae.C38.0	subphenotype	subphenotype IV	0.12	-0.27	0.52	0.544	0.724
PC.ae.C38.0	subphenotype	subphenotype V	0.09	-0.36	0.55	0.686	0.821
PC.ae.C38.1	subphenotype	subphenotype II	-0.09	-0.43	0.24	0.585	0.754
PC.ae.C38.1	subphenotype	subphenotype III	-0.19	-0.63	0.25	0.4	0.608
PC.ae.C38.1	subphenotype	subphenotype IV	-0.16	-0.58	0.25	0.446	0.65
PC.ae.C38.1	subphenotype	subphenotype V	-0.2	-0.69	0.28	0.403	0.608
PC.ae.C38.2	subphenotype	subphenotype II	-0.26	-0.59	0.06	0.111	0.288
PC.ae.C38.2	subphenotype	subphenotype III	-0.58	-1.01	-0.15	0.009	0.072
PC.ae.C38.2	subphenotype	subphenotype IV	-0.52	-0.92	-0.12	0.012	0.079
PC.ae.C38.2	subphenotype	subphenotype V	-0.53	-1	-0.06	0.026	0.122
PC.ae.C38.3	subphenotype	subphenotype II	0.02	-0.3	0.34	0.89	0.944
PC.ae.C38.3	subphenotype	subphenotype III	-0.19	-0.62	0.23	0.365	0.578
PC.ae.C38.3	subphenotype	subphenotype IV	-0.21	-0.61	0.18	0.294	0.518
PC.ae.C38.3	subphenotype	subphenotype V	-0.1	-0.55	0.36	0.673	0.814
PC.ae.C38.4	subphenotype	subphenotype II	0.04	-0.29	0.37	0.81	0.902
PC.ae.C38.4	subphenotype	subphenotype III	-0.27	-0.71	0.17	0.232	0.435
PC.ae.C38.4	subphenotype	subphenotype IV	-0.38	-0.8	0.03	0.072	0.217
PC.ae.C38.4	subphenotype	subphenotype V	-0.25	-0.73	0.23	0.307	0.528
PC.ae.C38.5	subphenotype	subphenotype II	0.25	-0.09	0.58	0.148	0.339
PC.ae.C38.5	subphenotype	subphenotype III	0.16	-0.29	0.6	0.488	0.684
PC.ae.C38.5	subphenotype	subphenotype IV	0.12	-0.29	0.54	0.559	0.737
PC.ae.C38.5	subphenotype	subphenotype V	0.05	-0.43	0.54	0.826	0.909
PC.ae.C38.6	subphenotype	subphenotype II	0.21	-0.12	0.54	0.203	0.408
PC.ae.C38.6	subphenotype	subphenotype III	0.37	-0.07	0.8	0.097	0.261
PC.ae.C38.6	subphenotype	subphenotype IV	0.25	-0.16	0.66	0.23	0.435
PC.ae.C38.6	subphenotype	subphenotype V	0.08	-0.39	0.55	0.732	0.843
PC.ae.C40.1	subphenotype	subphenotype II	0.02	-0.29	0.34	0.879	0.939
PC.ae.C40.1	subphenotype	subphenotype III	-0.36	-0.78	0.06	0.097	0.261
PC.ae.C40.1	subphenotype	subphenotype IV	-0.21	-0.6	0.19	0.306	0.528
PC.ae.C40.1	subphenotype	subphenotype V	-0.19	-0.65	0.26	0.404	0.608
PC.ae.C40.2	subphenotype	subphenotype II	0.08	-0.24	0.4	0.62	0.779
PC.ae.C40.2	subphenotype	subphenotype III	0.02	-0.41	0.45	0.933	0.958
PC.ae.C40.2	subphenotype	subphenotype IV	-0.15	-0.55	0.25	0.466	0.663
PC.ae.C40.2	subphenotype	subphenotype V	-0.12	-0.59	0.34	0.605	0.765
PC.ae.C40.3	subphenotype	subphenotype II	0.02	-0.28	0.32	0.895	0.944
PC.ae.C40.3	subphenotype	subphenotype III	-0.14	-0.54	0.25	0.47	0.667
PC.ae.C40.3	subphenotype	subphenotype IV	-0.15	-0.52	0.22	0.417	0.622
PC.ae.C40.3	subphenotype	subphenotype V	-0.22	-0.64	0.21	0.318	0.539
PC.ae.C40.4	subphenotype	subphenotype II	-0.15	-0.47	0.17	0.364	0.578
PC.ae.C40.4	subphenotype	subphenotype III	-0.4	-0.83	0.03	0.065	0.202
PC.ae.C40.4	subphenotype	subphenotype IV	-0.47	-0.87	-0.07	0.022	0.109
PC.ae.C40.4	subphenotype	subphenotype V	-0.44	-0.91	0.02	0.06	0.2
PC.ae.C40.5	subphenotype	subphenotype II	-0.09	-0.42	0.24	0.588	0.756
PC.ae.C40.5	subphenotype	subphenotype III	-0.3	-0.74	0.13	0.169	0.361
PC.ae.C40.5	subphenotype	subphenotype IV	-0.42	-0.83	-0.01	0.043	0.17
PC.ae.C40.5	subphenotype	subphenotype V	-0.45	-0.92	0.02	0.06	0.2
PC.ae.C40.6	subphenotype	subphenotype II	-0.06	-0.38	0.26	0.723	0.842
PC.ae.C40.6	subphenotype	subphenotype III	-0.05	-0.47	0.38	0.831	0.913
PC.ae.C40.6	subphenotype	subphenotype IV	-0.39	-0.79	0.01	0.056	0.194
PC.ae.C40.6	subphenotype	subphenotype V	-0.51	-0.98	-0.05	0.029	0.133
PC.ae.C42.1	subphenotype	subphenotype II	-0.04	-0.37	0.29	0.812	0.902
PC.ae.C42.1	subphenotype	subphenotype III	-0.29	-0.73	0.15	0.19	0.389
PC.ae.C42.1	subphenotype	subphenotype IV	-0.24	-0.65	0.17	0.253	0.464
PC.ae.C42.1	subphenotype	subphenotype V	-0.36	-0.83	0.12	0.139	0.33
PC.ae.C42.2	subphenotype	subphenotype II	-0.07	-0.38	0.25	0.677	0.814
PC.ae.C42.2	subphenotype	subphenotype III	-0.39	-0.81	0.02	0.064	0.201
PC.ae.C42.2	subphenotype	subphenotype IV	-0.17	-0.57	0.22	0.383	0.592
PC.ae.C42.2	subphenotype	subphenotype V	-0.17	-0.63	0.28	0.448	0.65
PC.ae.C42.3	subphenotype	subphenotype II	-0.27	-0.59	0.05	0.096	0.26
PC.ae.C42.3	subphenotype	subphenotype III	-0.41	-0.84	0.01	0.056	0.194
PC.ae.C42.3	subphenotype	subphenotype IV	-0.55	-0.95	-0.16	0.006	0.062
PC.ae.C42.3	subphenotype	subphenotype V	-0.45	-0.91	0.01	0.055	0.193
PC.ae.C42.4	subphenotype	subphenotype II	-0.19	-0.5	0.12	0.231	0.435
PC.ae.C42.4	subphenotype	subphenotype III	-0.37	-0.78	0.05	0.082	0.235
PC.ae.C42.4	subphenotype	subphenotype IV	-0.5	-0.89	-0.11	0.012	0.079
PC.ae.C42.4	subphenotype	subphenotype V	-0.41	-0.86	0.04	0.072	0.217
PC.ae.C42.5	subphenotype	subphenotype II	-0.27	-0.59	0.05	0.095	0.26
PC.ae.C42.5	subphenotype	subphenotype III	-0.33	-0.75	0.08	0.117	0.3
PC.ae.C42.5	subphenotype	subphenotype IV	-0.38	-0.78	0.01	0.055	0.193
PC.ae.C42.5	subphenotype	subphenotype V	-0.58	-1.03	-0.13	0.012	0.082
PC.ae.C44.3	subphenotype	subphenotype II	-0.21	-0.55	0.12	0.208	0.413
PC.ae.C44.3	subphenotype	subphenotype III	-0.21	-0.66	0.23	0.346	0.561
PC.ae.C44.3	subphenotype	subphenotype IV	-0.44	-0.86	-0.03	0.037	0.156
PC.ae.C44.3	subphenotype	subphenotype V	-0.24	-0.72	0.24	0.333	0.552
PC.ae.C44.4	subphenotype	subphenotype II	-0.32	-0.64	-0.01	0.044	0.172
PC.ae.C44.4	subphenotype	subphenotype III	-0.43	-0.85	-0.01	0.043	0.171
PC.ae.C44.4	subphenotype	subphenotype IV	-0.3	-0.69	0.1	0.138	0.33
PC.ae.C44.4	subphenotype	subphenotype V	-0.46	-0.91	0	0.048	0.182
PC.ae.C44.5	subphenotype	subphenotype II	-0.25	-0.58	0.07	0.131	0.321
PC.ae.C44.5	subphenotype	subphenotype III	-0.15	-0.58	0.28	0.487	0.684
PC.ae.C44.5	subphenotype	subphenotype IV	-0.31	-0.72	0.09	0.129	0.32
PC.ae.C44.5	subphenotype	subphenotype V	-0.29	-0.76	0.18	0.222	0.428
PC.ae.C44.6	subphenotype	subphenotype II	-0.18	-0.49	0.14	0.273	0.491
PC.ae.C44.6	subphenotype	subphenotype III	-0.16	-0.58	0.25	0.444	0.65
PC.ae.C44.6	subphenotype	subphenotype IV	-0.28	-0.67	0.11	0.162	0.355
PC.ae.C44.6	subphenotype	subphenotype V	-0.48	-0.93	-0.02	0.039	0.161
SM..OH..C14.1	subphenotype	subphenotype II	0.02	-0.28	0.33	0.878	0.939
SM..OH..C14.1	subphenotype	subphenotype III	-0.01	-0.41	0.4	0.976	0.993
SM..OH..C14.1	subphenotype	subphenotype IV	-0.13	-0.51	0.25	0.507	0.693
SM..OH..C14.1	subphenotype	subphenotype V	-0.17	-0.61	0.27	0.452	0.652
SM..OH..C16.1	subphenotype	subphenotype II	0.18	-0.12	0.48	0.244	0.453
SM..OH..C16.1	subphenotype	subphenotype III	0.13	-0.27	0.53	0.517	0.703
SM..OH..C16.1	subphenotype	subphenotype IV	-0.05	-0.43	0.32	0.789	0.887
SM..OH..C16.1	subphenotype	subphenotype V	-0.12	-0.55	0.32	0.598	0.762
SM..OH..C22.1	subphenotype	subphenotype II	0.5	0.19	0.81	0.002	0.032
SM..OH..C22.1	subphenotype	subphenotype III	0.45	0.04	0.86	0.03	0.136
SM..OH..C22.1	subphenotype	subphenotype IV	0.33	-0.05	0.72	0.088	0.244
SM..OH..C22.1	subphenotype	subphenotype V	0.26	-0.18	0.7	0.249	0.458
SM..OH..C22.2	subphenotype	subphenotype II	0.27	-0.02	0.56	0.072	0.217
SM..OH..C22.2	subphenotype	subphenotype III	0.22	-0.17	0.61	0.265	0.483
SM..OH..C22.2	subphenotype	subphenotype IV	0.1	-0.27	0.46	0.598	0.762
SM..OH..C22.2	subphenotype	subphenotype V	0.08	-0.34	0.5	0.714	0.835
SM..OH..C24.1	subphenotype	subphenotype II	0.41	0.1	0.73	0.011	0.076
SM..OH..C24.1	subphenotype	subphenotype III	0.47	0.05	0.88	0.029	0.133
SM..OH..C24.1	subphenotype	subphenotype IV	0.29	-0.1	0.68	0.145	0.335
SM..OH..C24.1	subphenotype	subphenotype V	0.01	-0.44	0.46	0.969	0.989
SM.C16.0	subphenotype	subphenotype II	0.16	-0.14	0.45	0.302	0.525
SM.C16.0	subphenotype	subphenotype III	0.01	-0.39	0.4	0.971	0.989
SM.C16.0	subphenotype	subphenotype IV	-0.15	-0.52	0.22	0.434	0.64
SM.C16.0	subphenotype	subphenotype V	-0.32	-0.75	0.11	0.142	0.331
SM.C16.1	subphenotype	subphenotype II	0.43	0.12	0.74	0.007	0.066
SM.C16.1	subphenotype	subphenotype III	0.49	0.08	0.91	0.019	0.1
SM.C16.1	subphenotype	subphenotype IV	0.36	-0.03	0.74	0.068	0.21
SM.C16.1	subphenotype	subphenotype V	0.38	-0.07	0.82	0.098	0.261
SM.C18.0	subphenotype	subphenotype II	0.46	0.14	0.79	0.005	0.058
SM.C18.0	subphenotype	subphenotype III	0.57	0.14	1	0.009	0.073
SM.C18.0	subphenotype	subphenotype IV	0.42	0.02	0.82	0.04	0.162
SM.C18.0	subphenotype	subphenotype V	0.33	-0.14	0.79	0.169	0.361
SM.C18.1	subphenotype	subphenotype II	0.49	0.19	0.8	0.002	0.033
SM.C18.1	subphenotype	subphenotype III	0.63	0.22	1.03	0.003	0.044
SM.C18.1	subphenotype	subphenotype IV	0.52	0.14	0.9	0.008	0.07
SM.C18.1	subphenotype	subphenotype V	0.46	0.02	0.9	0.039	0.161
SM.C20.2	subphenotype	subphenotype II	0.48	0.18	0.79	0.002	0.036
SM.C20.2	subphenotype	subphenotype III	0.59	0.18	1	0.005	0.058
SM.C20.2	subphenotype	subphenotype IV	0.27	-0.12	0.65	0.17	0.361
SM.C20.2	subphenotype	subphenotype V	0.29	-0.15	0.74	0.19	0.389
SM.C24.0	subphenotype	subphenotype II	0.66	0.35	0.98	0	0.004
SM.C24.0	subphenotype	subphenotype III	0.68	0.27	1.1	0.001	0.031
SM.C24.0	subphenotype	subphenotype IV	0.57	0.18	0.96	0.005	0.058
SM.C24.0	subphenotype	subphenotype V	0.3	-0.15	0.76	0.188	0.389
SM.C24.1	subphenotype	subphenotype II	0.4	0.1	0.71	0.01	0.074
SM.C24.1	subphenotype	subphenotype III	0.49	0.08	0.9	0.018	0.1
SM.C24.1	subphenotype	subphenotype IV	0.38	-0.01	0.76	0.053	0.191
SM.C24.1	subphenotype	subphenotype V	0.21	-0.23	0.66	0.337	0.555
H1	subphenotype	subphenotype II	0.43	0.15	0.71	0.003	0.044
H1	subphenotype	subphenotype III	0.35	-0.02	0.72	0.061	0.2
H1	subphenotype	subphenotype IV	0.59	0.25	0.94	0.001	0.023
H1	subphenotype	subphenotype V	0.56	0.16	0.96	0.007	0.063
fischer_ratio	subphenotype	subphenotype II	-0.12	-0.43	0.19	0.433	0.597
fischer_ratio	subphenotype	subphenotype III	-0.15	-0.56	0.26	0.463	0.608
fischer_ratio	subphenotype	subphenotype IV	-0.24	-0.62	0.15	0.226	0.392
fischer_ratio	subphenotype	subphenotype V	-0.05	-0.49	0.39	0.819	0.874
GABR	subphenotype	subphenotype II	0.08	-0.26	0.42	0.639	0.757
GABR	subphenotype	subphenotype III	-0.24	-0.69	0.21	0.297	0.481
GABR	subphenotype	subphenotype IV	-0.34	-0.76	0.08	0.11	0.238
GABR	subphenotype	subphenotype V	-0.46	-0.94	0.03	0.065	0.174
pro_cit	subphenotype	subphenotype II	0.56	0.24	0.88	0.001	0.012
pro_cit	subphenotype	subphenotype III	0.54	0.11	0.96	0.015	0.078
pro_cit	subphenotype	subphenotype IV	0.54	0.13	0.94	0.009	0.063
pro_cit	subphenotype	subphenotype V	0.68	0.21	1.14	0.005	0.04
aaa	subphenotype	subphenotype II	0.28	-0.05	0.6	0.101	0.229
aaa	subphenotype	subphenotype III	0.02	-0.42	0.45	0.941	0.959
aaa	subphenotype	subphenotype IV	0.65	0.24	1.06	0.002	0.026
aaa	subphenotype	subphenotype V	0.14	-0.33	0.61	0.553	0.676
bcaa	subphenotype	subphenotype II	0.23	-0.07	0.52	0.134	0.268
bcaa	subphenotype	subphenotype III	0.03	-0.36	0.43	0.868	0.911
bcaa	subphenotype	subphenotype IV	0.42	0.05	0.78	0.027	0.095
bcaa	subphenotype	subphenotype V	0.22	-0.2	0.65	0.303	0.485
gluco_aa	subphenotype	subphenotype II	0.21	-0.13	0.55	0.22	0.391
gluco_aa	subphenotype	subphenotype III	-0.18	-0.63	0.26	0.416	0.582
gluco_aa	subphenotype	subphenotype IV	0.41	-0.01	0.83	0.058	0.162
gluco_aa	subphenotype	subphenotype V	-0.19	-0.67	0.3	0.445	0.608
keto_aa	subphenotype	subphenotype II	0.15	-0.17	0.46	0.357	0.544
keto_aa	subphenotype	subphenotype III	0.06	-0.35	0.48	0.767	0.852
keto_aa	subphenotype	subphenotype IV	0.33	-0.06	0.72	0.101	0.229
keto_aa	subphenotype	subphenotype V	0.06	-0.39	0.51	0.8	0.865
adma_arg	subphenotype	subphenotype II	0.07	-0.28	0.42	0.701	0.801
adma_arg	subphenotype	subphenotype III	0.56	0.09	1.02	0.02	0.088
adma_arg	subphenotype	subphenotype IV	0.19	-0.25	0.63	0.387	0.564
adma_arg	subphenotype	subphenotype V	0.51	0	1.01	0.051	0.149
met_ox	subphenotype	subphenotype II	-0.14	-0.47	0.2	0.419	0.582
met_ox	subphenotype	subphenotype III	0.06	-0.38	0.51	0.783	0.863
met_ox	subphenotype	subphenotype IV	-0.15	-0.57	0.27	0.478	0.608
met_ox	subphenotype	subphenotype V	0.18	-0.3	0.66	0.454	0.608
cit_arg	subphenotype	subphenotype II	-0.38	-0.72	-0.04	0.027	0.095
cit_arg	subphenotype	subphenotype III	-0.27	-0.71	0.18	0.236	0.406
cit_arg	subphenotype	subphenotype IV	-0.1	-0.52	0.32	0.634	0.757
cit_arg	subphenotype	subphenotype V	-0.04	-0.52	0.45	0.886	0.911
orn_arg	subphenotype	subphenotype II	0.12	-0.22	0.46	0.482	0.608
orn_arg	subphenotype	subphenotype III	0.54	0.1	0.99	0.017	0.078
orn_arg	subphenotype	subphenotype IV	0.54	0.12	0.95	0.012	0.072
orn_arg	subphenotype	subphenotype V	0.72	0.24	1.2	0.004	0.036
beta_ox	subphenotype	subphenotype II	0.04	-0.28	0.36	0.801	0.865
beta_ox	subphenotype	subphenotype III	0.37	-0.06	0.79	0.089	0.209
beta_ox	subphenotype	subphenotype IV	-0.14	-0.54	0.25	0.472	0.608
beta_ox	subphenotype	subphenotype V	0.27	-0.18	0.73	0.24	0.408
omega_ox	subphenotype	subphenotype II	-0.45	-0.78	-0.12	0.008	0.055
omega_ox	subphenotype	subphenotype III	-0.8	-1.24	-0.36	0	0.007
omega_ox	subphenotype	subphenotype IV	-0.82	-1.23	-0.4	0	0.003
omega_ox	subphenotype	subphenotype V	-0.54	-1.02	-0.07	0.026	0.095
total_AC	subphenotype	subphenotype II	0.4	0.08	0.73	0.015	0.078
total_AC	subphenotype	subphenotype III	0.53	0.1	0.96	0.016	0.078
total_AC	subphenotype	subphenotype IV	0.31	-0.09	0.71	0.133	0.268
total_AC	subphenotype	subphenotype V	0.43	-0.03	0.9	0.069	0.178
total_longAC	subphenotype	subphenotype II	0.29	-0.03	0.6	0.071	0.178
total_longAC	subphenotype	subphenotype III	0.59	0.18	1.01	0.005	0.044
total_longAC	subphenotype	subphenotype IV	0.3	-0.09	0.69	0.128	0.266
total_longAC	subphenotype	subphenotype V	0.26	-0.19	0.71	0.261	0.435
total_medAC	subphenotype	subphenotype II	0.48	0.16	0.8	0.004	0.036
total_medAC	subphenotype	subphenotype III	0.34	-0.08	0.77	0.11	0.238
total_medAC	subphenotype	subphenotype IV	0.31	-0.09	0.71	0.126	0.266
total_medAC	subphenotype	subphenotype V	0.28	-0.17	0.74	0.222	0.391
total_shortAC	subphenotype	subphenotype II	0.33	0.01	0.66	0.045	0.137
total_shortAC	subphenotype	subphenotype III	0.46	0.02	0.89	0.038	0.124
total_shortAC	subphenotype	subphenotype IV	0.27	-0.13	0.68	0.186	0.342
total_shortAC	subphenotype	subphenotype V	0.4	-0.07	0.87	0.093	0.216
total_mufaAC	subphenotype	subphenotype II	0.39	0.08	0.7	0.015	0.078
total_mufaAC	subphenotype	subphenotype III	0.54	0.12	0.95	0.011	0.068
total_mufaAC	subphenotype	subphenotype IV	0.38	-0.01	0.77	0.056	0.16
total_mufaAC	subphenotype	subphenotype V	0.34	-0.11	0.79	0.136	0.268
total_pufaAC	subphenotype	subphenotype II	0.22	-0.09	0.54	0.169	0.319
total_pufaAC	subphenotype	subphenotype III	0.47	0.05	0.88	0.028	0.097
total_pufaAC	subphenotype	subphenotype IV	0.2	-0.2	0.59	0.324	0.509
total_pufaAC	subphenotype	subphenotype V	-0.03	-0.48	0.42	0.889	0.911
total_sfaAC	subphenotype	subphenotype II	0.4	0.07	0.72	0.017	0.078
total_sfaAC	subphenotype	subphenotype III	0.52	0.08	0.95	0.019	0.086
total_sfaAC	subphenotype	subphenotype IV	0.3	-0.11	0.7	0.147	0.286
total_sfaAC	subphenotype	subphenotype V	0.43	-0.04	0.9	0.071	0.178
pla2	subphenotype	subphenotype II	-0.63	-0.91	-0.36	0	0
pla2	subphenotype	subphenotype III	-0.87	-1.24	-0.51	0	0
pla2	subphenotype	subphenotype IV	-0.82	-1.16	-0.48	0	0
pla2	subphenotype	subphenotype V	-0.97	-1.36	-0.57	0	0
total_lysoPC	subphenotype	subphenotype II	-0.27	-0.57	0.03	0.077	0.186
total_lysoPC	subphenotype	subphenotype III	-0.62	-1.02	-0.23	0.002	0.026
total_lysoPC	subphenotype	subphenotype IV	-0.47	-0.84	-0.1	0.013	0.073
total_lysoPC	subphenotype	subphenotype V	-0.6	-1.03	-0.18	0.006	0.045
mufa_lysoPC	subphenotype	subphenotype II	-0.35	-0.65	-0.05	0.023	0.092
mufa_lysoPC	subphenotype	subphenotype III	-0.59	-0.99	-0.2	0.004	0.036
mufa_lysoPC	subphenotype	subphenotype IV	-0.43	-0.8	-0.06	0.024	0.092
mufa_lysoPC	subphenotype	subphenotype V	-0.56	-0.99	-0.13	0.011	0.068
pufa_lysoPC	subphenotype	subphenotype II	-0.43	-0.73	-0.14	0.004	0.037
pufa_lysoPC	subphenotype	subphenotype III	-0.84	-1.23	-0.45	0	0.001
pufa_lysoPC	subphenotype	subphenotype IV	-0.68	-1.05	-0.32	0	0.006
pufa_lysoPC	subphenotype	subphenotype V	-0.81	-1.24	-0.39	0	0.004
sfa_lysoPC	subphenotype	subphenotype II	-0.15	-0.46	0.16	0.335	0.52
sfa_lysoPC	subphenotype	subphenotype III	-0.45	-0.86	-0.05	0.028	0.097
sfa_lysoPC	subphenotype	subphenotype IV	-0.35	-0.73	0.03	0.068	0.178
sfa_lysoPC	subphenotype	subphenotype V	-0.47	-0.91	-0.03	0.036	0.118
mufaPC_sfaPC	subphenotype	subphenotype II	0.11	-0.19	0.41	0.477	0.608
mufaPC_sfaPC	subphenotype	subphenotype III	-0.11	-0.51	0.3	0.602	0.724
mufaPC_sfaPC	subphenotype	subphenotype IV	0.19	-0.19	0.57	0.318	0.504
mufaPC_sfaPC	subphenotype	subphenotype V	0.16	-0.27	0.6	0.46	0.608
PCae_PCaa	subphenotype	subphenotype II	-0.24	-0.51	0.03	0.085	0.204
PCae_PCaa	subphenotype	subphenotype III	-0.16	-0.52	0.2	0.388	0.564
PCae_PCaa	subphenotype	subphenotype IV	-0.49	-0.83	-0.15	0.005	0.04
PCae_PCaa	subphenotype	subphenotype V	-0.63	-1.03	-0.24	0.002	0.025
pufaPC_mufaPC	subphenotype	subphenotype II	0.04	-0.28	0.37	0.799	0.865
pufaPC_mufaPC	subphenotype	subphenotype III	0.09	-0.34	0.52	0.696	0.801
pufaPC_mufaPC	subphenotype	subphenotype IV	-0.24	-0.64	0.17	0.252	0.425
pufaPC_mufaPC	subphenotype	subphenotype V	-0.31	-0.78	0.15	0.189	0.344
pufaPC_sfaPC	subphenotype	subphenotype II	0.22	-0.1	0.54	0.182	0.339
pufaPC_sfaPC	subphenotype	subphenotype III	0.04	-0.39	0.47	0.849	0.899
pufaPC_sfaPC	subphenotype	subphenotype IV	0.06	-0.34	0.46	0.764	0.852
pufaPC_sfaPC	subphenotype	subphenotype V	-0.03	-0.5	0.43	0.888	0.911
total_sfaPCax	subphenotype	subphenotype II	0.18	-0.15	0.5	0.292	0.477
total_sfaPCax	subphenotype	subphenotype III	0.1	-0.33	0.54	0.645	0.758
total_sfaPCax	subphenotype	subphenotype IV	0.15	-0.26	0.56	0.479	0.608
total_sfaPCax	subphenotype	subphenotype V	0.22	-0.26	0.69	0.37	0.558
total_mufaPCax	subphenotype	subphenotype II	0.31	0.01	0.62	0.044	0.135
total_mufaPCax	subphenotype	subphenotype III	0.08	-0.32	0.49	0.692	0.801
total_mufaPCax	subphenotype	subphenotype IV	0.39	0.01	0.77	0.043	0.135
total_mufaPCax	subphenotype	subphenotype V	0.4	-0.04	0.84	0.072	0.178
total_pufaPCax	subphenotype	subphenotype II	0.36	0.04	0.67	0.025	0.095
total_pufaPCax	subphenotype	subphenotype III	0.18	-0.23	0.6	0.381	0.564
total_pufaPCax	subphenotype	subphenotype IV	0.27	-0.11	0.66	0.166	0.317
total_pufaPCax	subphenotype	subphenotype V	0.35	-0.1	0.8	0.123	0.262
total_PCax	subphenotype	subphenotype II	0.38	0.07	0.69	0.016	0.078
total_PCax	subphenotype	subphenotype III	0.18	-0.23	0.59	0.399	0.575
total_PCax	subphenotype	subphenotype IV	0.32	-0.07	0.7	0.103	0.23
total_PCax	subphenotype	subphenotype V	0.42	-0.02	0.86	0.064	0.174
total_PCaa	subphenotype	subphenotype II	0.4	0.09	0.7	0.011	0.068
total_PCaa	subphenotype	subphenotype III	0.18	-0.22	0.59	0.376	0.562
total_PCaa	subphenotype	subphenotype IV	0.36	-0.02	0.74	0.065	0.174
total_PCaa	subphenotype	subphenotype V	0.46	0.02	0.9	0.039	0.124
total_PCae	subphenotype	subphenotype II	0.14	-0.18	0.45	0.404	0.578
total_PCae	subphenotype	subphenotype III	-0.01	-0.43	0.41	0.965	0.977
total_PCae	subphenotype	subphenotype IV	-0.14	-0.53	0.26	0.498	0.622
total_PCae	subphenotype	subphenotype V	-0.17	-0.62	0.29	0.475	0.608
total_SM	subphenotype	subphenotype II	0.36	0.05	0.66	0.023	0.092
total_SM	subphenotype	subphenotype III	0.29	-0.11	0.7	0.158	0.305
total_SM	subphenotype	subphenotype IV	0.14	-0.24	0.52	0.47	0.608
total_SM	subphenotype	subphenotype V	0	-0.44	0.44	0.988	0.989
total_SM.OH	subphenotype	subphenotype II	0.3	0	0.61	0.049	0.145
total_SM.OH	subphenotype	subphenotype III	0.25	-0.15	0.65	0.217	0.39
total_SM.OH	subphenotype	subphenotype IV	0.11	-0.26	0.49	0.548	0.675
total_SM.OH	subphenotype	subphenotype V	0.07	-0.37	0.5	0.76	0.852
total_SM_nonOH	subphenotype	subphenotype II	0.36	0.05	0.66	0.023	0.092
total_SM_nonOH	subphenotype	subphenotype III	0.31	-0.1	0.72	0.133	0.268
total_SM_nonOH	subphenotype	subphenotype IV	0.16	-0.22	0.54	0.415	0.582
total_SM_nonOH	subphenotype	subphenotype V	0	-0.44	0.44	0.989	0.989
SM_PC	subphenotype	subphenotype II	0.08	-0.19	0.35	0.573	0.694
SM_PC	subphenotype	subphenotype III	0.2	-0.16	0.57	0.265	0.437
SM_PC	subphenotype	subphenotype IV	-0.07	-0.41	0.26	0.665	0.777
SM_PC	subphenotype	subphenotype V	-0.19	-0.58	0.2	0.343	0.527
SM.OH_SMnonOH	subphenotype	subphenotype II	-0.02	-0.32	0.28	0.882	0.911
SM.OH_SMnonOH	subphenotype	subphenotype III	-0.05	-0.45	0.35	0.805	0.865
SM.OH_SMnonOH	subphenotype	subphenotype IV	-0.12	-0.49	0.26	0.546	0.675
SM.OH_SMnonOH	subphenotype	subphenotype V	-0.08	-0.51	0.35	0.712	0.808

## Sheet: PACAT
metabolite	group	exposure	estimate	CI_low	CI_high	p_val	p_val_FDR
C0	MRI	paracardial fat	0.08	-0.05	0.2	0.222	0.613
C2	MRI	paracardial fat	0.03	-0.09	0.15	0.602	0.816
C3	MRI	paracardial fat	0.12	0	0.25	0.042	0.35
C3.DC..C4.OH.	MRI	paracardial fat	-0.03	-0.15	0.09	0.625	0.816
C4	MRI	paracardial fat	0.08	-0.04	0.21	0.195	0.593
C4.1	MRI	paracardial fat	-0.13	-0.25	-0.01	0.033	0.318
C5	MRI	paracardial fat	0.07	-0.05	0.19	0.253	0.648
C7.DC	MRI	paracardial fat	-0.04	-0.16	0.08	0.541	0.806
C8	MRI	paracardial fat	0.01	-0.11	0.14	0.838	0.9
C9	MRI	paracardial fat	-0.02	-0.14	0.11	0.777	0.886
C10	MRI	paracardial fat	0.01	-0.11	0.13	0.849	0.905
C10.1	MRI	paracardial fat	-0.01	-0.13	0.11	0.863	0.906
C12	MRI	paracardial fat	0.02	-0.1	0.14	0.702	0.862
C12.1	MRI	paracardial fat	0.06	-0.06	0.18	0.305	0.707
C14	MRI	paracardial fat	0.05	-0.07	0.16	0.44	0.771
C14.1	MRI	paracardial fat	0.06	-0.06	0.18	0.365	0.733
C14.1.OH	MRI	paracardial fat	-0.06	-0.18	0.05	0.292	0.698
C14.2	MRI	paracardial fat	0.04	-0.08	0.16	0.561	0.816
C14.2.OH	MRI	paracardial fat	-0.03	-0.15	0.1	0.651	0.834
C16	MRI	paracardial fat	0.02	-0.1	0.14	0.749	0.886
C16.1.OH	MRI	paracardial fat	0.03	-0.1	0.15	0.692	0.86
C16.2	MRI	paracardial fat	0.05	-0.07	0.17	0.435	0.771
C18	MRI	paracardial fat	-0.08	-0.2	0.04	0.217	0.613
C18.1	MRI	paracardial fat	0.07	-0.05	0.19	0.281	0.696
C18.2	MRI	paracardial fat	0	-0.12	0.12	0.986	0.986
Ala	MRI	paracardial fat	0.16	0.04	0.28	0.008	0.152
Arg	MRI	paracardial fat	-0.05	-0.18	0.07	0.404	0.756
Asn	MRI	paracardial fat	-0.04	-0.16	0.09	0.573	0.816
Asp	MRI	paracardial fat	0.13	0.01	0.26	0.04	0.35
Cit	MRI	paracardial fat	-0.04	-0.17	0.08	0.475	0.78
Gln	MRI	paracardial fat	-0.03	-0.15	0.09	0.569	0.816
Glu	MRI	paracardial fat	0.19	0.08	0.31	0.001	0.067
Gly	MRI	paracardial fat	-0.12	-0.24	0	0.046	0.351
His	MRI	paracardial fat	-0.09	-0.22	0.04	0.192	0.593
Ile	MRI	paracardial fat	0.1	-0.01	0.21	0.064	0.389
Leu	MRI	paracardial fat	0.08	-0.03	0.19	0.14	0.584
Lys	MRI	paracardial fat	0.03	-0.1	0.16	0.631	0.816
Met	MRI	paracardial fat	0.04	-0.09	0.16	0.576	0.816
Orn	MRI	paracardial fat	0.05	-0.07	0.18	0.416	0.768
Phe	MRI	paracardial fat	0.1	-0.02	0.23	0.107	0.486
Pro	MRI	paracardial fat	0.07	-0.05	0.19	0.221	0.613
Ser	MRI	paracardial fat	0.01	-0.11	0.14	0.822	0.9
Thr	MRI	paracardial fat	-0.05	-0.18	0.07	0.403	0.756
Trp	MRI	paracardial fat	0.02	-0.1	0.15	0.71	0.863
Tyr	MRI	paracardial fat	0.18	0.05	0.31	0.006	0.152
Val	MRI	paracardial fat	0.13	0.02	0.25	0.026	0.304
Ac.Orn	MRI	paracardial fat	0.04	-0.08	0.17	0.506	0.786
ADMA	MRI	paracardial fat	0.09	-0.04	0.22	0.184	0.593
alpha.AAA	MRI	paracardial fat	0.1	-0.01	0.21	0.079	0.446
Creatinine	MRI	paracardial fat	0.02	-0.09	0.12	0.777	0.886
Kynurenine	MRI	paracardial fat	0.05	-0.07	0.18	0.391	0.756
Met.SO	MRI	paracardial fat	0.15	0.03	0.28	0.019	0.255
SDMA	MRI	paracardial fat	0.06	-0.07	0.19	0.351	0.732
Spermidine	MRI	paracardial fat	-0.04	-0.17	0.08	0.481	0.78
t4.OH.Pro	MRI	paracardial fat	0.04	-0.08	0.17	0.517	0.794
Taurine	MRI	paracardial fat	0.01	-0.11	0.14	0.855	0.905
total.DMA	MRI	paracardial fat	-0.04	-0.17	0.09	0.526	0.799
lysoPC.a.C16.0	MRI	paracardial fat	-0.12	-0.24	0	0.049	0.356
lysoPC.a.C16.1	MRI	paracardial fat	-0.01	-0.13	0.1	0.824	0.9
lysoPC.a.C17.0	MRI	paracardial fat	-0.24	-0.36	-0.12	0	0.013
lysoPC.a.C18.0	MRI	paracardial fat	-0.1	-0.23	0.02	0.095	0.462
lysoPC.a.C18.1	MRI	paracardial fat	-0.15	-0.26	-0.04	0.009	0.152
lysoPC.a.C18.2	MRI	paracardial fat	-0.15	-0.26	-0.03	0.012	0.177
lysoPC.a.C20.3	MRI	paracardial fat	-0.03	-0.15	0.09	0.605	0.816
lysoPC.a.C20.4	MRI	paracardial fat	-0.09	-0.2	0.03	0.153	0.593
PC.aa.C28.1	MRI	paracardial fat	0.01	-0.11	0.13	0.814	0.9
PC.aa.C30.0	MRI	paracardial fat	0.06	-0.06	0.18	0.337	0.73
PC.aa.C32.0	MRI	paracardial fat	0.03	-0.09	0.15	0.619	0.816
PC.aa.C32.1	MRI	paracardial fat	0.08	-0.04	0.19	0.174	0.593
PC.aa.C32.2	MRI	paracardial fat	0.06	-0.06	0.19	0.305	0.707
PC.aa.C32.3	MRI	paracardial fat	-0.01	-0.12	0.11	0.895	0.907
PC.aa.C34.1	MRI	paracardial fat	-0.02	-0.14	0.09	0.683	0.86
PC.aa.C34.2	MRI	paracardial fat	0.01	-0.11	0.13	0.875	0.907
PC.aa.C34.3	MRI	paracardial fat	0.04	-0.08	0.16	0.496	0.786
PC.aa.C34.4	MRI	paracardial fat	0.08	-0.04	0.21	0.176	0.593
PC.aa.C36.1	MRI	paracardial fat	0.05	-0.07	0.17	0.422	0.771
PC.aa.C36.2	MRI	paracardial fat	0.03	-0.09	0.15	0.617	0.816
PC.aa.C36.3	MRI	paracardial fat	0.09	-0.03	0.21	0.14	0.584
PC.aa.C36.4	MRI	paracardial fat	0.06	-0.06	0.18	0.343	0.73
PC.aa.C36.5	MRI	paracardial fat	-0.02	-0.14	0.1	0.753	0.886
PC.aa.C36.6	MRI	paracardial fat	0.01	-0.11	0.13	0.839	0.9
PC.aa.C38.0	MRI	paracardial fat	-0.01	-0.14	0.11	0.833	0.9
PC.aa.C38.1	MRI	paracardial fat	-0.07	-0.2	0.05	0.244	0.644
PC.aa.C38.3	MRI	paracardial fat	0.16	0.04	0.27	0.007	0.152
PC.aa.C38.4	MRI	paracardial fat	0.09	-0.03	0.21	0.156	0.593
PC.aa.C38.5	MRI	paracardial fat	0.01	-0.11	0.13	0.839	0.9
PC.aa.C38.6	MRI	paracardial fat	-0.02	-0.15	0.11	0.764	0.886
PC.aa.C40.2	MRI	paracardial fat	-0.03	-0.16	0.09	0.609	0.816
PC.aa.C40.3	MRI	paracardial fat	-0.05	-0.17	0.08	0.462	0.78
PC.aa.C40.4	MRI	paracardial fat	0.08	-0.04	0.2	0.191	0.593
PC.aa.C40.5	MRI	paracardial fat	0.07	-0.05	0.19	0.247	0.644
PC.aa.C40.6	MRI	paracardial fat	0.06	-0.06	0.19	0.311	0.707
PC.aa.C42.0	MRI	paracardial fat	-0.04	-0.15	0.08	0.531	0.8
PC.aa.C42.1	MRI	paracardial fat	-0.04	-0.15	0.08	0.56	0.816
PC.aa.C42.2	MRI	paracardial fat	-0.06	-0.18	0.06	0.345	0.73
PC.aa.C42.4	MRI	paracardial fat	-0.02	-0.14	0.11	0.767	0.886
PC.aa.C42.5	MRI	paracardial fat	0	-0.13	0.12	0.972	0.979
PC.aa.C42.6	MRI	paracardial fat	-0.05	-0.17	0.07	0.433	0.771
PC.ae.C30.0	MRI	paracardial fat	-0.08	-0.2	0.04	0.166	0.593
PC.ae.C32.1	MRI	paracardial fat	0.02	-0.1	0.14	0.731	0.882
PC.ae.C32.2	MRI	paracardial fat	0.01	-0.1	0.12	0.895	0.907
PC.ae.C34.0	MRI	paracardial fat	-0.09	-0.21	0.04	0.169	0.593
PC.ae.C34.1	MRI	paracardial fat	-0.1	-0.22	0.02	0.108	0.486
PC.ae.C34.2	MRI	paracardial fat	-0.06	-0.17	0.06	0.317	0.707
PC.ae.C34.3	MRI	paracardial fat	-0.12	-0.23	-0.01	0.029	0.304
PC.ae.C36.0	MRI	paracardial fat	-0.06	-0.18	0.07	0.365	0.733
PC.ae.C36.1	MRI	paracardial fat	-0.14	-0.26	-0.02	0.027	0.304
PC.ae.C36.2	MRI	paracardial fat	-0.16	-0.27	-0.05	0.006	0.152
PC.ae.C36.3	MRI	paracardial fat	-0.04	-0.16	0.08	0.47	0.78
PC.ae.C36.4	MRI	paracardial fat	0.12	-0.01	0.25	0.077	0.446
PC.ae.C36.5	MRI	paracardial fat	0.05	-0.07	0.18	0.394	0.756
PC.ae.C38.0	MRI	paracardial fat	-0.07	-0.19	0.04	0.222	0.613
PC.ae.C38.1	MRI	paracardial fat	-0.05	-0.17	0.08	0.462	0.78
PC.ae.C38.2	MRI	paracardial fat	-0.17	-0.29	-0.05	0.006	0.152
PC.ae.C38.3	MRI	paracardial fat	-0.06	-0.18	0.06	0.367	0.733
PC.ae.C38.4	MRI	paracardial fat	-0.03	-0.16	0.09	0.603	0.816
PC.ae.C38.5	MRI	paracardial fat	0.09	-0.04	0.22	0.189	0.593
PC.ae.C38.6	MRI	paracardial fat	0.06	-0.07	0.18	0.377	0.744
PC.ae.C40.1	MRI	paracardial fat	-0.1	-0.22	0.02	0.094	0.462
PC.ae.C40.2	MRI	paracardial fat	-0.1	-0.22	0.02	0.089	0.462
PC.ae.C40.3	MRI	paracardial fat	-0.11	-0.22	0	0.043	0.35
PC.ae.C40.4	MRI	paracardial fat	-0.08	-0.2	0.05	0.227	0.614
PC.ae.C40.5	MRI	paracardial fat	-0.09	-0.21	0.04	0.174	0.593
PC.ae.C40.6	MRI	paracardial fat	-0.1	-0.22	0.02	0.11	0.486
PC.ae.C42.1	MRI	paracardial fat	-0.12	-0.24	0	0.058	0.389
PC.ae.C42.2	MRI	paracardial fat	-0.11	-0.23	0	0.059	0.389
PC.ae.C42.3	MRI	paracardial fat	-0.16	-0.28	-0.04	0.009	0.152
PC.ae.C42.4	MRI	paracardial fat	-0.11	-0.23	0.01	0.063	0.389
PC.ae.C42.5	MRI	paracardial fat	-0.03	-0.15	0.09	0.632	0.816
PC.ae.C44.3	MRI	paracardial fat	-0.07	-0.19	0.05	0.262	0.661
PC.ae.C44.4	MRI	paracardial fat	-0.06	-0.18	0.06	0.32	0.707
PC.ae.C44.5	MRI	paracardial fat	0.01	-0.11	0.13	0.882	0.907
PC.ae.C44.6	MRI	paracardial fat	-0.03	-0.14	0.09	0.663	0.842
SM..OH..C14.1	MRI	paracardial fat	-0.04	-0.15	0.07	0.501	0.786
SM..OH..C16.1	MRI	paracardial fat	-0.06	-0.17	0.05	0.287	0.698
SM..OH..C22.1	MRI	paracardial fat	-0.04	-0.16	0.08	0.48	0.78
SM..OH..C22.2	MRI	paracardial fat	-0.04	-0.15	0.07	0.443	0.771
SM..OH..C24.1	MRI	paracardial fat	-0.01	-0.13	0.11	0.888	0.907
SM.C16.0	MRI	paracardial fat	-0.07	-0.19	0.04	0.206	0.613
SM.C16.1	MRI	paracardial fat	0.1	-0.02	0.21	0.093	0.462
SM.C18.0	MRI	paracardial fat	0.03	-0.09	0.16	0.587	0.816
SM.C18.1	MRI	paracardial fat	0.08	-0.04	0.2	0.176	0.593
SM.C20.2	MRI	paracardial fat	0.04	-0.08	0.16	0.503	0.786
SM.C24.0	MRI	paracardial fat	0.01	-0.11	0.14	0.837	0.9
SM.C24.1	MRI	paracardial fat	0.02	-0.09	0.14	0.695	0.86
H1	MRI	paracardial fat	0.02	-0.09	0.12	0.752	0.886
fischer_ratio	MRI	paracardial fat	0	-0.11	0.12	0.935	0.984
GABR	MRI	paracardial fat	-0.06	-0.19	0.06	0.338	0.667
pro_cit	MRI	paracardial fat	0.06	-0.06	0.19	0.328	0.667
aaa	MRI	paracardial fat	0.13	0	0.26	0.048	0.223
bcaa	MRI	paracardial fat	0.11	0	0.22	0.054	0.223
gluco_aa	MRI	paracardial fat	0.07	-0.05	0.2	0.266	0.667
keto_aa	MRI	paracardial fat	0.07	-0.05	0.19	0.244	0.667
adma_arg	MRI	paracardial fat	0.11	-0.02	0.25	0.087	0.316
met_ox	MRI	paracardial fat	0.15	0.03	0.28	0.014	0.223
cit_arg	MRI	paracardial fat	0.02	-0.11	0.14	0.803	0.917
orn_arg	MRI	paracardial fat	0.09	-0.04	0.21	0.183	0.563
beta_ox	MRI	paracardial fat	0.02	-0.1	0.14	0.713	0.892
omega_ox	MRI	paracardial fat	-0.12	-0.25	0	0.056	0.223
total_AC	MRI	paracardial fat	0.05	-0.07	0.17	0.386	0.667
total_longAC	MRI	paracardial fat	0.03	-0.09	0.14	0.674	0.892
total_medAC	MRI	paracardial fat	0.02	-0.1	0.14	0.789	0.917
total_shortAC	MRI	paracardial fat	0.05	-0.07	0.17	0.439	0.667
total_mufaAC	MRI	paracardial fat	0.05	-0.07	0.16	0.45	0.667
total_pufaAC	MRI	paracardial fat	0.02	-0.1	0.14	0.788	0.917
total_sfaAC	MRI	paracardial fat	0.05	-0.07	0.17	0.401	0.667
pla2	MRI	paracardial fat	-0.13	-0.24	-0.02	0.017	0.223
total_lysoPC	MRI	paracardial fat	-0.13	-0.25	-0.01	0.028	0.223
mufa_lysoPC	MRI	paracardial fat	-0.13	-0.25	-0.02	0.02	0.223
pufa_lysoPC	MRI	paracardial fat	-0.13	-0.25	-0.02	0.023	0.223
sfa_lysoPC	MRI	paracardial fat	-0.12	-0.24	0	0.043	0.223
mufaPC_sfaPC	MRI	paracardial fat	-0.05	-0.16	0.06	0.405	0.667
PCae_PCaa	MRI	paracardial fat	-0.1	-0.21	0	0.045	0.223
pufaPC_mufaPC	MRI	paracardial fat	0.03	-0.09	0.15	0.663	0.892
pufaPC_sfaPC	MRI	paracardial fat	0	-0.12	0.12	0.994	0.994
total_sfaPCax	MRI	paracardial fat	-0.01	-0.13	0.11	0.878	0.949
total_mufaPCax	MRI	paracardial fat	0	-0.11	0.12	0.961	0.985
total_pufaPCax	MRI	paracardial fat	0.05	-0.07	0.17	0.406	0.667
total_PCax	MRI	paracardial fat	0.05	-0.07	0.17	0.417	0.667
total_PCaa	MRI	paracardial fat	0.05	-0.06	0.17	0.362	0.667
total_PCae	MRI	paracardial fat	-0.05	-0.17	0.07	0.408	0.667
total_SM	MRI	paracardial fat	-0.03	-0.15	0.08	0.581	0.83
total_SM.OH	MRI	paracardial fat	-0.05	-0.16	0.06	0.383	0.667
total_SM_nonOH	MRI	paracardial fat	-0.02	-0.14	0.09	0.7	0.892
SM_PC	MRI	paracardial fat	-0.01	-0.11	0.09	0.859	0.949
SM.OH_SMnonOH	MRI	paracardial fat	-0.09	-0.2	0.02	0.127	0.425

## Sheet: HF
metabolite	group	exposure	estimate	CI_low	CI_high	p_val	p_val_FDR
C0	MRI	total cardiac fat	0.13	0	0.25	0.049	0.147
C2	MRI	total cardiac fat	0.07	-0.06	0.19	0.292	0.484
C3	MRI	total cardiac fat	0.2	0.08	0.32	0.002	0.012
C3.DC..C4.OH.	MRI	total cardiac fat	0.02	-0.1	0.14	0.759	0.872
C4	MRI	total cardiac fat	0.09	-0.04	0.22	0.183	0.373
C4.1	MRI	total cardiac fat	0.02	-0.1	0.15	0.743	0.864
C5	MRI	total cardiac fat	0.08	-0.04	0.2	0.203	0.385
C7.DC	MRI	total cardiac fat	-0.07	-0.19	0.06	0.285	0.478
C8	MRI	total cardiac fat	0.05	-0.08	0.17	0.462	0.639
C9	MRI	total cardiac fat	-0.03	-0.16	0.09	0.591	0.758
C10	MRI	total cardiac fat	0.04	-0.08	0.16	0.525	0.71
C10.1	MRI	total cardiac fat	0.08	-0.04	0.2	0.207	0.388
C12	MRI	total cardiac fat	0.03	-0.09	0.16	0.576	0.745
C12.1	MRI	total cardiac fat	0.09	-0.03	0.21	0.157	0.33
C14	MRI	total cardiac fat	0.06	-0.06	0.18	0.336	0.539
C14.1	MRI	total cardiac fat	0.05	-0.07	0.18	0.383	0.582
C14.1.OH	MRI	total cardiac fat	-0.08	-0.2	0.04	0.203	0.385
C14.2	MRI	total cardiac fat	0.05	-0.07	0.17	0.414	0.593
C14.2.OH	MRI	total cardiac fat	0.04	-0.09	0.17	0.567	0.743
C16	MRI	total cardiac fat	-0.04	-0.16	0.08	0.523	0.71
C16.1.OH	MRI	total cardiac fat	-0.07	-0.2	0.05	0.251	0.43
C16.2	MRI	total cardiac fat	0.01	-0.12	0.13	0.922	0.957
C18	MRI	total cardiac fat	-0.12	-0.24	0	0.056	0.157
C18.1	MRI	total cardiac fat	0	-0.12	0.13	0.964	0.97
C18.2	MRI	total cardiac fat	0.02	-0.1	0.15	0.707	0.843
Ala	MRI	total cardiac fat	0.2	0.08	0.32	0.001	0.009
Arg	MRI	total cardiac fat	-0.01	-0.14	0.12	0.847	0.923
Asn	MRI	total cardiac fat	-0.07	-0.19	0.06	0.309	0.501
Asp	MRI	total cardiac fat	0.04	-0.09	0.17	0.57	0.743
Cit	MRI	total cardiac fat	-0.09	-0.22	0.03	0.142	0.321
Gln	MRI	total cardiac fat	-0.07	-0.19	0.05	0.257	0.437
Glu	MRI	total cardiac fat	0.23	0.12	0.35	0	0.005
Gly	MRI	total cardiac fat	-0.14	-0.26	-0.02	0.024	0.081
His	MRI	total cardiac fat	-0.05	-0.19	0.08	0.442	0.621
Ile	MRI	total cardiac fat	0.12	0.01	0.22	0.036	0.108
Leu	MRI	total cardiac fat	0.08	-0.03	0.19	0.147	0.326
Lys	MRI	total cardiac fat	-0.01	-0.14	0.12	0.873	0.926
Met	MRI	total cardiac fat	0.02	-0.1	0.15	0.716	0.843
Orn	MRI	total cardiac fat	0.06	-0.07	0.18	0.392	0.589
Phe	MRI	total cardiac fat	0.08	-0.05	0.21	0.233	0.409
Pro	MRI	total cardiac fat	0.09	-0.03	0.21	0.158	0.33
Ser	MRI	total cardiac fat	-0.05	-0.18	0.08	0.435	0.616
Thr	MRI	total cardiac fat	-0.03	-0.16	0.1	0.701	0.843
Trp	MRI	total cardiac fat	-0.02	-0.15	0.11	0.788	0.885
Tyr	MRI	total cardiac fat	0.14	0.01	0.27	0.036	0.108
Val	MRI	total cardiac fat	0.14	0.02	0.26	0.021	0.079
Ac.Orn	MRI	total cardiac fat	0.04	-0.09	0.17	0.563	0.743
ADMA	MRI	total cardiac fat	0.09	-0.04	0.22	0.191	0.383
alpha.AAA	MRI	total cardiac fat	0.15	0.03	0.26	0.013	0.063
Creatinine	MRI	total cardiac fat	-0.01	-0.12	0.1	0.876	0.926
Kynurenine	MRI	total cardiac fat	0.06	-0.07	0.18	0.372	0.577
Met.SO	MRI	total cardiac fat	0.15	0.02	0.28	0.023	0.08
SDMA	MRI	total cardiac fat	0.01	-0.12	0.14	0.838	0.923
Spermidine	MRI	total cardiac fat	-0.1	-0.23	0.02	0.114	0.283
t4.OH.Pro	MRI	total cardiac fat	0.07	-0.06	0.2	0.307	0.501
Taurine	MRI	total cardiac fat	-0.02	-0.15	0.11	0.746	0.864
total.DMA	MRI	total cardiac fat	-0.01	-0.14	0.12	0.924	0.957
lysoPC.a.C16.0	MRI	total cardiac fat	-0.14	-0.26	-0.02	0.023	0.08
lysoPC.a.C16.1	MRI	total cardiac fat	-0.02	-0.14	0.1	0.706	0.843
lysoPC.a.C17.0	MRI	total cardiac fat	-0.28	-0.4	-0.16	0	0.001
lysoPC.a.C18.0	MRI	total cardiac fat	-0.15	-0.27	-0.02	0.022	0.079
lysoPC.a.C18.1	MRI	total cardiac fat	-0.19	-0.31	-0.08	0.001	0.01
lysoPC.a.C18.2	MRI	total cardiac fat	-0.19	-0.3	-0.07	0.002	0.012
lysoPC.a.C20.3	MRI	total cardiac fat	-0.16	-0.28	-0.04	0.011	0.056
lysoPC.a.C20.4	MRI	total cardiac fat	-0.16	-0.28	-0.05	0.007	0.039
PC.aa.C28.1	MRI	total cardiac fat	-0.08	-0.2	0.04	0.184	0.373
PC.aa.C30.0	MRI	total cardiac fat	-0.1	-0.22	0.03	0.118	0.287
PC.aa.C32.0	MRI	total cardiac fat	-0.15	-0.27	-0.03	0.016	0.07
PC.aa.C32.1	MRI	total cardiac fat	0.05	-0.07	0.17	0.406	0.593
PC.aa.C32.2	MRI	total cardiac fat	0.01	-0.11	0.14	0.844	0.923
PC.aa.C32.3	MRI	total cardiac fat	-0.05	-0.17	0.07	0.377	0.58
PC.aa.C34.1	MRI	total cardiac fat	-0.07	-0.19	0.05	0.242	0.421
PC.aa.C34.2	MRI	total cardiac fat	-0.02	-0.14	0.1	0.71	0.843
PC.aa.C34.3	MRI	total cardiac fat	-0.01	-0.13	0.11	0.861	0.926
PC.aa.C34.4	MRI	total cardiac fat	0	-0.12	0.13	0.98	0.98
PC.aa.C36.1	MRI	total cardiac fat	-0.05	-0.17	0.07	0.403	0.593
PC.aa.C36.2	MRI	total cardiac fat	-0.01	-0.13	0.11	0.876	0.926
PC.aa.C36.3	MRI	total cardiac fat	-0.05	-0.17	0.07	0.41	0.593
PC.aa.C36.4	MRI	total cardiac fat	-0.03	-0.15	0.09	0.653	0.822
PC.aa.C36.5	MRI	total cardiac fat	0.01	-0.11	0.13	0.882	0.926
PC.aa.C36.6	MRI	total cardiac fat	-0.01	-0.13	0.12	0.933	0.959
PC.aa.C38.0	MRI	total cardiac fat	-0.09	-0.22	0.03	0.143	0.321
PC.aa.C38.1	MRI	total cardiac fat	-0.12	-0.25	0.01	0.06	0.165
PC.aa.C38.3	MRI	total cardiac fat	0.05	-0.06	0.17	0.364	0.571
PC.aa.C38.4	MRI	total cardiac fat	0.03	-0.09	0.15	0.652	0.822
PC.aa.C38.5	MRI	total cardiac fat	0	-0.13	0.12	0.963	0.97
PC.aa.C38.6	MRI	total cardiac fat	-0.01	-0.14	0.11	0.829	0.923
PC.aa.C40.2	MRI	total cardiac fat	-0.14	-0.27	-0.01	0.031	0.099
PC.aa.C40.3	MRI	total cardiac fat	-0.12	-0.25	0	0.056	0.157
PC.aa.C40.4	MRI	total cardiac fat	-0.02	-0.15	0.1	0.695	0.843
PC.aa.C40.5	MRI	total cardiac fat	0.07	-0.05	0.2	0.228	0.406
PC.aa.C40.6	MRI	total cardiac fat	0.05	-0.07	0.18	0.412	0.593
PC.aa.C42.0	MRI	total cardiac fat	-0.09	-0.2	0.03	0.154	0.33
PC.aa.C42.1	MRI	total cardiac fat	-0.12	-0.24	0	0.051	0.148
PC.aa.C42.2	MRI	total cardiac fat	-0.09	-0.22	0.03	0.15	0.327
PC.aa.C42.4	MRI	total cardiac fat	-0.15	-0.28	-0.03	0.018	0.072
PC.aa.C42.5	MRI	total cardiac fat	-0.04	-0.17	0.09	0.543	0.727
PC.aa.C42.6	MRI	total cardiac fat	-0.12	-0.24	0.01	0.069	0.179
PC.ae.C30.0	MRI	total cardiac fat	-0.18	-0.3	-0.06	0.004	0.023
PC.ae.C32.1	MRI	total cardiac fat	-0.15	-0.26	-0.03	0.014	0.065
PC.ae.C32.2	MRI	total cardiac fat	-0.09	-0.2	0.02	0.121	0.291
PC.ae.C34.0	MRI	total cardiac fat	-0.2	-0.33	-0.08	0.001	0.011
PC.ae.C34.1	MRI	total cardiac fat	-0.2	-0.32	-0.08	0.001	0.012
PC.ae.C34.2	MRI	total cardiac fat	-0.15	-0.26	-0.03	0.014	0.065
PC.ae.C34.3	MRI	total cardiac fat	-0.21	-0.32	-0.1	0	0.007
PC.ae.C36.0	MRI	total cardiac fat	-0.15	-0.27	-0.03	0.017	0.071
PC.ae.C36.1	MRI	total cardiac fat	-0.21	-0.33	-0.09	0.001	0.009
PC.ae.C36.2	MRI	total cardiac fat	-0.2	-0.32	-0.09	0	0.007
PC.ae.C36.3	MRI	total cardiac fat	-0.16	-0.28	-0.04	0.01	0.053
PC.ae.C36.4	MRI	total cardiac fat	-0.06	-0.2	0.07	0.35	0.555
PC.ae.C36.5	MRI	total cardiac fat	-0.08	-0.2	0.05	0.226	0.406
PC.ae.C38.0	MRI	total cardiac fat	-0.07	-0.19	0.05	0.226	0.406
PC.ae.C38.1	MRI	total cardiac fat	-0.22	-0.35	-0.1	0.001	0.007
PC.ae.C38.2	MRI	total cardiac fat	-0.22	-0.34	-0.1	0	0.007
PC.ae.C38.3	MRI	total cardiac fat	-0.15	-0.27	-0.03	0.017	0.071
PC.ae.C38.4	MRI	total cardiac fat	-0.19	-0.32	-0.06	0.003	0.023
PC.ae.C38.5	MRI	total cardiac fat	-0.08	-0.21	0.05	0.225	0.406
PC.ae.C38.6	MRI	total cardiac fat	-0.05	-0.17	0.08	0.464	0.639
PC.ae.C40.1	MRI	total cardiac fat	-0.21	-0.33	-0.09	0.001	0.009
PC.ae.C40.2	MRI	total cardiac fat	-0.14	-0.27	-0.02	0.021	0.079
PC.ae.C40.3	MRI	total cardiac fat	-0.2	-0.31	-0.08	0.001	0.008
PC.ae.C40.4	MRI	total cardiac fat	-0.22	-0.34	-0.1	0.001	0.007
PC.ae.C40.5	MRI	total cardiac fat	-0.18	-0.31	-0.06	0.004	0.027
PC.ae.C40.6	MRI	total cardiac fat	-0.15	-0.28	-0.03	0.014	0.065
PC.ae.C42.1	MRI	total cardiac fat	-0.24	-0.36	-0.12	0	0.007
PC.ae.C42.2	MRI	total cardiac fat	-0.21	-0.33	-0.09	0	0.007
PC.ae.C42.3	MRI	total cardiac fat	-0.22	-0.34	-0.1	0	0.007
PC.ae.C42.4	MRI	total cardiac fat	-0.23	-0.34	-0.11	0	0.007
PC.ae.C42.5	MRI	total cardiac fat	-0.14	-0.26	-0.02	0.019	0.074
PC.ae.C44.3	MRI	total cardiac fat	-0.1	-0.23	0.02	0.104	0.263
PC.ae.C44.4	MRI	total cardiac fat	-0.17	-0.29	-0.05	0.005	0.028
PC.ae.C44.5	MRI	total cardiac fat	-0.1	-0.23	0.02	0.101	0.258
PC.ae.C44.6	MRI	total cardiac fat	-0.11	-0.23	0.01	0.067	0.177
SM..OH..C14.1	MRI	total cardiac fat	-0.12	-0.24	-0.01	0.03	0.098
SM..OH..C16.1	MRI	total cardiac fat	-0.13	-0.24	-0.01	0.029	0.098
SM..OH..C22.1	MRI	total cardiac fat	-0.09	-0.21	0.03	0.133	0.313
SM..OH..C22.2	MRI	total cardiac fat	-0.07	-0.18	0.04	0.201	0.385
SM..OH..C24.1	MRI	total cardiac fat	-0.09	-0.21	0.03	0.137	0.317
SM.C16.0	MRI	total cardiac fat	-0.16	-0.28	-0.05	0.006	0.034
SM.C16.1	MRI	total cardiac fat	0	-0.12	0.12	0.961	0.97
SM.C18.0	MRI	total cardiac fat	-0.02	-0.14	0.11	0.786	0.885
SM.C18.1	MRI	total cardiac fat	0.02	-0.09	0.14	0.679	0.84
SM.C20.2	MRI	total cardiac fat	-0.03	-0.14	0.09	0.679	0.84
SM.C24.0	MRI	total cardiac fat	-0.08	-0.21	0.04	0.197	0.385
SM.C24.1	MRI	total cardiac fat	-0.02	-0.14	0.1	0.784	0.885
H1	MRI	total cardiac fat	0.1	-0.01	0.21	0.065	0.176
fischer_ratio	MRI	total cardiac fat	0.05	-0.07	0.17	0.42	0.591
GABR	MRI	total cardiac fat	-0.01	-0.14	0.12	0.879	0.901
pro_cit	MRI	total cardiac fat	0.1	-0.03	0.22	0.141	0.296
aaa	MRI	total cardiac fat	0.07	-0.06	0.21	0.268	0.443
bcaa	MRI	total cardiac fat	0.12	0	0.23	0.042	0.154
gluco_aa	MRI	total cardiac fat	0.03	-0.09	0.16	0.595	0.658
keto_aa	MRI	total cardiac fat	0.07	-0.05	0.19	0.238	0.414
adma_arg	MRI	total cardiac fat	0.09	-0.05	0.22	0.199	0.379
met_ox	MRI	total cardiac fat	0.18	0.06	0.31	0.004	0.034
cit_arg	MRI	total cardiac fat	-0.04	-0.17	0.09	0.525	0.656
orn_arg	MRI	total cardiac fat	0.06	-0.07	0.19	0.336	0.516
beta_ox	MRI	total cardiac fat	0.04	-0.09	0.16	0.55	0.658
omega_ox	MRI	total cardiac fat	-0.16	-0.29	-0.04	0.013	0.069
total_AC	MRI	total cardiac fat	0.11	-0.01	0.23	0.071	0.193
total_longAC	MRI	total cardiac fat	-0.01	-0.13	0.11	0.904	0.904
total_medAC	MRI	total cardiac fat	0.05	-0.08	0.17	0.458	0.611
total_shortAC	MRI	total cardiac fat	0.08	-0.04	0.21	0.186	0.373
total_mufaAC	MRI	total cardiac fat	0.05	-0.07	0.17	0.412	0.591
total_pufaAC	MRI	total cardiac fat	0.03	-0.09	0.15	0.608	0.658
total_sfaAC	MRI	total cardiac fat	0.11	-0.01	0.24	0.069	0.193
pla2	MRI	total cardiac fat	-0.13	-0.25	-0.02	0.018	0.075
total_lysoPC	MRI	total cardiac fat	-0.17	-0.29	-0.05	0.005	0.034
mufa_lysoPC	MRI	total cardiac fat	-0.17	-0.29	-0.06	0.003	0.031
pufa_lysoPC	MRI	total cardiac fat	-0.19	-0.31	-0.08	0.001	0.025
sfa_lysoPC	MRI	total cardiac fat	-0.15	-0.27	-0.02	0.019	0.075
mufaPC_sfaPC	MRI	total cardiac fat	0.07	-0.04	0.18	0.228	0.414
PCae_PCaa	MRI	total cardiac fat	-0.21	-0.31	-0.11	0	0.002
pufaPC_mufaPC	MRI	total cardiac fat	0.03	-0.09	0.16	0.609	0.658
pufaPC_sfaPC	MRI	total cardiac fat	0.12	-0.01	0.24	0.061	0.193
total_sfaPCax	MRI	total cardiac fat	-0.15	-0.27	-0.03	0.014	0.069
total_mufaPCax	MRI	total cardiac fat	-0.07	-0.18	0.05	0.277	0.443
total_pufaPCax	MRI	total cardiac fat	-0.03	-0.15	0.09	0.609	0.658
total_PCax	MRI	total cardiac fat	-0.04	-0.16	0.08	0.489	0.63
total_PCaa	MRI	total cardiac fat	-0.03	-0.15	0.09	0.656	0.69
total_PCae	MRI	total cardiac fat	-0.18	-0.31	-0.06	0.003	0.031
total_SM	MRI	total cardiac fat	-0.11	-0.22	0.01	0.082	0.193
total_SM.OH	MRI	total cardiac fat	-0.1	-0.22	0.01	0.078	0.193
total_SM_nonOH	MRI	total cardiac fat	-0.1	-0.22	0.02	0.108	0.24
SM_PC	MRI	total cardiac fat	-0.04	-0.14	0.06	0.428	0.591
SM.OH_SMnonOH	MRI	total cardiac fat	-0.1	-0.21	0.01	0.081	0.193

[truncated: 27 more sheets: ECAT, PECAT, RFF, RSFF, INTRFar, INTRFpm, INTRFql, INTRFra, SMFFar, SMFFpm, SMFFql, SMFFra, total_Mfat, TOTFFar, TOTFFpm, TOTFFql, TOTFFra, BFI, BMI, FFMI …]
