# Supplementary material for: Serum metabolite patterns of adipose tissue distribution and body composition subphenotypes
Source: Lipids Health Dis. 2026 Apr 9;25:109. doi: 10.1186/s12944-026-02944-z (PMC13081499; doi:10.1186/s12944-026-02944-z)
Supplement: Supplementary file 5 — Additional file 5. Results for the pathway analysis. [file 12944_2026_2944_MOESM5_ESM.xlsx]

## Sheet: Tabelle1
			Subphenotype 2 vs. Subphenotype 1			Subphenotype 3 vs. Subphenotype 1			Subphenotype 4 vs. Subphenotype 1			Subphenotype 5 vs. Subphenotype 1
Pathway	total compounds	Hits	-log10(p)	FDR p-value	Impact	-log10(p)	FDR p-value	Impact	-log10(p)	FDR p-value	Impact	-log10(p)	FDR p-value	Impact
Alanine, aspartate and glutamate metabolism	28	2	4.71	<0.001	0.2	5.38	<0.001	0.19712	12.948	<0.001	0.19712	7.3282	<0.001	0.19712
Arginine and proline metabolism	36	4	3.91	0.002	0.31	3.0415	0.0025451	0.30581	7.2822	<0.001	0.30581	5.2261	<0.001	0.30581
Lysine degradation	30	2	3.68	0.002	0.11	1.1526	0.089512	0.11247	6.4871	<0.001	0.11247	2.1564	0.010852	0.11247
Selenocompound metabolism	20	1	3.33	0.002	0	2.3405	0.011622	0	6.9887	<0.001	0	4.4329	<0.001	0
Galactose metabolism	27	1	3.33	0.002	0.36	3.6911	<0.001	0.35614	6.8361	<0.001	0.35614	5.9914	<0.001	0.35614
Tryptophan metabolism	41	1	3.26	0.002	0.09	1.9339	0.027169	0.09417	6.2143	<0.001	0.09417	2.68	0.0038999	0.09417
Histidine metabolism	16	1	3.26	0.002	0	4.8384	<0.001	0	10.927	<0.001	0	6.728	<0.001	0
Butanoate metabolism	15	1	3.26	0.002	0	4.8384	<0.001	0	10.927	<0.001	0	6.728	<0.001	0
Nitrogen metabolism	6	1	3.26	0.002	0	4.8384	<0.001	0	10.927	<0.001	0	6.728	<0.001	0
Tyrosine metabolism	42	1	3.16	0.002	0.14	1.6251	0.036962	0.13972	5.9126	<0.001	0.13972	2.2233	0.0098489	0.13972
Ubiquinone and other terpenoid-quinone biosynthesis	18	1	3.16	0.002	0	1.6251	0.036962	0	5.9126	<0.001	0	2.2233	0.0098489	0
Glutathione metabolism	28	3	3.11	0.002	0.11	4.6894	<0.001	0.10839	10.081	<0.001	0.10839	7.1405	<0.001	0.10839
Glyoxylate and dicarboxylate metabolism	32	2	3.05	0.002	0.11	4.7318	<0.001	0.10582	9.8325	<0.001	0.10582	7.9289	<0.001	0.10582
Porphyrin metabolism	31	2	3.05	0.002	0	4.7318	<0.001	0	9.8325	<0.001	0	7.9289	<0.001	0
Arginine biosynthesis	14	4	2.57	0.005	0.48	3.0935	0.0025087	0.48223	6.0623	<0.001	0.48223	4.6022	<0.001	0.48223
Phenylalanine, tyrosine and tryptophan biosynthesis	4	2	2.51	0.005	1	1.2224	0.0839	1	6.0501	<0.001	1	1.764	0.024105	1
Phenylalanine metabolism	8	2	2.51	0.005	0.36	1.2224	0.0839	0.35714	6.0501	<0.001	0.35714	1.764	0.024105	0.35714
Valine, leucine and isoleucine degradation	40	3	1.93	0.017	0	0.20646	0.62164	0	4.0831	<0.001	0	1.427	0.04314	0
Valine, leucine and isoleucine biosynthesis	8	3	1.93	0.017	0	0.20646	0.62164	0	4.0831	<0.001	0	1.427	0.04314	0
Pantothenate and CoA biosynthesis	20	1	1.84	0.02	0	0.2899	0.55244	0	3.9524	<0.001	0	1.436	0.04314	0
Arachidonic acid metabolism	44	1	1.36	0.053	0	1.1151	0.089512	0	0.8943	0.12756	0	1.3809	0.04314	0
Linoleic acid metabolism	5	1	1.36	0.053	0	1.1151	0.089512	0	0.8943	0.12756	0	1.3809	0.04314	0
alpha-Linolenic acid metabolism	13	1	1.36	0.053	0	1.1151	0.089512	0	0.8943	0.12756	0	1.3809	0.04314	0
Glycerophospholipid metabolism	36	2	0.93	0.136	0.11	1.6241	0.036962	0.11182	1.1235	0.087786	0.11182	1.7232	0.02522	0.11182
Glycine, serine and threonine metabolism	33	1	0.79	0.169	0.26	1.6826	0.036962	0.25981	2.0151	0.011757	0.25981	3.1624	0.0013761	0.25981
Primary bile acid biosynthesis	46	1	0.79	0.169	0.01	1.6826	0.036962	0.00758	2.0151	0.011757	0.00758	3.1624	0.0013761	0.00758
Lipoic acid metabolism	28	1	0.79	0.169	0.002	1.6826	0.036962	0.0017	2.0151	0.011757	0.0017	3.1624	0.0013761	0.0017
Sphingolipid metabolism	32	1	0.75	0.176	0	0.38101	0.46581	0	0.93955	0.12756	0	0.77394	0.16829	0
