# Supplementary material for: Serum metabolite patterns of adipose tissue distribution and body composition subphenotypes
Source: Lipids Health Dis. 2026 Apr 9;25:109. doi: 10.1186/s12944-026-02944-z (PMC13081499; doi:10.1186/s12944-026-02944-z)
Supplement: Supplementary file 6 — Additional file 6. Results from the sensitivity analysis excluding individuals taking lipid-lowering medication adjusted for the full model. [file 12944_2026_2944_MOESM6_ESM.xlsx]

## Sheet: Explanation
This file shows all results from the linear regression analysis excluding individuals taking lipid lowering medication adjusted for age, sex, body height, diabetes status, hypertension, triglycerides, smoking, alcohol consumption and physical activity
Abbreviation	Explanation	Group
BMAT	bone marrow adipose tissue	MRI
BMAT L1	bone marrow adipose tissue at L1	MRI
BMAT L2	bone marrow adipose tissue at L2	MRI
BMI	body mass index	BIA_anthropometric
EPCAT	epicardial fat	MRI
FFMI	fat free mass index	BIA_anthropometric
FMI	fat mass index	BIA_anthropometric
HC	hip circumference	BIA_anthropometric
HF	heart fat	MRI
INTRFar	intracellular fat at autochthonous back muscles	MRI
INTRFpm	intracellular fat at psoas major	MRI
INTRFql	intracellular fat at quadratus lumborum	MRI
INTRFra	intracellular fat at rectus abdominis	MRI
PACAT	Paracardial fat	MRI
PECAT	pericardial fat	MRI
PFF	mean pancreas fat fraction	MRI
PFFcap	pancreas fat fraction at capus	MRI
PFFcau	pancreas fat fraction at cauda	MRI
PFFcor	pancreas fat fraction at corpus	MRI
RFF	renal fat fraction	MRI
RSFF	renal sinus fat fraction	MRI
SAT	subcutaneous adipose tissue	MRI
SMFFar	skeletal muscle fat fraction at autochthonous back muscles	MRI
SMFFpm	skeletal muscle fat fraction at psoas major	MRI
SMFFql	skeletal muscle fat fraction at quadratus lumborum	MRI
SMFFra	skeletal muscle fat fraction at rectus abdominis	MRI
Subphenotype	subphenotypes based on Grune et al., 2025	subphenotype
TAT	total adipose tissue	MRI
total_Mfat	total muscle fat weighted	MRI
TOTFFar	intra- and extracellular fat at autochthonous back muscles	MRI
TOTFFpm	intra- and extracellular fat at psoas major	MRI
TOTFFql	intra- and extracellular fat at quadratus lumborum	MRI
TOTFFra	intra- and extracellular fat at rectus abdominis	MRI
VAT	visceral adipose tissue	MRI
WC	waist circumference	BIA_anthropometric
WHR	waist to hip ratio	BIA_anthropometric

## Sheet: SAT
metabolite	exposure	estimate	CI_low	CI_high	p_val	p_val_FDR
C0	subcutaneous adipose tissue	0.2	0.08	0.32	0.001	0.0046
C2	subcutaneous adipose tissue	0.06	-0.06	0.18	0.344	0.5016
C3	subcutaneous adipose tissue	0.2	0.09	0.32	0.001	0.0041
C3.DC..C4.OH.	subcutaneous adipose tissue	0	-0.12	0.11	0.969	0.9826
C4	subcutaneous adipose tissue	0.22	0.09	0.34	0.001	0.0041
C4.1	subcutaneous adipose tissue	0.01	-0.11	0.13	0.853	0.9289
C5	subcutaneous adipose tissue	0.18	0.07	0.29	0.002	0.0083
C7.DC	subcutaneous adipose tissue	-0.04	-0.16	0.08	0.508	0.6798
C8	subcutaneous adipose tissue	0.03	-0.1	0.15	0.671	0.8369
C9	subcutaneous adipose tissue	0	-0.12	0.12	0.94	0.9703
C10	subcutaneous adipose tissue	0.01	-0.12	0.13	0.925	0.9643
C10.1	subcutaneous adipose tissue	0.07	-0.05	0.19	0.27	0.4358
C12	subcutaneous adipose tissue	0.01	-0.11	0.13	0.875	0.9434
C12.1	subcutaneous adipose tissue	0.09	-0.02	0.21	0.119	0.2234
C14	subcutaneous adipose tissue	0.05	-0.07	0.16	0.446	0.6141
C14.1	subcutaneous adipose tissue	0.05	-0.07	0.17	0.387	0.549
C14.1.OH	subcutaneous adipose tissue	0	-0.11	0.12	0.959	0.9792
C14.2	subcutaneous adipose tissue	0.05	-0.07	0.17	0.415	0.577
C14.2.OH	subcutaneous adipose tissue	0.03	-0.09	0.15	0.629	0.8132
C16	subcutaneous adipose tissue	0.09	-0.03	0.21	0.127	0.2315
C16.1.OH	subcutaneous adipose tissue	0	-0.12	0.11	0.944	0.9703
C16.2	subcutaneous adipose tissue	0.01	-0.11	0.13	0.822	0.9086
C18	subcutaneous adipose tissue	-0.06	-0.18	0.05	0.284	0.4454
C18.1	subcutaneous adipose tissue	0.14	0.02	0.25	0.023	0.0576
C18.2	subcutaneous adipose tissue	0.07	-0.05	0.18	0.27	0.4358
Ala	subcutaneous adipose tissue	0.2	0.09	0.32	0.001	0.0041
Arg	subcutaneous adipose tissue	0	-0.12	0.12	0.983	0.9831
Asn	subcutaneous adipose tissue	-0.06	-0.19	0.06	0.318	0.483
Asp	subcutaneous adipose tissue	0.12	-0.01	0.25	0.071	0.1499
Cit	subcutaneous adipose tissue	-0.09	-0.21	0.02	0.102	0.1997
Gln	subcutaneous adipose tissue	-0.09	-0.21	0.03	0.154	0.274
Glu	subcutaneous adipose tissue	0.32	0.22	0.43	0	0
Gly	subcutaneous adipose tissue	-0.17	-0.28	-0.05	0.004	0.015
His	subcutaneous adipose tissue	-0.04	-0.16	0.09	0.575	0.7561
Ile	subcutaneous adipose tissue	0.14	0.04	0.24	0.006	0.0217
Leu	subcutaneous adipose tissue	0.13	0.03	0.23	0.015	0.0458
Lys	subcutaneous adipose tissue	0.08	-0.05	0.2	0.238	0.4042
Met	subcutaneous adipose tissue	0.05	-0.07	0.17	0.393	0.551
Orn	subcutaneous adipose tissue	0.14	0.02	0.26	0.021	0.0549
Phe	subcutaneous adipose tissue	0.21	0.09	0.33	0.001	0.0041
Pro	subcutaneous adipose tissue	0.14	0.02	0.26	0.019	0.0523
Ser	subcutaneous adipose tissue	0.03	-0.09	0.15	0.669	0.8369
Thr	subcutaneous adipose tissue	-0.02	-0.14	0.11	0.798	0.9082
Trp	subcutaneous adipose tissue	0.01	-0.11	0.13	0.818	0.9086
Tyr	subcutaneous adipose tissue	0.28	0.17	0.4	0	0.0001
Val	subcutaneous adipose tissue	0.23	0.11	0.34	0	0.0011
Ac.Orn	subcutaneous adipose tissue	-0.02	-0.15	0.11	0.73	0.866
ADMA	subcutaneous adipose tissue	0.06	-0.07	0.19	0.343	0.5016
alpha.AAA	subcutaneous adipose tissue	0.16	0.05	0.27	0.003	0.013
Creatinine	subcutaneous adipose tissue	0.01	-0.1	0.11	0.88	0.9434
Kynurenine	subcutaneous adipose tissue	0.14	0.03	0.26	0.015	0.0458
Met.SO	subcutaneous adipose tissue	0.09	-0.03	0.21	0.15	0.27
SDMA	subcutaneous adipose tissue	0	-0.12	0.12	0.981	0.9831
Spermidine	subcutaneous adipose tissue	-0.06	-0.18	0.06	0.341	0.5016
t4.OH.Pro	subcutaneous adipose tissue	0.11	-0.01	0.23	0.079	0.1644
Taurine	subcutaneous adipose tissue	-0.02	-0.14	0.1	0.751	0.8771
total.DMA	subcutaneous adipose tissue	0.03	-0.1	0.15	0.686	0.849
lysoPC.a.C16.0	subcutaneous adipose tissue	-0.2	-0.31	-0.08	0.001	0.0046
lysoPC.a.C16.1	subcutaneous adipose tissue	-0.02	-0.13	0.1	0.775	0.8913
lysoPC.a.C17.0	subcutaneous adipose tissue	-0.34	-0.45	-0.22	0	0
lysoPC.a.C18.0	subcutaneous adipose tissue	-0.17	-0.29	-0.05	0.006	0.0206
lysoPC.a.C18.1	subcutaneous adipose tissue	-0.22	-0.33	-0.11	0	0.0011
lysoPC.a.C18.2	subcutaneous adipose tissue	-0.26	-0.37	-0.16	0	0.0001
lysoPC.a.C20.3	subcutaneous adipose tissue	-0.1	-0.21	0.02	0.095	0.1933
lysoPC.a.C20.4	subcutaneous adipose tissue	-0.13	-0.25	-0.02	0.017	0.0481
PC.aa.C28.1	subcutaneous adipose tissue	-0.03	-0.15	0.08	0.562	0.7466
PC.aa.C30.0	subcutaneous adipose tissue	-0.03	-0.15	0.09	0.647	0.8213
PC.aa.C32.0	subcutaneous adipose tissue	-0.13	-0.24	-0.01	0.032	0.0743
PC.aa.C32.1	subcutaneous adipose tissue	0.1	0	0.21	0.061	0.1313
PC.aa.C32.2	subcutaneous adipose tissue	0.02	-0.1	0.14	0.715	0.8625
PC.aa.C32.3	subcutaneous adipose tissue	-0.02	-0.13	0.09	0.749	0.8771
PC.aa.C34.1	subcutaneous adipose tissue	-0.06	-0.17	0.05	0.291	0.4527
PC.aa.C34.2	subcutaneous adipose tissue	-0.13	-0.24	-0.02	0.025	0.0577
PC.aa.C34.3	subcutaneous adipose tissue	-0.02	-0.13	0.09	0.714	0.8625
PC.aa.C34.4	subcutaneous adipose tissue	0.04	-0.08	0.16	0.492	0.6653
PC.aa.C36.1	subcutaneous adipose tissue	0.05	-0.06	0.16	0.381	0.5458
PC.aa.C36.2	subcutaneous adipose tissue	-0.04	-0.15	0.07	0.486	0.6637
PC.aa.C36.3	subcutaneous adipose tissue	-0.03	-0.14	0.08	0.641	0.8213
PC.aa.C36.4	subcutaneous adipose tissue	-0.09	-0.2	0.02	0.121	0.2237
PC.aa.C36.5	subcutaneous adipose tissue	-0.01	-0.12	0.11	0.902	0.9475
PC.aa.C36.6	subcutaneous adipose tissue	-0.03	-0.15	0.09	0.613	0.7985
PC.aa.C38.0	subcutaneous adipose tissue	-0.14	-0.26	-0.02	0.02	0.0534
PC.aa.C38.1	subcutaneous adipose tissue	-0.1	-0.22	0.02	0.105	0.2013
PC.aa.C38.3	subcutaneous adipose tissue	0.2	0.1	0.3	0	0.0017
PC.aa.C38.4	subcutaneous adipose tissue	0.02	-0.09	0.13	0.712	0.8625
PC.aa.C38.5	subcutaneous adipose tissue	-0.06	-0.17	0.06	0.325	0.4891
PC.aa.C38.6	subcutaneous adipose tissue	-0.15	-0.27	-0.03	0.013	0.042
PC.aa.C40.2	subcutaneous adipose tissue	-0.15	-0.27	-0.03	0.016	0.0463
PC.aa.C40.3	subcutaneous adipose tissue	-0.1	-0.21	0.02	0.102	0.1997
PC.aa.C40.4	subcutaneous adipose tissue	0.06	-0.05	0.18	0.259	0.4353
PC.aa.C40.5	subcutaneous adipose tissue	0.09	-0.02	0.2	0.119	0.2234
PC.aa.C40.6	subcutaneous adipose tissue	0.01	-0.11	0.12	0.885	0.9434
PC.aa.C42.0	subcutaneous adipose tissue	-0.19	-0.3	-0.08	0.001	0.0054
PC.aa.C42.1	subcutaneous adipose tissue	-0.25	-0.36	-0.14	0	0.0003
PC.aa.C42.2	subcutaneous adipose tissue	-0.21	-0.33	-0.09	0.001	0.0041
PC.aa.C42.4	subcutaneous adipose tissue	-0.19	-0.3	-0.07	0.002	0.0075
PC.aa.C42.5	subcutaneous adipose tissue	-0.01	-0.13	0.1	0.802	0.9082
PC.aa.C42.6	subcutaneous adipose tissue	-0.13	-0.25	-0.01	0.036	0.0801
PC.ae.C30.0	subcutaneous adipose tissue	-0.12	-0.23	0	0.044	0.0973
PC.ae.C32.1	subcutaneous adipose tissue	-0.11	-0.23	0	0.045	0.0973
PC.ae.C32.2	subcutaneous adipose tissue	-0.07	-0.18	0.04	0.207	0.3561
PC.ae.C34.0	subcutaneous adipose tissue	-0.13	-0.24	-0.01	0.035	0.0789
PC.ae.C34.1	subcutaneous adipose tissue	-0.13	-0.25	-0.02	0.024	0.0577
PC.ae.C34.2	subcutaneous adipose tissue	-0.14	-0.25	-0.03	0.014	0.0457
PC.ae.C34.3	subcutaneous adipose tissue	-0.2	-0.31	-0.1	0	0.0021
PC.ae.C36.0	subcutaneous adipose tissue	-0.15	-0.27	-0.04	0.01	0.0352
PC.ae.C36.1	subcutaneous adipose tissue	-0.19	-0.3	-0.08	0.001	0.0049
PC.ae.C36.2	subcutaneous adipose tissue	-0.26	-0.36	-0.15	0	0.0001
PC.ae.C36.3	subcutaneous adipose tissue	-0.14	-0.25	-0.02	0.019	0.0528
PC.ae.C36.4	subcutaneous adipose tissue	-0.06	-0.18	0.07	0.375	0.5418
PC.ae.C36.5	subcutaneous adipose tissue	-0.1	-0.22	0.02	0.092	0.1889
PC.ae.C38.0	subcutaneous adipose tissue	-0.13	-0.25	-0.02	0.023	0.0576
PC.ae.C38.1	subcutaneous adipose tissue	-0.2	-0.31	-0.08	0.001	0.006
PC.ae.C38.2	subcutaneous adipose tissue	-0.24	-0.36	-0.13	0	0.0007
PC.ae.C38.3	subcutaneous adipose tissue	-0.13	-0.24	-0.02	0.024	0.0576
PC.ae.C38.4	subcutaneous adipose tissue	-0.21	-0.32	-0.09	0.001	0.0041
PC.ae.C38.5	subcutaneous adipose tissue	-0.08	-0.21	0.04	0.186	0.3239
PC.ae.C38.6	subcutaneous adipose tissue	-0.1	-0.22	0.02	0.103	0.1997
PC.ae.C40.1	subcutaneous adipose tissue	-0.23	-0.34	-0.11	0	0.0015
PC.ae.C40.2	subcutaneous adipose tissue	-0.08	-0.19	0.03	0.169	0.2981
PC.ae.C40.3	subcutaneous adipose tissue	-0.13	-0.24	-0.03	0.015	0.0458
PC.ae.C40.4	subcutaneous adipose tissue	-0.22	-0.34	-0.11	0	0.0015
PC.ae.C40.5	subcutaneous adipose tissue	-0.22	-0.34	-0.11	0	0.0017
PC.ae.C40.6	subcutaneous adipose tissue	-0.24	-0.35	-0.12	0	0.0009
PC.ae.C42.1	subcutaneous adipose tissue	-0.17	-0.29	-0.06	0.003	0.0124
PC.ae.C42.2	subcutaneous adipose tissue	-0.18	-0.29	-0.07	0.002	0.0082
PC.ae.C42.3	subcutaneous adipose tissue	-0.26	-0.37	-0.14	0	0.0002
PC.ae.C42.4	subcutaneous adipose tissue	-0.23	-0.34	-0.11	0	0.0011
PC.ae.C42.5	subcutaneous adipose tissue	-0.18	-0.29	-0.07	0.002	0.0074
PC.ae.C44.3	subcutaneous adipose tissue	-0.19	-0.3	-0.07	0.001	0.0065
PC.ae.C44.4	subcutaneous adipose tissue	-0.18	-0.3	-0.07	0.001	0.0065
PC.ae.C44.5	subcutaneous adipose tissue	-0.14	-0.25	-0.03	0.017	0.0481
PC.ae.C44.6	subcutaneous adipose tissue	-0.19	-0.3	-0.08	0.001	0.0054
SM..OH..C14.1	subcutaneous adipose tissue	-0.06	-0.16	0.05	0.283	0.4454
SM..OH..C16.1	subcutaneous adipose tissue	-0.06	-0.16	0.05	0.272	0.4358
SM..OH..C22.1	subcutaneous adipose tissue	-0.01	-0.12	0.1	0.811	0.9086
SM..OH..C22.2	subcutaneous adipose tissue	-0.05	-0.15	0.05	0.317	0.483
SM..OH..C24.1	subcutaneous adipose tissue	-0.01	-0.13	0.1	0.844	0.927
SM.C16.0	subcutaneous adipose tissue	-0.13	-0.24	-0.02	0.02	0.0543
SM.C16.1	subcutaneous adipose tissue	0.13	0.02	0.24	0.021	0.0545
SM.C18.0	subcutaneous adipose tissue	0.06	-0.05	0.18	0.271	0.4358
SM.C18.1	subcutaneous adipose tissue	0.15	0.04	0.26	0.008	0.0271
SM.C20.2	subcutaneous adipose tissue	0.02	-0.09	0.13	0.729	0.866
SM.C24.0	subcutaneous adipose tissue	-0.01	-0.13	0.11	0.894	0.9455
SM.C24.1	subcutaneous adipose tissue	0.02	-0.1	0.13	0.774	0.8913
H1	subcutaneous adipose tissue	0.15	0.05	0.25	0.003	0.0131
fischer_ratio	subcutaneous adipose tissue	-0.01	-0.12	0.1	0.892	0.8925
GABR	subcutaneous adipose tissue	-0.08	-0.21	0.04	0.186	0.3184
pro_cit	subcutaneous adipose tissue	0.19	0.07	0.3	0.001	0.0057
aaa	subcutaneous adipose tissue	0.2	0.09	0.32	0.001	0.0046
bcaa	subcutaneous adipose tissue	0.18	0.07	0.28	0.001	0.0051
gluco_aa	subcutaneous adipose tissue	0.06	-0.07	0.18	0.382	0.478
keto_aa	subcutaneous adipose tissue	0.12	0	0.23	0.042	0.1214
adma_arg	subcutaneous adipose tissue	0.05	-0.08	0.18	0.454	0.5194
met_ox	subcutaneous adipose tissue	0.04	-0.08	0.15	0.546	0.5907
cit_arg	subcutaneous adipose tissue	-0.07	-0.19	0.05	0.275	0.377
orn_arg	subcutaneous adipose tissue	0.16	0.03	0.28	0.016	0.0501
beta_ox	subcutaneous adipose tissue	-0.07	-0.19	0.05	0.236	0.3494
omega_ox	subcutaneous adipose tissue	-0.19	-0.31	-0.07	0.003	0.0104
total_AC	subcutaneous adipose tissue	0.1	-0.02	0.21	0.114	0.2591
total_longAC	subcutaneous adipose tissue	0.08	-0.04	0.19	0.201	0.3213
total_medAC	subcutaneous adipose tissue	0.03	-0.09	0.15	0.656	0.6729
total_shortAC	subcutaneous adipose tissue	0.08	-0.04	0.2	0.184	0.3184
total_mufaAC	subcutaneous adipose tissue	0.08	-0.03	0.2	0.161	0.3184
total_pufaAC	subcutaneous adipose tissue	0.05	-0.06	0.17	0.379	0.478
total_sfaAC	subcutaneous adipose tissue	0.09	-0.02	0.21	0.115	0.2591
pla2	subcutaneous adipose tissue	-0.2	-0.31	-0.1	0	0.0025
total_lysoPC	subcutaneous adipose tissue	-0.22	-0.34	-0.11	0	0.0024
mufa_lysoPC	subcutaneous adipose tissue	-0.2	-0.31	-0.09	0	0.0031
pufa_lysoPC	subcutaneous adipose tissue	-0.25	-0.35	-0.14	0	0.0005
sfa_lysoPC	subcutaneous adipose tissue	-0.2	-0.31	-0.08	0.001	0.0046
mufaPC_sfaPC	subcutaneous adipose tissue	0.09	-0.02	0.2	0.112	0.2591
PCae_PCaa	subcutaneous adipose tissue	-0.14	-0.23	-0.04	0.006	0.0214
pufaPC_mufaPC	subcutaneous adipose tissue	-0.06	-0.18	0.05	0.273	0.377
pufaPC_sfaPC	subcutaneous adipose tissue	0.07	-0.04	0.19	0.216	0.3331
total_sfaPCax	subcutaneous adipose tissue	-0.15	-0.26	-0.03	0.013	0.0439
total_mufaPCax	subcutaneous adipose tissue	-0.03	-0.14	0.08	0.628	0.6608
total_pufaPCax	subcutaneous adipose tissue	-0.09	-0.2	0.02	0.117	0.2591
total_PCax	subcutaneous adipose tissue	-0.08	-0.19	0.04	0.184	0.3184
total_PCaa	subcutaneous adipose tissue	-0.06	-0.17	0.05	0.283	0.377
total_PCae	subcutaneous adipose tissue	-0.2	-0.32	-0.09	0.001	0.0041
total_SM	subcutaneous adipose tissue	-0.04	-0.16	0.07	0.437	0.5146
total_SM.OH	subcutaneous adipose tissue	-0.04	-0.15	0.06	0.399	0.4833
total_SM_nonOH	subcutaneous adipose tissue	-0.04	-0.15	0.08	0.522	0.5798
SM_PC	subcutaneous adipose tissue	0.06	-0.03	0.16	0.191	0.3184
SM.OH_SMnonOH	subcutaneous adipose tissue	-0.08	-0.19	0.02	0.123	0.2591

## Sheet: TAT
metabolite	exposure	estimate	CI_low	CI_high	p_val	p_val_FDR
C0	total adipose tissue	0.2	0.08	0.32	0.001	0.0043
C2	total adipose tissue	0.06	-0.07	0.18	0.368	0.5366
C3	total adipose tissue	0.22	0.1	0.34	0	0.0014
C3.DC..C4.OH.	total adipose tissue	0.01	-0.11	0.13	0.87	0.9012
C4	total adipose tissue	0.18	0.05	0.31	0.005	0.0162
C4.1	total adipose tissue	-0.03	-0.15	0.09	0.605	0.748
C5	total adipose tissue	0.18	0.06	0.29	0.003	0.0102
C7.DC	total adipose tissue	-0.04	-0.17	0.08	0.471	0.6369
C8	total adipose tissue	0.04	-0.09	0.16	0.568	0.7269
C9	total adipose tissue	0	-0.12	0.13	0.954	0.9669
C10	total adipose tissue	0.02	-0.11	0.14	0.806	0.8905
C10.1	total adipose tissue	0.08	-0.05	0.2	0.216	0.3501
C12	total adipose tissue	0.01	-0.11	0.14	0.839	0.9008
C12.1	total adipose tissue	0.11	-0.01	0.23	0.079	0.1511
C14	total adipose tissue	0.05	-0.07	0.17	0.405	0.5687
C14.1	total adipose tissue	0.06	-0.07	0.18	0.36	0.5303
C14.1.OH	total adipose tissue	-0.01	-0.13	0.11	0.839	0.9008
C14.2	total adipose tissue	0.06	-0.07	0.18	0.377	0.5403
C14.2.OH	total adipose tissue	0.03	-0.1	0.16	0.631	0.7619
C16	total adipose tissue	0.09	-0.03	0.21	0.143	0.2482
C16.1.OH	total adipose tissue	-0.02	-0.14	0.11	0.778	0.8673
C16.2	total adipose tissue	0	-0.13	0.12	0.964	0.9705
C18	total adipose tissue	-0.09	-0.21	0.03	0.149	0.2562
C18.1	total adipose tissue	0.13	0.01	0.25	0.038	0.0819
C18.2	total adipose tissue	0.04	-0.08	0.16	0.505	0.6647
Ala	total adipose tissue	0.25	0.13	0.37	0	0.0004
Arg	total adipose tissue	-0.03	-0.15	0.1	0.692	0.8146
Asn	total adipose tissue	-0.07	-0.2	0.05	0.26	0.404
Asp	total adipose tissue	0.1	-0.04	0.23	0.153	0.2595
Cit	total adipose tissue	-0.12	-0.24	-0.01	0.04	0.0856
Gln	total adipose tissue	-0.1	-0.23	0.02	0.096	0.1778
Glu	total adipose tissue	0.38	0.27	0.48	0	0
Gly	total adipose tissue	-0.21	-0.33	-0.09	0	0.0022
His	total adipose tissue	-0.05	-0.18	0.08	0.471	0.6369
Ile	total adipose tissue	0.18	0.08	0.29	0	0.0022
Leu	total adipose tissue	0.16	0.05	0.27	0.003	0.011
Lys	total adipose tissue	0.08	-0.05	0.21	0.246	0.3905
Met	total adipose tissue	0.04	-0.08	0.17	0.482	0.6398
Orn	total adipose tissue	0.14	0.02	0.27	0.028	0.0665
Phe	total adipose tissue	0.23	0.1	0.35	0	0.002
Pro	total adipose tissue	0.13	0.01	0.25	0.033	0.0743
Ser	total adipose tissue	0.01	-0.11	0.14	0.865	0.9012
Thr	total adipose tissue	-0.04	-0.17	0.09	0.524	0.683
Trp	total adipose tissue	0.02	-0.11	0.14	0.775	0.8673
Tyr	total adipose tissue	0.3	0.18	0.42	0	0
Val	total adipose tissue	0.26	0.15	0.37	0	0.0001
Ac.Orn	total adipose tissue	-0.04	-0.17	0.1	0.58	0.7362
ADMA	total adipose tissue	0.06	-0.07	0.19	0.358	0.5303
alpha.AAA	total adipose tissue	0.21	0.1	0.32	0	0.0014
Creatinine	total adipose tissue	0.01	-0.1	0.12	0.858	0.9012
Kynurenine	total adipose tissue	0.15	0.03	0.27	0.013	0.038
Met.SO	total adipose tissue	0.11	-0.02	0.23	0.092	0.1746
SDMA	total adipose tissue	-0.01	-0.13	0.12	0.922	0.9413
Spermidine	total adipose tissue	-0.05	-0.17	0.08	0.451	0.6217
t4.OH.Pro	total adipose tissue	0.1	-0.03	0.22	0.123	0.2224
Taurine	total adipose tissue	-0.02	-0.15	0.11	0.756	0.8673
total.DMA	total adipose tissue	0	-0.13	0.13	0.996	0.9955
lysoPC.a.C16.0	total adipose tissue	-0.24	-0.36	-0.12	0	0.0006
lysoPC.a.C16.1	total adipose tissue	-0.03	-0.15	0.08	0.566	0.7269
lysoPC.a.C17.0	total adipose tissue	-0.41	-0.52	-0.29	0	0
lysoPC.a.C18.0	total adipose tissue	-0.22	-0.34	-0.1	0	0.0022
lysoPC.a.C18.1	total adipose tissue	-0.28	-0.39	-0.17	0	0
lysoPC.a.C18.2	total adipose tissue	-0.33	-0.44	-0.22	0	0
lysoPC.a.C20.3	total adipose tissue	-0.13	-0.25	-0.01	0.034	0.0762
lysoPC.a.C20.4	total adipose tissue	-0.19	-0.3	-0.07	0.001	0.0049
PC.aa.C28.1	total adipose tissue	-0.05	-0.17	0.07	0.377	0.5403
PC.aa.C30.0	total adipose tissue	-0.03	-0.15	0.09	0.651	0.7743
PC.aa.C32.0	total adipose tissue	-0.13	-0.25	-0.01	0.037	0.0802
PC.aa.C32.1	total adipose tissue	0.12	0.01	0.24	0.032	0.0743
PC.aa.C32.2	total adipose tissue	0.03	-0.09	0.15	0.622	0.7564
PC.aa.C32.3	total adipose tissue	-0.03	-0.15	0.09	0.617	0.7564
PC.aa.C34.1	total adipose tissue	-0.07	-0.18	0.05	0.258	0.404
PC.aa.C34.2	total adipose tissue	-0.13	-0.25	-0.02	0.024	0.0586
PC.aa.C34.3	total adipose tissue	-0.02	-0.13	0.1	0.767	0.8673
PC.aa.C34.4	total adipose tissue	0.06	-0.06	0.18	0.357	0.5303
PC.aa.C36.1	total adipose tissue	0.04	-0.07	0.16	0.479	0.6398
PC.aa.C36.2	total adipose tissue	-0.05	-0.17	0.06	0.358	0.5303
PC.aa.C36.3	total adipose tissue	-0.02	-0.13	0.09	0.736	0.8598
PC.aa.C36.4	total adipose tissue	-0.08	-0.19	0.04	0.191	0.313
PC.aa.C36.5	total adipose tissue	0.01	-0.11	0.13	0.918	0.9413
PC.aa.C36.6	total adipose tissue	-0.01	-0.13	0.11	0.811	0.8905
PC.aa.C38.0	total adipose tissue	-0.15	-0.28	-0.03	0.014	0.0389
PC.aa.C38.1	total adipose tissue	-0.13	-0.25	0	0.052	0.1077
PC.aa.C38.3	total adipose tissue	0.23	0.12	0.34	0	0.0003
PC.aa.C38.4	total adipose tissue	0.03	-0.09	0.15	0.592	0.7381
PC.aa.C38.5	total adipose tissue	-0.05	-0.17	0.07	0.401	0.5686
PC.aa.C38.6	total adipose tissue	-0.14	-0.26	-0.01	0.032	0.0743
PC.aa.C40.2	total adipose tissue	-0.18	-0.3	-0.05	0.005	0.0153
PC.aa.C40.3	total adipose tissue	-0.12	-0.24	0	0.056	0.1152
PC.aa.C40.4	total adipose tissue	0.06	-0.05	0.18	0.29	0.4456
PC.aa.C40.5	total adipose tissue	0.09	-0.03	0.21	0.129	0.23
PC.aa.C40.6	total adipose tissue	0.03	-0.09	0.15	0.589	0.7381
PC.aa.C42.0	total adipose tissue	-0.2	-0.31	-0.08	0.001	0.0035
PC.aa.C42.1	total adipose tissue	-0.27	-0.39	-0.16	0	0.0001
PC.aa.C42.2	total adipose tissue	-0.25	-0.37	-0.12	0	0.0007
PC.aa.C42.4	total adipose tissue	-0.2	-0.32	-0.09	0.001	0.0035
PC.aa.C42.5	total adipose tissue	-0.01	-0.13	0.11	0.864	0.9012
PC.aa.C42.6	total adipose tissue	-0.13	-0.26	-0.01	0.033	0.0745
PC.ae.C30.0	total adipose tissue	-0.14	-0.26	-0.03	0.017	0.0442
PC.ae.C32.1	total adipose tissue	-0.14	-0.25	-0.02	0.02	0.0514
PC.ae.C32.2	total adipose tissue	-0.11	-0.22	0.01	0.066	0.1339
PC.ae.C34.0	total adipose tissue	-0.15	-0.27	-0.03	0.016	0.0428
PC.ae.C34.1	total adipose tissue	-0.17	-0.28	-0.05	0.007	0.0199
PC.ae.C34.2	total adipose tissue	-0.17	-0.28	-0.05	0.004	0.0134
PC.ae.C34.3	total adipose tissue	-0.25	-0.36	-0.14	0	0.0002
PC.ae.C36.0	total adipose tissue	-0.18	-0.3	-0.06	0.003	0.0096
PC.ae.C36.1	total adipose tissue	-0.23	-0.34	-0.11	0	0.0007
PC.ae.C36.2	total adipose tissue	-0.3	-0.41	-0.2	0	0
PC.ae.C36.3	total adipose tissue	-0.16	-0.28	-0.04	0.008	0.0237
PC.ae.C36.4	total adipose tissue	-0.05	-0.18	0.08	0.431	0.5988
PC.ae.C36.5	total adipose tissue	-0.11	-0.24	0.01	0.069	0.1376
PC.ae.C38.0	total adipose tissue	-0.14	-0.26	-0.02	0.027	0.0662
PC.ae.C38.1	total adipose tissue	-0.22	-0.34	-0.1	0	0.0022
PC.ae.C38.2	total adipose tissue	-0.3	-0.42	-0.18	0	0
PC.ae.C38.3	total adipose tissue	-0.14	-0.25	-0.03	0.016	0.0428
PC.ae.C38.4	total adipose tissue	-0.23	-0.35	-0.11	0	0.0013
PC.ae.C38.5	total adipose tissue	-0.09	-0.22	0.04	0.17	0.2851
PC.ae.C38.6	total adipose tissue	-0.1	-0.23	0.02	0.095	0.1778
PC.ae.C40.1	total adipose tissue	-0.26	-0.38	-0.15	0	0.0002
PC.ae.C40.2	total adipose tissue	-0.11	-0.22	0.01	0.078	0.1511
PC.ae.C40.3	total adipose tissue	-0.16	-0.27	-0.06	0.003	0.011
PC.ae.C40.4	total adipose tissue	-0.26	-0.38	-0.14	0	0.0002
PC.ae.C40.5	total adipose tissue	-0.26	-0.37	-0.14	0	0.0002
PC.ae.C40.6	total adipose tissue	-0.26	-0.38	-0.15	0	0.0002
PC.ae.C42.1	total adipose tissue	-0.24	-0.35	-0.12	0	0.0006
PC.ae.C42.2	total adipose tissue	-0.24	-0.35	-0.12	0	0.0005
PC.ae.C42.3	total adipose tissue	-0.3	-0.41	-0.18	0	0
PC.ae.C42.4	total adipose tissue	-0.25	-0.37	-0.14	0	0.0002
PC.ae.C42.5	total adipose tissue	-0.19	-0.31	-0.08	0.001	0.0037
PC.ae.C44.3	total adipose tissue	-0.23	-0.35	-0.11	0	0.0012
PC.ae.C44.4	total adipose tissue	-0.2	-0.32	-0.08	0.001	0.0033
PC.ae.C44.5	total adipose tissue	-0.16	-0.27	-0.04	0.01	0.0286
PC.ae.C44.6	total adipose tissue	-0.2	-0.32	-0.08	0.001	0.0032
SM..OH..C14.1	total adipose tissue	-0.08	-0.19	0.02	0.121	0.2204
SM..OH..C16.1	total adipose tissue	-0.08	-0.19	0.03	0.14	0.2458
SM..OH..C22.1	total adipose tissue	-0.03	-0.14	0.09	0.652	0.7743
SM..OH..C22.2	total adipose tissue	-0.07	-0.17	0.03	0.183	0.3033
SM..OH..C24.1	total adipose tissue	-0.02	-0.14	0.1	0.777	0.8673
SM.C16.0	total adipose tissue	-0.16	-0.28	-0.05	0.005	0.0162
SM.C16.1	total adipose tissue	0.11	-0.01	0.22	0.073	0.1446
SM.C18.0	total adipose tissue	0.07	-0.04	0.19	0.222	0.3569
SM.C18.1	total adipose tissue	0.14	0.02	0.25	0.018	0.0459
SM.C20.2	total adipose tissue	0.02	-0.1	0.13	0.761	0.8673
SM.C24.0	total adipose tissue	-0.01	-0.13	0.11	0.854	0.9012
SM.C24.1	total adipose tissue	0.01	-0.11	0.14	0.823	0.8962
H1	total adipose tissue	0.13	0.02	0.23	0.018	0.0469
fischer_ratio	total adipose tissue	0.03	-0.08	0.14	0.61	0.61
GABR	total adipose tissue	-0.1	-0.22	0.03	0.142	0.2933
pro_cit	total adipose tissue	0.2	0.08	0.32	0.001	0.0041
aaa	total adipose tissue	0.22	0.09	0.34	0.001	0.0027
bcaa	total adipose tissue	0.21	0.11	0.32	0	0.0008
gluco_aa	total adipose tissue	0.06	-0.07	0.19	0.349	0.4179
keto_aa	total adipose tissue	0.14	0.02	0.26	0.018	0.0518
adma_arg	total adipose tissue	0.07	-0.06	0.2	0.302	0.3895
met_ox	total adipose tissue	0.07	-0.05	0.19	0.252	0.3795
cit_arg	total adipose tissue	-0.07	-0.19	0.06	0.283	0.3814
orn_arg	total adipose tissue	0.18	0.05	0.31	0.009	0.0284
beta_ox	total adipose tissue	-0.06	-0.18	0.07	0.366	0.4179
omega_ox	total adipose tissue	-0.18	-0.31	-0.06	0.004	0.0159
total_AC	total adipose tissue	0.1	-0.02	0.22	0.112	0.2551
total_longAC	total adipose tissue	0.07	-0.05	0.19	0.256	0.3795
total_medAC	total adipose tissue	0.04	-0.09	0.16	0.581	0.5961
total_shortAC	total adipose tissue	0.08	-0.04	0.2	0.206	0.3583
total_mufaAC	total adipose tissue	0.09	-0.03	0.21	0.154	0.2933
total_pufaAC	total adipose tissue	0.04	-0.08	0.16	0.486	0.5255
total_sfaAC	total adipose tissue	0.1	-0.02	0.22	0.115	0.2551
pla2	total adipose tissue	-0.25	-0.36	-0.15	0	0.0001
total_lysoPC	total adipose tissue	-0.28	-0.4	-0.17	0	0.0001
mufa_lysoPC	total adipose tissue	-0.26	-0.37	-0.15	0	0.0001
pufa_lysoPC	total adipose tissue	-0.31	-0.42	-0.2	0	0
sfa_lysoPC	total adipose tissue	-0.25	-0.36	-0.13	0	0.0005
mufaPC_sfaPC	total adipose tissue	0.09	-0.02	0.2	0.106	0.2551
PCae_PCaa	total adipose tissue	-0.18	-0.28	-0.08	0	0.0019
pufaPC_mufaPC	total adipose tissue	-0.07	-0.19	0.06	0.286	0.3814
pufaPC_sfaPC	total adipose tissue	0.08	-0.04	0.2	0.198	0.3583
total_sfaPCax	total adipose tissue	-0.16	-0.28	-0.04	0.011	0.0352
total_mufaPCax	total adipose tissue	-0.03	-0.15	0.08	0.576	0.5961
total_pufaPCax	total adipose tissue	-0.09	-0.2	0.03	0.151	0.2933
total_PCax	total adipose tissue	-0.07	-0.19	0.04	0.227	0.3781
total_PCaa	total adipose tissue	-0.05	-0.17	0.06	0.361	0.4179
total_PCae	total adipose tissue	-0.23	-0.35	-0.11	0	0.0008
total_SM	total adipose tissue	-0.06	-0.18	0.05	0.279	0.3814
total_SM.OH	total adipose tissue	-0.06	-0.17	0.04	0.247	0.3795
total_SM_nonOH	total adipose tissue	-0.06	-0.18	0.06	0.341	0.4179
SM_PC	total adipose tissue	0.04	-0.06	0.14	0.397	0.4411
SM.OH_SMnonOH	total adipose tissue	-0.1	-0.21	0.01	0.07	0.1866

## Sheet: VAT
metabolite	exposure	estimate	CI_low	CI_high	p_val	p_val_FDR
C0	visceral adipose tissue	0.18	0.02	0.33	0.025	0.0673
C2	visceral adipose tissue	0.05	-0.11	0.2	0.558	0.7019
C3	visceral adipose tissue	0.24	0.09	0.39	0.002	0.0078
C3.DC..C4.OH.	visceral adipose tissue	0.04	-0.11	0.19	0.626	0.7613
C4	visceral adipose tissue	0.07	-0.09	0.24	0.368	0.5592
C4.1	visceral adipose tissue	-0.13	-0.28	0.02	0.096	0.1997
C5	visceral adipose tissue	0.15	0	0.3	0.044	0.1062
C7.DC	visceral adipose tissue	-0.05	-0.2	0.1	0.521	0.6855
C8	visceral adipose tissue	0.06	-0.1	0.22	0.49	0.6561
C9	visceral adipose tissue	0	-0.16	0.16	0.991	0.9906
C10	visceral adipose tissue	0.04	-0.12	0.2	0.648	0.7821
C10.1	visceral adipose tissue	0.09	-0.06	0.25	0.245	0.431
C12	visceral adipose tissue	0.02	-0.14	0.18	0.815	0.8753
C12.1	visceral adipose tissue	0.13	-0.02	0.29	0.095	0.1997
C14	visceral adipose tissue	0.06	-0.09	0.21	0.456	0.6458
C14.1	visceral adipose tissue	0.06	-0.09	0.22	0.439	0.634
C14.1.OH	visceral adipose tissue	-0.05	-0.2	0.1	0.54	0.6972
C14.2	visceral adipose tissue	0.06	-0.09	0.22	0.436	0.634
C14.2.OH	visceral adipose tissue	0.03	-0.13	0.19	0.725	0.8337
C16	visceral adipose tissue	0.08	-0.08	0.23	0.328	0.5151
C16.1.OH	visceral adipose tissue	-0.05	-0.2	0.11	0.553	0.7019
C16.2	visceral adipose tissue	-0.04	-0.2	0.11	0.599	0.7414
C18	visceral adipose tissue	-0.14	-0.29	0.02	0.081	0.1821
C18.1	visceral adipose tissue	0.09	-0.06	0.25	0.234	0.4221
C18.2	visceral adipose tissue	-0.02	-0.18	0.13	0.766	0.8442
Ala	visceral adipose tissue	0.33	0.18	0.48	0	0.0003
Arg	visceral adipose tissue	-0.09	-0.25	0.07	0.292	0.4706
Asn	visceral adipose tissue	-0.09	-0.25	0.07	0.286	0.4692
Asp	visceral adipose tissue	0.03	-0.14	0.2	0.703	0.8274
Cit	visceral adipose tissue	-0.17	-0.32	-0.02	0.023	0.0649
Gln	visceral adipose tissue	-0.13	-0.29	0.02	0.096	0.1997
Glu	visceral adipose tissue	0.45	0.31	0.58	0	0
Gly	visceral adipose tissue	-0.28	-0.43	-0.14	0	0.0011
His	visceral adipose tissue	-0.07	-0.23	0.1	0.409	0.6093
Ile	visceral adipose tissue	0.26	0.13	0.39	0	0.0007
Leu	visceral adipose tissue	0.21	0.08	0.35	0.002	0.0084
Lys	visceral adipose tissue	0.07	-0.09	0.23	0.409	0.6093
Met	visceral adipose tissue	0.02	-0.14	0.18	0.805	0.8753
Orn	visceral adipose tissue	0.12	-0.04	0.28	0.146	0.2827
Phe	visceral adipose tissue	0.23	0.08	0.39	0.004	0.0146
Pro	visceral adipose tissue	0.09	-0.06	0.25	0.231	0.4209
Ser	visceral adipose tissue	-0.03	-0.18	0.13	0.734	0.8371
Thr	visceral adipose tissue	-0.1	-0.26	0.07	0.243	0.431
Trp	visceral adipose tissue	0.03	-0.13	0.18	0.754	0.8442
Tyr	visceral adipose tissue	0.3	0.14	0.45	0	0.001
Val	visceral adipose tissue	0.31	0.16	0.45	0	0.0005
Ac.Orn	visceral adipose tissue	-0.07	-0.23	0.1	0.43	0.634
ADMA	visceral adipose tissue	0.05	-0.11	0.22	0.527	0.6874
alpha.AAA	visceral adipose tissue	0.29	0.15	0.43	0	0.0006
Creatinine	visceral adipose tissue	0.01	-0.13	0.15	0.854	0.8904
Kynurenine	visceral adipose tissue	0.15	0	0.3	0.055	0.1279
Met.SO	visceral adipose tissue	0.13	-0.02	0.29	0.09	0.1968
SDMA	visceral adipose tissue	-0.02	-0.18	0.14	0.769	0.8442
Spermidine	visceral adipose tissue	-0.02	-0.17	0.14	0.841	0.8832
t4.OH.Pro	visceral adipose tissue	0.06	-0.1	0.22	0.451	0.6458
Taurine	visceral adipose tissue	-0.02	-0.18	0.14	0.827	0.8753
total.DMA	visceral adipose tissue	-0.06	-0.22	0.1	0.472	0.6502
lysoPC.a.C16.0	visceral adipose tissue	-0.3	-0.45	-0.15	0	0.0007
lysoPC.a.C16.1	visceral adipose tissue	-0.07	-0.22	0.08	0.342	0.5253
lysoPC.a.C17.0	visceral adipose tissue	-0.51	-0.66	-0.37	0	0
lysoPC.a.C18.0	visceral adipose tissue	-0.31	-0.47	-0.16	0	0.0007
lysoPC.a.C18.1	visceral adipose tissue	-0.4	-0.53	-0.26	0	0
lysoPC.a.C18.2	visceral adipose tissue	-0.44	-0.57	-0.3	0	0
lysoPC.a.C20.3	visceral adipose tissue	-0.18	-0.33	-0.03	0.017	0.0514
lysoPC.a.C20.4	visceral adipose tissue	-0.28	-0.43	-0.14	0	0.0008
PC.aa.C28.1	visceral adipose tissue	-0.09	-0.24	0.06	0.227	0.4201
PC.aa.C30.0	visceral adipose tissue	-0.03	-0.18	0.13	0.745	0.843
PC.aa.C32.0	visceral adipose tissue	-0.11	-0.26	0.04	0.147	0.2827
PC.aa.C32.1	visceral adipose tissue	0.15	0.01	0.29	0.037	0.0987
PC.aa.C32.2	visceral adipose tissue	0.05	-0.11	0.2	0.549	0.7019
PC.aa.C32.3	visceral adipose tissue	-0.05	-0.2	0.09	0.483	0.6536
PC.aa.C34.1	visceral adipose tissue	-0.07	-0.22	0.07	0.327	0.5151
PC.aa.C34.2	visceral adipose tissue	-0.13	-0.27	0.02	0.089	0.196
PC.aa.C34.3	visceral adipose tissue	-0.01	-0.15	0.14	0.924	0.9499
PC.aa.C34.4	visceral adipose tissue	0.09	-0.07	0.24	0.268	0.449
PC.aa.C36.1	visceral adipose tissue	0.02	-0.13	0.16	0.824	0.8753
PC.aa.C36.2	visceral adipose tissue	-0.08	-0.22	0.06	0.277	0.4603
PC.aa.C36.3	visceral adipose tissue	0	-0.15	0.14	0.986	0.9906
PC.aa.C36.4	visceral adipose tissue	-0.04	-0.19	0.11	0.593	0.7404
PC.aa.C36.5	visceral adipose tissue	0.04	-0.11	0.19	0.626	0.7613
PC.aa.C36.6	visceral adipose tissue	0.02	-0.13	0.18	0.758	0.8442
PC.aa.C38.0	visceral adipose tissue	-0.16	-0.32	-0.01	0.039	0.1006
PC.aa.C38.1	visceral adipose tissue	-0.17	-0.33	-0.01	0.042	0.1059
PC.aa.C38.3	visceral adipose tissue	0.26	0.13	0.4	0	0.001
PC.aa.C38.4	visceral adipose tissue	0.05	-0.1	0.2	0.482	0.6536
PC.aa.C38.5	visceral adipose tissue	-0.03	-0.18	0.12	0.718	0.8316
PC.aa.C38.6	visceral adipose tissue	-0.08	-0.23	0.08	0.341	0.5253
PC.aa.C40.2	visceral adipose tissue	-0.22	-0.38	-0.07	0.005	0.0169
PC.aa.C40.3	visceral adipose tissue	-0.15	-0.3	0	0.055	0.1279
PC.aa.C40.4	visceral adipose tissue	0.05	-0.1	0.2	0.509	0.6758
PC.aa.C40.5	visceral adipose tissue	0.08	-0.07	0.23	0.293	0.4706
PC.aa.C40.6	visceral adipose tissue	0.09	-0.06	0.24	0.262	0.449
PC.aa.C42.0	visceral adipose tissue	-0.19	-0.34	-0.05	0.01	0.0315
PC.aa.C42.1	visceral adipose tissue	-0.29	-0.43	-0.14	0	0.001
PC.aa.C42.2	visceral adipose tissue	-0.29	-0.45	-0.14	0	0.0015
PC.aa.C42.4	visceral adipose tissue	-0.22	-0.37	-0.07	0.005	0.0171
PC.aa.C42.5	visceral adipose tissue	0	-0.15	0.15	0.988	0.9906
PC.aa.C42.6	visceral adipose tissue	-0.13	-0.28	0.03	0.102	0.21
PC.ae.C30.0	visceral adipose tissue	-0.19	-0.34	-0.04	0.014	0.0422
PC.ae.C32.1	visceral adipose tissue	-0.17	-0.31	-0.02	0.022	0.0642
PC.ae.C32.2	visceral adipose tissue	-0.17	-0.31	-0.03	0.016	0.0477
PC.ae.C34.0	visceral adipose tissue	-0.18	-0.33	-0.03	0.019	0.0562
PC.ae.C34.1	visceral adipose tissue	-0.22	-0.37	-0.07	0.004	0.0159
PC.ae.C34.2	visceral adipose tissue	-0.21	-0.35	-0.07	0.004	0.0146
PC.ae.C34.3	visceral adipose tissue	-0.32	-0.46	-0.18	0	0.0001
PC.ae.C36.0	visceral adipose tissue	-0.23	-0.38	-0.08	0.002	0.01
PC.ae.C36.1	visceral adipose tissue	-0.28	-0.43	-0.14	0	0.0009
PC.ae.C36.2	visceral adipose tissue	-0.37	-0.5	-0.23	0	0
PC.ae.C36.3	visceral adipose tissue	-0.19	-0.34	-0.04	0.011	0.0362
PC.ae.C36.4	visceral adipose tissue	-0.03	-0.2	0.13	0.685	0.8199
PC.ae.C36.5	visceral adipose tissue	-0.13	-0.28	0.03	0.111	0.2225
PC.ae.C38.0	visceral adipose tissue	-0.12	-0.27	0.03	0.124	0.2455
PC.ae.C38.1	visceral adipose tissue	-0.24	-0.4	-0.09	0.002	0.0099
PC.ae.C38.2	visceral adipose tissue	-0.4	-0.54	-0.25	0	0
PC.ae.C38.3	visceral adipose tissue	-0.15	-0.29	-0.01	0.039	0.1006
PC.ae.C38.4	visceral adipose tissue	-0.25	-0.41	-0.1	0.001	0.0062
PC.ae.C38.5	visceral adipose tissue	-0.09	-0.25	0.07	0.266	0.449
PC.ae.C38.6	visceral adipose tissue	-0.1	-0.26	0.05	0.191	0.3622
PC.ae.C40.1	visceral adipose tissue	-0.32	-0.46	-0.17	0	0.0005
PC.ae.C40.2	visceral adipose tissue	-0.15	-0.3	0	0.044	0.1062
PC.ae.C40.3	visceral adipose tissue	-0.22	-0.35	-0.08	0.002	0.0084
PC.ae.C40.4	visceral adipose tissue	-0.3	-0.45	-0.15	0	0.0008
PC.ae.C40.5	visceral adipose tissue	-0.3	-0.45	-0.15	0	0.0008
PC.ae.C40.6	visceral adipose tissue	-0.29	-0.44	-0.14	0	0.001
PC.ae.C42.1	visceral adipose tissue	-0.35	-0.5	-0.21	0	0.0001
PC.ae.C42.2	visceral adipose tissue	-0.34	-0.48	-0.19	0	0.0001
PC.ae.C42.3	visceral adipose tissue	-0.36	-0.5	-0.21	0	0.0001
PC.ae.C42.4	visceral adipose tissue	-0.27	-0.42	-0.13	0	0.0015
PC.ae.C42.5	visceral adipose tissue	-0.2	-0.35	-0.06	0.006	0.0217
PC.ae.C44.3	visceral adipose tissue	-0.28	-0.43	-0.13	0	0.0013
PC.ae.C44.4	visceral adipose tissue	-0.21	-0.36	-0.06	0.006	0.0192
PC.ae.C44.5	visceral adipose tissue	-0.17	-0.32	-0.02	0.024	0.0665
PC.ae.C44.6	visceral adipose tissue	-0.2	-0.35	-0.05	0.008	0.025
SM..OH..C14.1	visceral adipose tissue	-0.14	-0.27	0	0.043	0.1062
SM..OH..C16.1	visceral adipose tissue	-0.12	-0.26	0.01	0.075	0.1702
SM..OH..C22.1	visceral adipose tissue	-0.05	-0.2	0.09	0.472	0.6502
SM..OH..C22.2	visceral adipose tissue	-0.11	-0.24	0.02	0.111	0.2225
SM..OH..C24.1	visceral adipose tissue	-0.03	-0.18	0.12	0.713	0.8316
SM.C16.0	visceral adipose tissue	-0.21	-0.36	-0.07	0.003	0.0136
SM.C16.1	visceral adipose tissue	0.03	-0.12	0.18	0.692	0.8209
SM.C18.0	visceral adipose tissue	0.08	-0.06	0.23	0.261	0.449
SM.C18.1	visceral adipose tissue	0.09	-0.05	0.23	0.213	0.3987
SM.C20.2	visceral adipose tissue	0.01	-0.13	0.15	0.879	0.9104
SM.C24.0	visceral adipose tissue	-0.02	-0.17	0.14	0.819	0.8753
SM.C24.1	visceral adipose tissue	0	-0.15	0.16	0.958	0.978
H1	visceral adipose tissue	0.05	-0.08	0.18	0.465	0.6502
fischer_ratio	visceral adipose tissue	0.11	-0.03	0.26	0.12	0.2833
GABR	visceral adipose tissue	-0.11	-0.27	0.05	0.177	0.3538
pro_cit	visceral adipose tissue	0.2	0.05	0.35	0.011	0.043
aaa	visceral adipose tissue	0.21	0.06	0.37	0.008	0.0337
bcaa	visceral adipose tissue	0.27	0.13	0.41	0	0.0007
gluco_aa	visceral adipose tissue	0.07	-0.1	0.23	0.416	0.5553
keto_aa	visceral adipose tissue	0.18	0.03	0.33	0.018	0.061
adma_arg	visceral adipose tissue	0.11	-0.06	0.28	0.199	0.3648
met_ox	visceral adipose tissue	0.14	-0.01	0.29	0.066	0.1718
cit_arg	visceral adipose tissue	-0.06	-0.22	0.1	0.446	0.5746
orn_arg	visceral adipose tissue	0.2	0.03	0.37	0.018	0.061
beta_ox	visceral adipose tissue	-0.01	-0.17	0.14	0.87	0.8699
omega_ox	visceral adipose tissue	-0.15	-0.31	0.01	0.069	0.1718
total_AC	visceral adipose tissue	0.09	-0.06	0.25	0.232	0.3828
total_longAC	visceral adipose tissue	0.05	-0.11	0.2	0.559	0.6393
total_medAC	visceral adipose tissue	0.05	-0.11	0.21	0.547	0.6393
total_shortAC	visceral adipose tissue	0.07	-0.09	0.22	0.409	0.5553
total_mufaAC	visceral adipose tissue	0.09	-0.07	0.24	0.271	0.4162
total_pufaAC	visceral adipose tissue	0.01	-0.14	0.17	0.854	0.8699
total_sfaAC	visceral adipose tissue	0.09	-0.06	0.25	0.239	0.3828
pla2	visceral adipose tissue	-0.34	-0.48	-0.2	0	0
total_lysoPC	visceral adipose tissue	-0.38	-0.52	-0.23	0	0
mufa_lysoPC	visceral adipose tissue	-0.36	-0.5	-0.22	0	0
pufa_lysoPC	visceral adipose tissue	-0.42	-0.56	-0.28	0	0
sfa_lysoPC	visceral adipose tissue	-0.32	-0.47	-0.17	0	0.0003
mufaPC_sfaPC	visceral adipose tissue	0.09	-0.05	0.23	0.21	0.3648
PCae_PCaa	visceral adipose tissue	-0.26	-0.38	-0.14	0	0.0003
pufaPC_mufaPC	visceral adipose tissue	-0.06	-0.21	0.09	0.46	0.5746
pufaPC_sfaPC	visceral adipose tissue	0.08	-0.07	0.23	0.295	0.4378
total_sfaPCax	visceral adipose tissue	-0.15	-0.31	0	0.049	0.1522
total_mufaPCax	visceral adipose tissue	-0.04	-0.18	0.1	0.583	0.6477
total_pufaPCax	visceral adipose tissue	-0.06	-0.21	0.09	0.409	0.5553
total_PCax	visceral adipose tissue	-0.05	-0.2	0.1	0.497	0.6018
total_PCaa	visceral adipose tissue	-0.03	-0.17	0.12	0.697	0.7536
total_PCae	visceral adipose tissue	-0.26	-0.41	-0.11	0.001	0.0029
total_SM	visceral adipose tissue	-0.1	-0.25	0.05	0.174	0.3538
total_SM.OH	visceral adipose tissue	-0.1	-0.23	0.04	0.153	0.3399
total_SM_nonOH	visceral adipose tissue	-0.1	-0.24	0.05	0.202	0.3648
SM_PC	visceral adipose tissue	-0.01	-0.14	0.11	0.838	0.8699
SM.OH_SMnonOH	visceral adipose tissue	-0.13	-0.26	0.01	0.066	0.1718

## Sheet: BM
metabolite	exposure	estimate	CI_low	CI_high	p_val	p_val_FDR
C0	bone marrow fat	0.06	-0.06	0.18	0.337	0.718
C2	bone marrow fat	-0.02	-0.14	0.1	0.727	0.8791
C3	bone marrow fat	-0.03	-0.15	0.09	0.613	0.844
C3.DC..C4.OH.	bone marrow fat	0.01	-0.11	0.13	0.865	0.9573
C4	bone marrow fat	0.03	-0.1	0.16	0.665	0.8523
C4.1	bone marrow fat	-0.06	-0.18	0.06	0.339	0.718
C5	bone marrow fat	0.04	-0.08	0.15	0.553	0.822
C7.DC	bone marrow fat	0	-0.12	0.12	0.986	0.9866
C8	bone marrow fat	0.04	-0.08	0.17	0.518	0.813
C9	bone marrow fat	0.11	-0.01	0.23	0.081	0.4913
C10	bone marrow fat	0.05	-0.08	0.18	0.431	0.7765
C10.1	bone marrow fat	0.04	-0.08	0.17	0.472	0.7828
C12	bone marrow fat	0.06	-0.07	0.18	0.365	0.7295
C12.1	bone marrow fat	0.03	-0.09	0.15	0.588	0.8339
C14	bone marrow fat	0.05	-0.07	0.16	0.458	0.7769
C14.1	bone marrow fat	0.04	-0.08	0.17	0.471	0.7828
C14.1.OH	bone marrow fat	-0.05	-0.17	0.07	0.377	0.7343
C14.2	bone marrow fat	0.05	-0.07	0.17	0.413	0.7548
C14.2.OH	bone marrow fat	0.08	-0.04	0.21	0.177	0.632
C16	bone marrow fat	-0.03	-0.15	0.09	0.631	0.8453
C16.1.OH	bone marrow fat	-0.07	-0.19	0.05	0.284	0.7096
C16.2	bone marrow fat	-0.06	-0.18	0.06	0.345	0.7196
C18	bone marrow fat	0.03	-0.09	0.15	0.661	0.8523
C18.1	bone marrow fat	-0.07	-0.19	0.05	0.254	0.6881
C18.2	bone marrow fat	-0.09	-0.21	0.03	0.16	0.632
Ala	bone marrow fat	0.08	-0.04	0.2	0.191	0.6642
Arg	bone marrow fat	0.02	-0.11	0.15	0.756	0.8835
Asn	bone marrow fat	-0.07	-0.19	0.05	0.266	0.6932
Asp	bone marrow fat	0.03	-0.1	0.16	0.665	0.8523
Cit	bone marrow fat	-0.11	-0.23	0.01	0.064	0.4252
Gln	bone marrow fat	-0.02	-0.14	0.1	0.73	0.8791
Glu	bone marrow fat	0.07	-0.04	0.18	0.232	0.6642
Gly	bone marrow fat	-0.13	-0.25	-0.01	0.035	0.3404
His	bone marrow fat	-0.01	-0.14	0.11	0.824	0.9251
Ile	bone marrow fat	0.02	-0.08	0.12	0.737	0.8791
Leu	bone marrow fat	-0.03	-0.13	0.08	0.582	0.8339
Lys	bone marrow fat	0.01	-0.12	0.13	0.937	0.9719
Met	bone marrow fat	-0.07	-0.19	0.06	0.288	0.7096
Orn	bone marrow fat	0.05	-0.07	0.18	0.382	0.7343
Phe	bone marrow fat	-0.04	-0.16	0.09	0.557	0.822
Pro	bone marrow fat	-0.04	-0.16	0.08	0.547	0.822
Ser	bone marrow fat	-0.1	-0.22	0.02	0.101	0.5589
Thr	bone marrow fat	-0.04	-0.17	0.09	0.513	0.813
Trp	bone marrow fat	0	-0.12	0.12	0.986	0.9866
Tyr	bone marrow fat	0.03	-0.09	0.15	0.574	0.8339
Val	bone marrow fat	0.02	-0.1	0.13	0.768	0.8835
Ac.Orn	bone marrow fat	-0.03	-0.16	0.09	0.601	0.8432
ADMA	bone marrow fat	-0.06	-0.19	0.07	0.351	0.7206
alpha.AAA	bone marrow fat	0.02	-0.09	0.13	0.741	0.8791
Creatinine	bone marrow fat	-0.14	-0.25	-0.04	0.009	0.222
Kynurenine	bone marrow fat	-0.04	-0.16	0.08	0.517	0.813
Met.SO	bone marrow fat	-0.08	-0.2	0.05	0.216	0.6642
SDMA	bone marrow fat	-0.04	-0.16	0.08	0.536	0.822
Spermidine	bone marrow fat	-0.1	-0.22	0.02	0.107	0.5589
t4.OH.Pro	bone marrow fat	-0.03	-0.15	0.09	0.621	0.8453
Taurine	bone marrow fat	0.08	-0.04	0.21	0.203	0.6642
total.DMA	bone marrow fat	-0.05	-0.18	0.07	0.414	0.7548
lysoPC.a.C16.0	bone marrow fat	-0.07	-0.19	0.05	0.245	0.6762
lysoPC.a.C16.1	bone marrow fat	0.04	-0.08	0.16	0.489	0.7934
lysoPC.a.C17.0	bone marrow fat	-0.08	-0.2	0.04	0.174	0.632
lysoPC.a.C18.0	bone marrow fat	-0.03	-0.15	0.09	0.656	0.8523
lysoPC.a.C18.1	bone marrow fat	-0.06	-0.17	0.05	0.292	0.7096
lysoPC.a.C18.2	bone marrow fat	-0.06	-0.17	0.06	0.329	0.718
lysoPC.a.C20.3	bone marrow fat	-0.01	-0.13	0.11	0.889	0.9594
lysoPC.a.C20.4	bone marrow fat	-0.08	-0.19	0.03	0.165	0.632
PC.aa.C28.1	bone marrow fat	0.06	-0.06	0.18	0.325	0.718
PC.aa.C30.0	bone marrow fat	0.08	-0.04	0.2	0.198	0.6642
PC.aa.C32.0	bone marrow fat	-0.05	-0.16	0.07	0.448	0.7769
PC.aa.C32.1	bone marrow fat	0.11	0	0.22	0.051	0.3766
PC.aa.C32.2	bone marrow fat	0.18	0.06	0.3	0.003	0.1634
PC.aa.C32.3	bone marrow fat	0.15	0.04	0.27	0.008	0.222
PC.aa.C34.1	bone marrow fat	0.05	-0.06	0.16	0.39	0.7404
PC.aa.C34.2	bone marrow fat	0.06	-0.06	0.17	0.31	0.718
PC.aa.C34.3	bone marrow fat	0.12	0.01	0.23	0.04	0.3674
PC.aa.C34.4	bone marrow fat	0.18	0.06	0.29	0.003	0.1634
PC.aa.C36.1	bone marrow fat	0.13	0.02	0.24	0.024	0.2644
PC.aa.C36.2	bone marrow fat	0.08	-0.03	0.19	0.144	0.632
PC.aa.C36.3	bone marrow fat	0.07	-0.04	0.18	0.23	0.6642
PC.aa.C36.4	bone marrow fat	0.01	-0.11	0.12	0.881	0.9594
PC.aa.C36.5	bone marrow fat	0.08	-0.04	0.2	0.17	0.632
PC.aa.C36.6	bone marrow fat	0.14	0.03	0.26	0.016	0.2641
PC.aa.C38.0	bone marrow fat	0	-0.12	0.12	0.973	0.9866
PC.aa.C38.1	bone marrow fat	0.06	-0.07	0.18	0.355	0.7206
PC.aa.C38.3	bone marrow fat	0.13	0.02	0.24	0.02	0.2644
PC.aa.C38.4	bone marrow fat	0.04	-0.07	0.16	0.455	0.7769
PC.aa.C38.5	bone marrow fat	0.07	-0.04	0.19	0.222	0.6642
PC.aa.C38.6	bone marrow fat	0.02	-0.1	0.15	0.704	0.8712
PC.aa.C40.2	bone marrow fat	-0.05	-0.17	0.08	0.447	0.7769
PC.aa.C40.3	bone marrow fat	0.04	-0.08	0.16	0.477	0.7828
PC.aa.C40.4	bone marrow fat	0.09	-0.03	0.2	0.142	0.632
PC.aa.C40.5	bone marrow fat	0.12	0	0.23	0.054	0.3766
PC.aa.C40.6	bone marrow fat	0.08	-0.03	0.2	0.159	0.632
PC.aa.C42.0	bone marrow fat	-0.13	-0.24	-0.02	0.025	0.2644
PC.aa.C42.1	bone marrow fat	-0.15	-0.26	-0.03	0.014	0.2562
PC.aa.C42.2	bone marrow fat	-0.11	-0.23	0.02	0.089	0.5218
PC.aa.C42.4	bone marrow fat	-0.09	-0.21	0.03	0.16	0.632
PC.aa.C42.5	bone marrow fat	0.01	-0.11	0.13	0.911	0.9643
PC.aa.C42.6	bone marrow fat	-0.01	-0.13	0.12	0.921	0.9671
PC.ae.C30.0	bone marrow fat	-0.06	-0.17	0.06	0.331	0.718
PC.ae.C32.1	bone marrow fat	-0.07	-0.18	0.05	0.241	0.6762
PC.ae.C32.2	bone marrow fat	-0.03	-0.14	0.08	0.631	0.8453
PC.ae.C34.0	bone marrow fat	-0.02	-0.14	0.1	0.698	0.8712
PC.ae.C34.1	bone marrow fat	-0.03	-0.15	0.09	0.65	0.8523
PC.ae.C34.2	bone marrow fat	0.04	-0.07	0.16	0.437	0.7769
PC.ae.C34.3	bone marrow fat	-0.01	-0.12	0.1	0.897	0.9594
PC.ae.C36.0	bone marrow fat	0	-0.11	0.12	0.967	0.9866
PC.ae.C36.1	bone marrow fat	0.02	-0.09	0.14	0.703	0.8712
PC.ae.C36.2	bone marrow fat	-0.03	-0.14	0.08	0.588	0.8339
PC.ae.C36.3	bone marrow fat	0.06	-0.06	0.18	0.324	0.718
PC.ae.C36.4	bone marrow fat	0.01	-0.12	0.13	0.9	0.9594
PC.ae.C36.5	bone marrow fat	0.01	-0.11	0.13	0.877	0.9594
PC.ae.C38.0	bone marrow fat	0.07	-0.05	0.19	0.226	0.6642
PC.ae.C38.1	bone marrow fat	0	-0.12	0.12	0.987	0.9866
PC.ae.C38.2	bone marrow fat	-0.08	-0.2	0.04	0.175	0.632
PC.ae.C38.3	bone marrow fat	0.01	-0.1	0.12	0.845	0.9418
PC.ae.C38.4	bone marrow fat	-0.08	-0.2	0.04	0.209	0.6642
PC.ae.C38.5	bone marrow fat	-0.02	-0.15	0.1	0.697	0.8712
PC.ae.C38.6	bone marrow fat	0.02	-0.1	0.14	0.769	0.8835
PC.ae.C40.1	bone marrow fat	0.02	-0.1	0.13	0.798	0.9037
PC.ae.C40.2	bone marrow fat	0.04	-0.08	0.16	0.531	0.822
PC.ae.C40.3	bone marrow fat	-0.02	-0.13	0.09	0.759	0.8835
PC.ae.C40.4	bone marrow fat	-0.11	-0.23	0.01	0.076	0.4854
PC.ae.C40.5	bone marrow fat	-0.1	-0.22	0.02	0.105	0.5589
PC.ae.C40.6	bone marrow fat	-0.05	-0.17	0.07	0.398	0.7446
PC.ae.C42.1	bone marrow fat	-0.05	-0.17	0.07	0.379	0.7343
PC.ae.C42.2	bone marrow fat	-0.03	-0.15	0.08	0.557	0.822
PC.ae.C42.3	bone marrow fat	-0.06	-0.18	0.05	0.283	0.7096
PC.ae.C42.4	bone marrow fat	-0.12	-0.23	0	0.052	0.3766
PC.ae.C42.5	bone marrow fat	-0.16	-0.28	-0.05	0.005	0.1693
PC.ae.C44.3	bone marrow fat	-0.09	-0.21	0.03	0.128	0.6213
PC.ae.C44.4	bone marrow fat	-0.09	-0.21	0.02	0.122	0.6162
PC.ae.C44.5	bone marrow fat	-0.12	-0.24	0	0.045	0.3766
PC.ae.C44.6	bone marrow fat	-0.13	-0.25	-0.02	0.023	0.2644
SM..OH..C14.1	bone marrow fat	0	-0.11	0.1	0.939	0.9719
SM..OH..C16.1	bone marrow fat	0.01	-0.09	0.12	0.791	0.9023
SM..OH..C22.1	bone marrow fat	0.15	0.03	0.26	0.011	0.222
SM..OH..C22.2	bone marrow fat	0.05	-0.05	0.16	0.3	0.718
SM..OH..C24.1	bone marrow fat	0.12	0	0.24	0.051	0.3766
SM.C16.0	bone marrow fat	0.02	-0.09	0.13	0.731	0.8791
SM.C16.1	bone marrow fat	0.07	-0.05	0.18	0.26	0.6913
SM.C18.0	bone marrow fat	0.07	-0.05	0.19	0.229	0.6642
SM.C18.1	bone marrow fat	0.06	-0.05	0.17	0.312	0.718
SM.C20.2	bone marrow fat	0.13	0.02	0.24	0.024	0.2644
SM.C24.0	bone marrow fat	0.19	0.07	0.31	0.002	0.1634
SM.C24.1	bone marrow fat	0.09	-0.03	0.21	0.132	0.6233
H1	bone marrow fat	0.03	-0.08	0.13	0.607	0.8435
fischer_ratio	bone marrow fat	0	-0.12	0.11	0.949	0.9957
GABR	bone marrow fat	0.01	-0.12	0.14	0.889	0.9957
pro_cit	bone marrow fat	0.06	-0.05	0.18	0.293	0.7516
aaa	bone marrow fat	0.01	-0.12	0.13	0.903	0.9957
bcaa	bone marrow fat	0	-0.11	0.11	0.996	0.9957
gluco_aa	bone marrow fat	-0.02	-0.15	0.11	0.741	0.9957
keto_aa	bone marrow fat	-0.01	-0.13	0.1	0.856	0.9957
adma_arg	bone marrow fat	-0.06	-0.19	0.07	0.357	0.7516
met_ox	bone marrow fat	-0.03	-0.15	0.09	0.58	0.9957
cit_arg	bone marrow fat	-0.11	-0.23	0.01	0.072	0.7516
orn_arg	bone marrow fat	0.06	-0.07	0.19	0.353	0.7516
beta_ox	bone marrow fat	-0.04	-0.16	0.07	0.468	0.8509
omega_ox	bone marrow fat	0.02	-0.1	0.15	0.706	0.9957
total_AC	bone marrow fat	-0.01	-0.13	0.12	0.932	0.9957
total_longAC	bone marrow fat	0	-0.12	0.12	0.975	0.9957
total_medAC	bone marrow fat	0.05	-0.07	0.18	0.396	0.7911
total_shortAC	bone marrow fat	-0.02	-0.14	0.1	0.755	0.9957
total_mufaAC	bone marrow fat	0.02	-0.1	0.14	0.794	0.9957
total_pufaAC	bone marrow fat	-0.01	-0.13	0.11	0.835	0.9957
total_sfaAC	bone marrow fat	-0.01	-0.13	0.11	0.891	0.9957
pla2	bone marrow fat	-0.12	-0.23	-0.01	0.027	0.5469
total_lysoPC	bone marrow fat	-0.06	-0.18	0.06	0.307	0.7516
mufa_lysoPC	bone marrow fat	-0.05	-0.16	0.07	0.416	0.7932
pufa_lysoPC	bone marrow fat	-0.06	-0.18	0.05	0.267	0.7516
sfa_lysoPC	bone marrow fat	-0.06	-0.18	0.06	0.314	0.7516
mufaPC_sfaPC	bone marrow fat	0.07	-0.04	0.18	0.183	0.7516
PCae_PCaa	bone marrow fat	-0.12	-0.22	-0.03	0.014	0.5469
pufaPC_mufaPC	bone marrow fat	-0.03	-0.15	0.09	0.655	0.9957
pufaPC_sfaPC	bone marrow fat	0.07	-0.04	0.18	0.228	0.7516
total_sfaPCax	bone marrow fat	0	-0.12	0.12	0.957	0.9957
total_mufaPCax	bone marrow fat	0.07	-0.05	0.18	0.253	0.7516
total_pufaPCax	bone marrow fat	0.06	-0.05	0.18	0.272	0.7516
total_PCax	bone marrow fat	0.07	-0.04	0.18	0.227	0.7516
total_PCaa	bone marrow fat	0.08	-0.03	0.19	0.167	0.7516
total_PCae	bone marrow fat	-0.02	-0.14	0.1	0.788	0.9957
total_SM	bone marrow fat	0.07	-0.04	0.19	0.209	0.7516
total_SM.OH	bone marrow fat	0.07	-0.03	0.18	0.185	0.7516
total_SM_nonOH	bone marrow fat	0.07	-0.04	0.19	0.222	0.7516
SM_PC	bone marrow fat	0.01	-0.09	0.11	0.847	0.9957
SM.OH_SMnonOH	bone marrow fat	0.05	-0.06	0.16	0.341	0.7516

## Sheet: BMFFL1
metabolite	exposure	estimate	CI_low	CI_high	p_val	p_val_FDR
C0	bone marrow fat at L1	0.04	-0.08	0.16	0.482	0.7402
C2	bone marrow fat at L1	-0.02	-0.14	0.1	0.725	0.8764
C3	bone marrow fat at L1	-0.04	-0.16	0.08	0.549	0.8081
C3.DC..C4.OH.	bone marrow fat at L1	0.03	-0.09	0.15	0.663	0.8346
C4	bone marrow fat at L1	0.02	-0.1	0.15	0.711	0.8722
C4.1	bone marrow fat at L1	-0.08	-0.2	0.04	0.176	0.5897
C5	bone marrow fat at L1	0.04	-0.07	0.16	0.48	0.7402
C7.DC	bone marrow fat at L1	0	-0.12	0.12	0.999	0.9986
C8	bone marrow fat at L1	0.05	-0.07	0.17	0.433	0.7275
C9	bone marrow fat at L1	0.09	-0.04	0.21	0.169	0.5897
C10	bone marrow fat at L1	0.06	-0.07	0.19	0.349	0.7005
C10.1	bone marrow fat at L1	0.05	-0.07	0.17	0.408	0.7275
C12	bone marrow fat at L1	0.07	-0.06	0.19	0.287	0.6763
C12.1	bone marrow fat at L1	0.04	-0.08	0.16	0.553	0.8081
C14	bone marrow fat at L1	0.05	-0.07	0.17	0.395	0.7275
C14.1	bone marrow fat at L1	0.06	-0.06	0.18	0.35	0.7005
C14.1.OH	bone marrow fat at L1	-0.04	-0.16	0.07	0.455	0.7402
C14.2	bone marrow fat at L1	0.07	-0.06	0.19	0.287	0.6763
C14.2.OH	bone marrow fat at L1	0.09	-0.03	0.21	0.136	0.5897
C16	bone marrow fat at L1	-0.03	-0.15	0.09	0.579	0.8209
C16.1.OH	bone marrow fat at L1	-0.07	-0.19	0.05	0.227	0.5931
C16.2	bone marrow fat at L1	-0.05	-0.17	0.07	0.376	0.7214
C18	bone marrow fat at L1	0.02	-0.1	0.14	0.772	0.8946
C18.1	bone marrow fat at L1	-0.08	-0.2	0.04	0.21	0.5897
C18.2	bone marrow fat at L1	-0.08	-0.2	0.03	0.163	0.5897
Ala	bone marrow fat at L1	0.08	-0.04	0.2	0.175	0.5897
Arg	bone marrow fat at L1	0.02	-0.11	0.14	0.807	0.9068
Asn	bone marrow fat at L1	-0.07	-0.19	0.06	0.292	0.6763
Asp	bone marrow fat at L1	0.05	-0.08	0.18	0.462	0.7402
Cit	bone marrow fat at L1	-0.13	-0.25	-0.02	0.023	0.3097
Gln	bone marrow fat at L1	-0.03	-0.15	0.09	0.622	0.8346
Glu	bone marrow fat at L1	0.09	-0.02	0.2	0.109	0.5756
Gly	bone marrow fat at L1	-0.13	-0.24	-0.01	0.034	0.331
His	bone marrow fat at L1	-0.02	-0.15	0.11	0.77	0.8946
Ile	bone marrow fat at L1	0.03	-0.08	0.13	0.618	0.8346
Leu	bone marrow fat at L1	-0.02	-0.13	0.08	0.703	0.8699
Lys	bone marrow fat at L1	0	-0.13	0.13	0.985	0.9914
Met	bone marrow fat at L1	-0.06	-0.18	0.06	0.349	0.7005
Orn	bone marrow fat at L1	0.04	-0.08	0.17	0.471	0.7402
Phe	bone marrow fat at L1	-0.03	-0.15	0.1	0.663	0.8346
Pro	bone marrow fat at L1	-0.05	-0.17	0.07	0.433	0.7275
Ser	bone marrow fat at L1	-0.08	-0.21	0.04	0.179	0.5897
Thr	bone marrow fat at L1	-0.03	-0.16	0.1	0.649	0.8346
Trp	bone marrow fat at L1	-0.01	-0.13	0.12	0.919	0.9519
Tyr	bone marrow fat at L1	0.03	-0.09	0.15	0.585	0.8209
Val	bone marrow fat at L1	0.03	-0.09	0.14	0.632	0.8346
Ac.Orn	bone marrow fat at L1	-0.03	-0.16	0.1	0.641	0.8346
ADMA	bone marrow fat at L1	-0.08	-0.21	0.05	0.209	0.5897
alpha.AAA	bone marrow fat at L1	0.02	-0.09	0.14	0.662	0.8346
Creatinine	bone marrow fat at L1	-0.15	-0.26	-0.05	0.005	0.1569
Kynurenine	bone marrow fat at L1	-0.06	-0.18	0.06	0.323	0.6987
Met.SO	bone marrow fat at L1	-0.06	-0.18	0.06	0.33	0.6987
SDMA	bone marrow fat at L1	-0.06	-0.19	0.06	0.301	0.6817
Spermidine	bone marrow fat at L1	-0.08	-0.21	0.04	0.176	0.5897
t4.OH.Pro	bone marrow fat at L1	-0.02	-0.14	0.1	0.763	0.8946
Taurine	bone marrow fat at L1	0.08	-0.04	0.21	0.187	0.5897
total.DMA	bone marrow fat at L1	-0.08	-0.2	0.04	0.198	0.5897
lysoPC.a.C16.0	bone marrow fat at L1	-0.08	-0.2	0.03	0.156	0.5897
lysoPC.a.C16.1	bone marrow fat at L1	0.03	-0.09	0.15	0.604	0.8346
lysoPC.a.C17.0	bone marrow fat at L1	-0.1	-0.22	0.02	0.096	0.54
lysoPC.a.C18.0	bone marrow fat at L1	-0.05	-0.17	0.07	0.429	0.7275
lysoPC.a.C18.1	bone marrow fat at L1	-0.08	-0.19	0.03	0.139	0.5897
lysoPC.a.C18.2	bone marrow fat at L1	-0.07	-0.18	0.04	0.222	0.5931
lysoPC.a.C20.3	bone marrow fat at L1	-0.01	-0.13	0.1	0.827	0.9105
lysoPC.a.C20.4	bone marrow fat at L1	-0.09	-0.2	0.02	0.11	0.5756
PC.aa.C28.1	bone marrow fat at L1	0.05	-0.07	0.16	0.427	0.7275
PC.aa.C30.0	bone marrow fat at L1	0.08	-0.04	0.2	0.18	0.5897
PC.aa.C32.0	bone marrow fat at L1	-0.04	-0.16	0.08	0.477	0.7402
PC.aa.C32.1	bone marrow fat at L1	0.11	0	0.22	0.048	0.3673
PC.aa.C32.2	bone marrow fat at L1	0.18	0.06	0.3	0.003	0.1534
PC.aa.C32.3	bone marrow fat at L1	0.14	0.03	0.26	0.014	0.2917
PC.aa.C34.1	bone marrow fat at L1	0.05	-0.07	0.16	0.421	0.7275
PC.aa.C34.2	bone marrow fat at L1	0.06	-0.05	0.17	0.308	0.6817
PC.aa.C34.3	bone marrow fat at L1	0.12	0.01	0.23	0.037	0.3357
PC.aa.C34.4	bone marrow fat at L1	0.18	0.06	0.29	0.003	0.1534
PC.aa.C36.1	bone marrow fat at L1	0.12	0.01	0.24	0.034	0.331
PC.aa.C36.2	bone marrow fat at L1	0.08	-0.03	0.19	0.179	0.5897
PC.aa.C36.3	bone marrow fat at L1	0.07	-0.04	0.19	0.203	0.5897
PC.aa.C36.4	bone marrow fat at L1	0.01	-0.1	0.12	0.841	0.9105
PC.aa.C36.5	bone marrow fat at L1	0.07	-0.05	0.19	0.247	0.6332
PC.aa.C36.6	bone marrow fat at L1	0.14	0.02	0.25	0.023	0.3097
PC.aa.C38.0	bone marrow fat at L1	-0.02	-0.14	0.1	0.756	0.8946
PC.aa.C38.1	bone marrow fat at L1	0.04	-0.08	0.17	0.508	0.7642
PC.aa.C38.3	bone marrow fat at L1	0.13	0.02	0.24	0.017	0.2984
PC.aa.C38.4	bone marrow fat at L1	0.04	-0.07	0.16	0.457	0.7402
PC.aa.C38.5	bone marrow fat at L1	0.06	-0.05	0.18	0.292	0.6763
PC.aa.C38.6	bone marrow fat at L1	0.02	-0.1	0.15	0.693	0.8651
PC.aa.C40.2	bone marrow fat at L1	-0.07	-0.19	0.05	0.278	0.6763
PC.aa.C40.3	bone marrow fat at L1	0.03	-0.09	0.15	0.64	0.8346
PC.aa.C40.4	bone marrow fat at L1	0.09	-0.03	0.2	0.13	0.5897
PC.aa.C40.5	bone marrow fat at L1	0.11	0	0.23	0.056	0.3719
PC.aa.C40.6	bone marrow fat at L1	0.08	-0.03	0.2	0.154	0.5897
PC.aa.C42.0	bone marrow fat at L1	-0.13	-0.24	-0.01	0.031	0.331
PC.aa.C42.1	bone marrow fat at L1	-0.15	-0.26	-0.03	0.013	0.2917
PC.aa.C42.2	bone marrow fat at L1	-0.13	-0.25	-0.01	0.039	0.3377
PC.aa.C42.4	bone marrow fat at L1	-0.09	-0.21	0.03	0.134	0.5897
PC.aa.C42.5	bone marrow fat at L1	0	-0.11	0.12	0.945	0.9717
PC.aa.C42.6	bone marrow fat at L1	-0.02	-0.14	0.1	0.726	0.8764
PC.ae.C30.0	bone marrow fat at L1	-0.06	-0.17	0.06	0.349	0.7005
PC.ae.C32.1	bone marrow fat at L1	-0.07	-0.19	0.04	0.216	0.5931
PC.ae.C32.2	bone marrow fat at L1	-0.04	-0.15	0.07	0.469	0.7402
PC.ae.C34.0	bone marrow fat at L1	-0.03	-0.15	0.09	0.648	0.8346
PC.ae.C34.1	bone marrow fat at L1	-0.03	-0.15	0.08	0.584	0.8209
PC.ae.C34.2	bone marrow fat at L1	0.03	-0.08	0.14	0.583	0.8209
PC.ae.C34.3	bone marrow fat at L1	-0.01	-0.12	0.1	0.807	0.9068
PC.ae.C36.0	bone marrow fat at L1	0	-0.12	0.11	0.955	0.9729
PC.ae.C36.1	bone marrow fat at L1	0.02	-0.1	0.13	0.769	0.8946
PC.ae.C36.2	bone marrow fat at L1	-0.04	-0.15	0.07	0.507	0.7642
PC.ae.C36.3	bone marrow fat at L1	0.05	-0.07	0.17	0.385	0.7275
PC.ae.C36.4	bone marrow fat at L1	-0.01	-0.14	0.11	0.84	0.9105
PC.ae.C36.5	bone marrow fat at L1	-0.01	-0.13	0.11	0.907	0.9462
PC.ae.C38.0	bone marrow fat at L1	0.06	-0.06	0.18	0.33	0.6987
PC.ae.C38.1	bone marrow fat at L1	-0.01	-0.13	0.11	0.854	0.9105
PC.ae.C38.2	bone marrow fat at L1	-0.08	-0.2	0.04	0.189	0.5897
PC.ae.C38.3	bone marrow fat at L1	0.01	-0.1	0.13	0.804	0.9068
PC.ae.C38.4	bone marrow fat at L1	-0.08	-0.21	0.04	0.173	0.5897
PC.ae.C38.5	bone marrow fat at L1	-0.05	-0.18	0.07	0.418	0.7275
PC.ae.C38.6	bone marrow fat at L1	-0.01	-0.13	0.11	0.905	0.9462
PC.ae.C40.1	bone marrow fat at L1	0	-0.11	0.12	0.96	0.9729
PC.ae.C40.2	bone marrow fat at L1	0.03	-0.09	0.15	0.612	0.8346
PC.ae.C40.3	bone marrow fat at L1	-0.01	-0.12	0.1	0.806	0.9068
PC.ae.C40.4	bone marrow fat at L1	-0.11	-0.22	0.01	0.076	0.4642
PC.ae.C40.5	bone marrow fat at L1	-0.11	-0.23	0.01	0.068	0.4345
PC.ae.C40.6	bone marrow fat at L1	-0.06	-0.18	0.06	0.304	0.6817
PC.ae.C42.1	bone marrow fat at L1	-0.05	-0.17	0.07	0.41	0.7275
PC.ae.C42.2	bone marrow fat at L1	-0.04	-0.15	0.08	0.528	0.787
PC.ae.C42.3	bone marrow fat at L1	-0.07	-0.18	0.05	0.252	0.6338
PC.ae.C42.4	bone marrow fat at L1	-0.11	-0.23	0	0.056	0.3719
PC.ae.C42.5	bone marrow fat at L1	-0.17	-0.28	-0.05	0.004	0.1534
PC.ae.C44.3	bone marrow fat at L1	-0.08	-0.2	0.04	0.195	0.5897
PC.ae.C44.4	bone marrow fat at L1	-0.08	-0.19	0.04	0.184	0.5897
PC.ae.C44.5	bone marrow fat at L1	-0.11	-0.23	0	0.055	0.3719
PC.ae.C44.6	bone marrow fat at L1	-0.13	-0.24	-0.02	0.027	0.3229
SM..OH..C14.1	bone marrow fat at L1	-0.01	-0.12	0.1	0.85	0.9105
SM..OH..C16.1	bone marrow fat at L1	0.01	-0.1	0.12	0.843	0.9105
SM..OH..C22.1	bone marrow fat at L1	0.14	0.02	0.25	0.018	0.2984
SM..OH..C22.2	bone marrow fat at L1	0.04	-0.06	0.15	0.402	0.7275
SM..OH..C24.1	bone marrow fat at L1	0.1	-0.01	0.22	0.085	0.4945
SM.C16.0	bone marrow fat at L1	0.01	-0.1	0.12	0.895	0.9462
SM.C16.1	bone marrow fat at L1	0.05	-0.06	0.17	0.368	0.7164
SM.C18.0	bone marrow fat at L1	0.07	-0.04	0.19	0.226	0.5931
SM.C18.1	bone marrow fat at L1	0.05	-0.06	0.16	0.367	0.7164
SM.C20.2	bone marrow fat at L1	0.12	0	0.23	0.042	0.3377
SM.C24.0	bone marrow fat at L1	0.18	0.06	0.3	0.004	0.1534
SM.C24.1	bone marrow fat at L1	0.08	-0.04	0.2	0.193	0.5897
H1	bone marrow fat at L1	0.01	-0.09	0.11	0.845	0.9105
fischer_ratio	bone marrow fat at L1	0.02	-0.1	0.13	0.777	0.9945
GABR	bone marrow fat at L1	0.01	-0.11	0.14	0.816	0.9945
pro_cit	bone marrow fat at L1	0.07	-0.04	0.19	0.224	0.6783
aaa	bone marrow fat at L1	0.01	-0.11	0.13	0.887	0.9945
bcaa	bone marrow fat at L1	0.01	-0.1	0.12	0.848	0.9945
gluco_aa	bone marrow fat at L1	-0.02	-0.14	0.11	0.792	0.9945
keto_aa	bone marrow fat at L1	-0.01	-0.12	0.11	0.917	0.9945
adma_arg	bone marrow fat at L1	-0.08	-0.21	0.05	0.229	0.6783
met_ox	bone marrow fat at L1	-0.02	-0.14	0.1	0.758	0.9945
cit_arg	bone marrow fat at L1	-0.13	-0.25	-0.01	0.038	0.504
orn_arg	bone marrow fat at L1	0.06	-0.07	0.19	0.376	0.7511
beta_ox	bone marrow fat at L1	-0.03	-0.15	0.09	0.637	0.9945
omega_ox	bone marrow fat at L1	0.03	-0.1	0.15	0.672	0.9945
total_AC	bone marrow fat at L1	0	-0.12	0.12	0.951	0.9945
total_longAC	bone marrow fat at L1	0	-0.12	0.12	0.995	0.9945
total_medAC	bone marrow fat at L1	0.06	-0.06	0.18	0.323	0.6796
total_shortAC	bone marrow fat at L1	-0.02	-0.14	0.1	0.749	0.9945
total_mufaAC	bone marrow fat at L1	0.02	-0.1	0.14	0.707	0.9945
total_pufaAC	bone marrow fat at L1	0	-0.12	0.11	0.948	0.9945
total_sfaAC	bone marrow fat at L1	-0.01	-0.13	0.11	0.903	0.9945
pla2	bone marrow fat at L1	-0.14	-0.24	-0.03	0.014	0.2777
total_lysoPC	bone marrow fat at L1	-0.08	-0.19	0.04	0.189	0.6783
mufa_lysoPC	bone marrow fat at L1	-0.07	-0.18	0.04	0.215	0.6783
pufa_lysoPC	bone marrow fat at L1	-0.08	-0.19	0.04	0.18	0.6783
sfa_lysoPC	bone marrow fat at L1	-0.08	-0.2	0.04	0.192	0.6783
mufaPC_sfaPC	bone marrow fat at L1	0.08	-0.03	0.19	0.17	0.6783
PCae_PCaa	bone marrow fat at L1	-0.14	-0.24	-0.04	0.005	0.1893
pufaPC_mufaPC	bone marrow fat at L1	-0.03	-0.15	0.09	0.636	0.9945
pufaPC_sfaPC	bone marrow fat at L1	0.07	-0.04	0.19	0.198	0.6783
total_sfaPCax	bone marrow fat at L1	0	-0.12	0.12	0.989	0.9945
total_mufaPCax	bone marrow fat at L1	0.06	-0.05	0.17	0.288	0.6783
total_pufaPCax	bone marrow fat at L1	0.06	-0.05	0.18	0.287	0.6783
total_PCax	bone marrow fat at L1	0.07	-0.05	0.18	0.24	0.6783
total_PCaa	bone marrow fat at L1	0.08	-0.03	0.19	0.166	0.6783
total_PCae	bone marrow fat at L1	-0.03	-0.15	0.09	0.602	0.9945
total_SM	bone marrow fat at L1	0.06	-0.05	0.18	0.288	0.6783
total_SM.OH	bone marrow fat at L1	0.06	-0.04	0.17	0.253	0.6783
total_SM_nonOH	bone marrow fat at L1	0.06	-0.06	0.18	0.308	0.6796
SM_PC	bone marrow fat at L1	0	-0.09	0.1	0.943	0.9945
SM.OH_SMnonOH	bone marrow fat at L1	0.04	-0.06	0.15	0.415	0.7902

## Sheet: BMFFL2
metabolite	exposure	estimate	CI_low	CI_high	p_val	p_val_FDR
C0	bone marrow fat at L2	0.07	-0.05	0.19	0.246	0.7188
C2	bone marrow fat at L2	-0.02	-0.14	0.1	0.741	0.9076
C3	bone marrow fat at L2	-0.02	-0.14	0.1	0.697	0.9076
C3.DC..C4.OH.	bone marrow fat at L2	-0.01	-0.12	0.11	0.919	0.9737
C4	bone marrow fat at L2	0.03	-0.1	0.16	0.637	0.8999
C4.1	bone marrow fat at L2	-0.03	-0.15	0.09	0.605	0.895
C5	bone marrow fat at L2	0.03	-0.09	0.14	0.652	0.8999
C7.DC	bone marrow fat at L2	0	-0.12	0.12	0.971	0.9779
C8	bone marrow fat at L2	0.03	-0.09	0.15	0.633	0.8999
C9	bone marrow fat at L2	0.12	0	0.25	0.043	0.3836
C10	bone marrow fat at L2	0.04	-0.09	0.16	0.548	0.8938
C10.1	bone marrow fat at L2	0.04	-0.08	0.16	0.565	0.8938
C12	bone marrow fat at L2	0.04	-0.08	0.17	0.481	0.8466
C12.1	bone marrow fat at L2	0.03	-0.09	0.15	0.642	0.8999
C14	bone marrow fat at L2	0.04	-0.08	0.15	0.55	0.8938
C14.1	bone marrow fat at L2	0.03	-0.09	0.15	0.636	0.8999
C14.1.OH	bone marrow fat at L2	-0.06	-0.17	0.06	0.332	0.7371
C14.2	bone marrow fat at L2	0.03	-0.09	0.15	0.594	0.8938
C14.2.OH	bone marrow fat at L2	0.07	-0.05	0.19	0.254	0.7188
C16	bone marrow fat at L2	-0.02	-0.14	0.1	0.703	0.9076
C16.1.OH	bone marrow fat at L2	-0.05	-0.17	0.07	0.377	0.7752
C16.2	bone marrow fat at L2	-0.06	-0.18	0.06	0.341	0.7371
C18	bone marrow fat at L2	0.03	-0.09	0.15	0.575	0.8938
C18.1	bone marrow fat at L2	-0.06	-0.18	0.06	0.333	0.7371
C18.2	bone marrow fat at L2	-0.08	-0.2	0.04	0.18	0.6979
Ala	bone marrow fat at L2	0.07	-0.05	0.19	0.234	0.7188
Arg	bone marrow fat at L2	0.02	-0.1	0.15	0.72	0.9076
Asn	bone marrow fat at L2	-0.07	-0.19	0.05	0.266	0.7188
Asp	bone marrow fat at L2	0.01	-0.12	0.14	0.911	0.9737
Cit	bone marrow fat at L2	-0.08	-0.19	0.04	0.178	0.6979
Gln	bone marrow fat at L2	-0.01	-0.13	0.11	0.856	0.9664
Glu	bone marrow fat at L2	0.04	-0.07	0.15	0.464	0.8466
Gly	bone marrow fat at L2	-0.12	-0.24	0	0.047	0.3836
His	bone marrow fat at L2	-0.01	-0.14	0.12	0.886	0.9664
Ile	bone marrow fat at L2	0.01	-0.09	0.11	0.874	0.9664
Leu	bone marrow fat at L2	-0.04	-0.14	0.07	0.491	0.8466
Lys	bone marrow fat at L2	0.01	-0.11	0.14	0.863	0.9664
Met	bone marrow fat at L2	-0.07	-0.19	0.05	0.257	0.7188
Orn	bone marrow fat at L2	0.06	-0.06	0.18	0.327	0.7371
Phe	bone marrow fat at L2	-0.04	-0.17	0.08	0.481	0.8466
Pro	bone marrow fat at L2	-0.02	-0.14	0.1	0.695	0.9076
Ser	bone marrow fat at L2	-0.11	-0.24	0.01	0.065	0.4364
Thr	bone marrow fat at L2	-0.05	-0.18	0.07	0.413	0.8045
Trp	bone marrow fat at L2	0	-0.12	0.13	0.947	0.9779
Tyr	bone marrow fat at L2	0.03	-0.09	0.15	0.583	0.8938
Val	bone marrow fat at L2	0.01	-0.11	0.12	0.922	0.9737
Ac.Orn	bone marrow fat at L2	-0.04	-0.16	0.09	0.58	0.8938
ADMA	bone marrow fat at L2	-0.04	-0.17	0.09	0.57	0.8938
alpha.AAA	bone marrow fat at L2	0.01	-0.1	0.12	0.834	0.9664
Creatinine	bone marrow fat at L2	-0.12	-0.23	-0.02	0.023	0.3147
Kynurenine	bone marrow fat at L2	-0.02	-0.14	0.1	0.779	0.9242
Met.SO	bone marrow fat at L2	-0.09	-0.21	0.03	0.152	0.6979
SDMA	bone marrow fat at L2	-0.01	-0.13	0.11	0.858	0.9664
Spermidine	bone marrow fat at L2	-0.11	-0.23	0.01	0.075	0.4545
t4.OH.Pro	bone marrow fat at L2	-0.04	-0.16	0.08	0.511	0.8681
Taurine	bone marrow fat at L2	0.07	-0.05	0.2	0.245	0.7188
total.DMA	bone marrow fat at L2	-0.02	-0.14	0.1	0.752	0.9076
lysoPC.a.C16.0	bone marrow fat at L2	-0.05	-0.17	0.07	0.396	0.7926
lysoPC.a.C16.1	bone marrow fat at L2	0.05	-0.07	0.17	0.409	0.8045
lysoPC.a.C17.0	bone marrow fat at L2	-0.06	-0.18	0.06	0.322	0.7371
lysoPC.a.C18.0	bone marrow fat at L2	0	-0.13	0.12	0.935	0.9753
lysoPC.a.C18.1	bone marrow fat at L2	-0.03	-0.14	0.08	0.559	0.8938
lysoPC.a.C18.2	bone marrow fat at L2	-0.04	-0.15	0.07	0.492	0.8466
lysoPC.a.C20.3	bone marrow fat at L2	0	-0.12	0.11	0.957	0.9779
lysoPC.a.C20.4	bone marrow fat at L2	-0.06	-0.17	0.05	0.265	0.7188
PC.aa.C28.1	bone marrow fat at L2	0.07	-0.05	0.18	0.262	0.7188
PC.aa.C30.0	bone marrow fat at L2	0.07	-0.05	0.19	0.244	0.7188
PC.aa.C32.0	bone marrow fat at L2	-0.05	-0.16	0.07	0.443	0.8406
PC.aa.C32.1	bone marrow fat at L2	0.1	-0.01	0.22	0.069	0.4365
PC.aa.C32.2	bone marrow fat at L2	0.17	0.05	0.28	0.005	0.2175
PC.aa.C32.3	bone marrow fat at L2	0.16	0.04	0.27	0.007	0.2175
PC.aa.C34.1	bone marrow fat at L2	0.05	-0.06	0.16	0.386	0.7818
PC.aa.C34.2	bone marrow fat at L2	0.06	-0.06	0.17	0.337	0.7371
PC.aa.C34.3	bone marrow fat at L2	0.11	0	0.22	0.056	0.4332
PC.aa.C34.4	bone marrow fat at L2	0.16	0.05	0.28	0.006	0.2175
PC.aa.C36.1	bone marrow fat at L2	0.13	0.02	0.24	0.024	0.3147
PC.aa.C36.2	bone marrow fat at L2	0.08	-0.03	0.19	0.134	0.6503
PC.aa.C36.3	bone marrow fat at L2	0.06	-0.05	0.17	0.285	0.7327
PC.aa.C36.4	bone marrow fat at L2	0.01	-0.11	0.12	0.927	0.9737
PC.aa.C36.5	bone marrow fat at L2	0.09	-0.03	0.21	0.131	0.6503
PC.aa.C36.6	bone marrow fat at L2	0.14	0.03	0.26	0.016	0.3147
PC.aa.C38.0	bone marrow fat at L2	0.02	-0.1	0.14	0.71	0.9076
PC.aa.C38.1	bone marrow fat at L2	0.07	-0.05	0.2	0.257	0.7188
PC.aa.C38.3	bone marrow fat at L2	0.12	0.01	0.23	0.032	0.3305
PC.aa.C38.4	bone marrow fat at L2	0.04	-0.07	0.16	0.477	0.8466
PC.aa.C38.5	bone marrow fat at L2	0.08	-0.04	0.19	0.186	0.6979
PC.aa.C38.6	bone marrow fat at L2	0.02	-0.1	0.14	0.729	0.9076
PC.aa.C40.2	bone marrow fat at L2	-0.03	-0.15	0.1	0.688	0.9076
PC.aa.C40.3	bone marrow fat at L2	0.06	-0.06	0.17	0.361	0.7646
PC.aa.C40.4	bone marrow fat at L2	0.08	-0.04	0.19	0.179	0.6979
PC.aa.C40.5	bone marrow fat at L2	0.11	-0.01	0.22	0.066	0.4364
PC.aa.C40.6	bone marrow fat at L2	0.08	-0.04	0.19	0.186	0.6979
PC.aa.C42.0	bone marrow fat at L2	-0.13	-0.24	-0.01	0.028	0.3147
PC.aa.C42.1	bone marrow fat at L2	-0.14	-0.25	-0.02	0.021	0.3147
PC.aa.C42.2	bone marrow fat at L2	-0.08	-0.2	0.04	0.209	0.7188
PC.aa.C42.4	bone marrow fat at L2	-0.07	-0.19	0.04	0.215	0.7188
PC.aa.C42.5	bone marrow fat at L2	0.01	-0.11	0.13	0.883	0.9664
PC.aa.C42.6	bone marrow fat at L2	0.01	-0.11	0.13	0.879	0.9664
PC.ae.C30.0	bone marrow fat at L2	-0.06	-0.17	0.06	0.339	0.7371
PC.ae.C32.1	bone marrow fat at L2	-0.06	-0.17	0.05	0.296	0.7327
PC.ae.C32.2	bone marrow fat at L2	-0.01	-0.12	0.1	0.828	0.9664
PC.ae.C34.0	bone marrow fat at L2	-0.02	-0.14	0.1	0.764	0.9143
PC.ae.C34.1	bone marrow fat at L2	-0.02	-0.14	0.1	0.735	0.9076
PC.ae.C34.2	bone marrow fat at L2	0.06	-0.06	0.17	0.336	0.7371
PC.ae.C34.3	bone marrow fat at L2	0	-0.11	0.11	0.991	0.9908
PC.ae.C36.0	bone marrow fat at L2	0.01	-0.11	0.12	0.892	0.9664
PC.ae.C36.1	bone marrow fat at L2	0.03	-0.09	0.14	0.655	0.8999
PC.ae.C36.2	bone marrow fat at L2	-0.02	-0.13	0.09	0.694	0.9076
PC.ae.C36.3	bone marrow fat at L2	0.06	-0.05	0.18	0.293	0.7327
PC.ae.C36.4	bone marrow fat at L2	0.03	-0.1	0.15	0.659	0.8999
PC.ae.C36.5	bone marrow fat at L2	0.03	-0.09	0.15	0.679	0.9076
PC.ae.C38.0	bone marrow fat at L2	0.08	-0.03	0.2	0.167	0.6979
PC.ae.C38.1	bone marrow fat at L2	0.01	-0.11	0.13	0.831	0.9664
PC.ae.C38.2	bone marrow fat at L2	-0.08	-0.2	0.04	0.185	0.6979
PC.ae.C38.3	bone marrow fat at L2	0.01	-0.1	0.12	0.894	0.9664
PC.ae.C38.4	bone marrow fat at L2	-0.07	-0.19	0.05	0.278	0.7327
PC.ae.C38.5	bone marrow fat at L2	0	-0.12	0.13	0.965	0.9779
PC.ae.C38.6	bone marrow fat at L2	0.04	-0.08	0.16	0.493	0.8466
PC.ae.C40.1	bone marrow fat at L2	0.03	-0.09	0.14	0.657	0.8999
PC.ae.C40.2	bone marrow fat at L2	0.04	-0.07	0.16	0.477	0.8466
PC.ae.C40.3	bone marrow fat at L2	-0.02	-0.13	0.09	0.725	0.9076
PC.ae.C40.4	bone marrow fat at L2	-0.1	-0.22	0.02	0.093	0.5143
PC.ae.C40.5	bone marrow fat at L2	-0.08	-0.2	0.04	0.18	0.6979
PC.ae.C40.6	bone marrow fat at L2	-0.04	-0.16	0.08	0.533	0.8938
PC.ae.C42.1	bone marrow fat at L2	-0.05	-0.17	0.06	0.373	0.7752
PC.ae.C42.2	bone marrow fat at L2	-0.03	-0.15	0.09	0.607	0.895
PC.ae.C42.3	bone marrow fat at L2	-0.06	-0.17	0.06	0.343	0.7371
PC.ae.C42.4	bone marrow fat at L2	-0.11	-0.23	0.01	0.062	0.4364
PC.ae.C42.5	bone marrow fat at L2	-0.15	-0.27	-0.04	0.008	0.2175
PC.ae.C44.3	bone marrow fat at L2	-0.1	-0.22	0.02	0.095	0.5143
PC.ae.C44.4	bone marrow fat at L2	-0.1	-0.21	0.02	0.094	0.5143
PC.ae.C44.5	bone marrow fat at L2	-0.12	-0.23	0	0.047	0.3836
PC.ae.C44.6	bone marrow fat at L2	-0.13	-0.24	-0.01	0.028	0.3147
SM..OH..C14.1	bone marrow fat at L2	0	-0.1	0.11	0.971	0.9779
SM..OH..C16.1	bone marrow fat at L2	0.02	-0.09	0.12	0.752	0.9076
SM..OH..C22.1	bone marrow fat at L2	0.15	0.04	0.26	0.009	0.2175
SM..OH..C22.2	bone marrow fat at L2	0.06	-0.04	0.16	0.239	0.7188
SM..OH..C24.1	bone marrow fat at L2	0.12	0.01	0.24	0.038	0.3697
SM.C16.0	bone marrow fat at L2	0.03	-0.08	0.14	0.594	0.8938
SM.C16.1	bone marrow fat at L2	0.07	-0.04	0.19	0.197	0.7188
SM.C18.0	bone marrow fat at L2	0.07	-0.05	0.18	0.257	0.7188
SM.C18.1	bone marrow fat at L2	0.06	-0.05	0.17	0.287	0.7327
SM.C20.2	bone marrow fat at L2	0.13	0.02	0.24	0.018	0.3147
SM.C24.0	bone marrow fat at L2	0.19	0.08	0.31	0.001	0.2064
SM.C24.1	bone marrow fat at L2	0.1	-0.02	0.22	0.104	0.5404
H1	bone marrow fat at L2	0.04	-0.06	0.15	0.422	0.8112
fischer_ratio	bone marrow fat at L2	-0.02	-0.13	0.09	0.688	0.9926
GABR	bone marrow fat at L2	0	-0.12	0.13	0.968	0.9926
pro_cit	bone marrow fat at L2	0.05	-0.07	0.17	0.403	0.9602
aaa	bone marrow fat at L2	0.01	-0.12	0.13	0.923	0.9926
bcaa	bone marrow fat at L2	-0.01	-0.12	0.1	0.859	0.9926
gluco_aa	bone marrow fat at L2	-0.02	-0.15	0.1	0.704	0.9926
keto_aa	bone marrow fat at L2	-0.01	-0.13	0.1	0.804	0.9926
adma_arg	bone marrow fat at L2	-0.04	-0.17	0.09	0.551	0.9926
met_ox	bone marrow fat at L2	-0.05	-0.16	0.07	0.443	0.9684
cit_arg	bone marrow fat at L2	-0.09	-0.21	0.03	0.153	0.9232
orn_arg	bone marrow fat at L2	0.06	-0.07	0.19	0.357	0.951
beta_ox	bone marrow fat at L2	-0.06	-0.17	0.06	0.348	0.951
omega_ox	bone marrow fat at L2	0.02	-0.1	0.14	0.755	0.9926
total_AC	bone marrow fat at L2	-0.01	-0.13	0.11	0.917	0.9926
total_longAC	bone marrow fat at L2	0	-0.12	0.11	0.958	0.9926
total_medAC	bone marrow fat at L2	0.04	-0.08	0.16	0.503	0.9684
total_shortAC	bone marrow fat at L2	-0.02	-0.14	0.1	0.772	0.9926
total_mufaAC	bone marrow fat at L2	0.01	-0.11	0.13	0.894	0.9926
total_pufaAC	bone marrow fat at L2	-0.02	-0.14	0.1	0.735	0.9926
total_sfaAC	bone marrow fat at L2	-0.01	-0.13	0.11	0.884	0.9926
pla2	bone marrow fat at L2	-0.1	-0.21	0.01	0.065	0.9232
total_lysoPC	bone marrow fat at L2	-0.04	-0.15	0.07	0.495	0.9684
mufa_lysoPC	bone marrow fat at L2	-0.02	-0.13	0.09	0.725	0.9926
pufa_lysoPC	bone marrow fat at L2	-0.05	-0.16	0.06	0.408	0.9602
sfa_lysoPC	bone marrow fat at L2	-0.04	-0.16	0.08	0.508	0.9684
mufaPC_sfaPC	bone marrow fat at L2	0.07	-0.04	0.18	0.221	0.9232
PCae_PCaa	bone marrow fat at L2	-0.1	-0.2	0	0.047	0.9232
pufaPC_mufaPC	bone marrow fat at L2	-0.02	-0.14	0.09	0.69	0.9926
pufaPC_sfaPC	bone marrow fat at L2	0.06	-0.05	0.17	0.286	0.9232
total_sfaPCax	bone marrow fat at L2	0.01	-0.11	0.13	0.906	0.9926
total_mufaPCax	bone marrow fat at L2	0.07	-0.05	0.18	0.244	0.9232
total_pufaPCax	bone marrow fat at L2	0.06	-0.05	0.18	0.282	0.9232
total_PCax	bone marrow fat at L2	0.07	-0.04	0.18	0.238	0.9232
total_PCaa	bone marrow fat at L2	0.07	-0.04	0.19	0.19	0.9232
total_PCae	bone marrow fat at L2	0	-0.12	0.12	0.995	0.9948
total_SM	bone marrow fat at L2	0.08	-0.03	0.19	0.167	0.9232
total_SM.OH	bone marrow fat at L2	0.08	-0.03	0.18	0.151	0.9232
total_SM_nonOH	bone marrow fat at L2	0.08	-0.04	0.19	0.175	0.9232
SM_PC	bone marrow fat at L2	0.01	-0.08	0.11	0.763	0.9926
SM.OH_SMnonOH	bone marrow fat at L2	0.06	-0.05	0.16	0.3	0.9232

## Sheet: HF
metabolite	exposure	estimate	CI_low	CI_high	p_val	p_val_FDR
C0	total cardiac fat	0.08	-0.07	0.22	0.291	0.537
C2	total cardiac fat	0.04	-0.1	0.18	0.54	0.7295
C3	total cardiac fat	0.14	0	0.27	0.053	0.147
C3.DC..C4.OH.	total cardiac fat	0	-0.13	0.14	0.946	0.9592
C4	total cardiac fat	0.07	-0.07	0.22	0.324	0.5414
C4.1	total cardiac fat	-0.03	-0.17	0.11	0.695	0.8447
C5	total cardiac fat	0.04	-0.09	0.18	0.531	0.7246
C7.DC	total cardiac fat	-0.08	-0.22	0.06	0.239	0.4849
C8	total cardiac fat	0.06	-0.08	0.2	0.412	0.6208
C9	total cardiac fat	-0.02	-0.16	0.12	0.775	0.8447
C10	total cardiac fat	0.04	-0.1	0.19	0.547	0.7321
C10.1	total cardiac fat	0.12	-0.02	0.25	0.091	0.2302
C12	total cardiac fat	0.03	-0.11	0.17	0.647	0.8073
C12.1	total cardiac fat	0.09	-0.05	0.23	0.193	0.415
C14	total cardiac fat	0.08	-0.06	0.22	0.249	0.4907
C14.1	total cardiac fat	0.07	-0.07	0.21	0.318	0.5414
C14.1.OH	total cardiac fat	-0.09	-0.22	0.04	0.183	0.3987
C14.2	total cardiac fat	0.07	-0.07	0.21	0.326	0.5414
C14.2.OH	total cardiac fat	0.05	-0.09	0.2	0.459	0.6634
C16	total cardiac fat	-0.02	-0.16	0.11	0.739	0.8447
C16.1.OH	total cardiac fat	-0.08	-0.22	0.06	0.242	0.4849
C16.2	total cardiac fat	0.04	-0.11	0.18	0.603	0.7796
C18	total cardiac fat	-0.13	-0.27	0.01	0.073	0.188
C18.1	total cardiac fat	0.05	-0.08	0.19	0.455	0.6634
C18.2	total cardiac fat	0.07	-0.06	0.21	0.269	0.5034
Ala	total cardiac fat	0.21	0.08	0.35	0.002	0.0129
Arg	total cardiac fat	-0.02	-0.16	0.12	0.774	0.8447
Asn	total cardiac fat	-0.06	-0.21	0.08	0.394	0.6093
Asp	total cardiac fat	0.03	-0.12	0.18	0.718	0.8447
Cit	total cardiac fat	-0.13	-0.26	0	0.051	0.1431
Gln	total cardiac fat	-0.1	-0.24	0.04	0.148	0.3275
Glu	total cardiac fat	0.27	0.14	0.39	0	0.0018
Gly	total cardiac fat	-0.18	-0.32	-0.05	0.008	0.0441
His	total cardiac fat	-0.07	-0.22	0.08	0.376	0.6093
Ile	total cardiac fat	0.09	-0.03	0.21	0.124	0.2867
Leu	total cardiac fat	0.05	-0.07	0.18	0.4	0.6093
Lys	total cardiac fat	0	-0.15	0.14	0.955	0.9616
Met	total cardiac fat	-0.01	-0.16	0.13	0.853	0.8964
Orn	total cardiac fat	0.06	-0.08	0.21	0.394	0.6093
Phe	total cardiac fat	0.08	-0.06	0.23	0.264	0.5009
Pro	total cardiac fat	0.01	-0.13	0.15	0.918	0.947
Ser	total cardiac fat	0.01	-0.13	0.15	0.921	0.947
Thr	total cardiac fat	-0.02	-0.17	0.12	0.77	0.8447
Trp	total cardiac fat	-0.04	-0.19	0.1	0.561	0.7446
Tyr	total cardiac fat	0.15	0.01	0.29	0.034	0.1214
Val	total cardiac fat	0.13	-0.01	0.26	0.07	0.1826
Ac.Orn	total cardiac fat	-0.04	-0.19	0.11	0.59	0.769
ADMA	total cardiac fat	0.07	-0.08	0.21	0.386	0.6093
alpha.AAA	total cardiac fat	0.17	0.04	0.3	0.01	0.0464
Creatinine	total cardiac fat	-0.04	-0.16	0.08	0.516	0.7171
Kynurenine	total cardiac fat	0.03	-0.11	0.17	0.683	0.8438
Met.SO	total cardiac fat	0.09	-0.05	0.23	0.2	0.4225
SDMA	total cardiac fat	-0.03	-0.17	0.12	0.727	0.8447
Spermidine	total cardiac fat	-0.13	-0.27	0.01	0.07	0.1826
t4.OH.Pro	total cardiac fat	0.03	-0.11	0.17	0.688	0.8438
Taurine	total cardiac fat	-0.07	-0.22	0.07	0.318	0.5414
total.DMA	total cardiac fat	-0.07	-0.22	0.07	0.309	0.5414
lysoPC.a.C16.0	total cardiac fat	-0.16	-0.3	-0.03	0.02	0.0753
lysoPC.a.C16.1	total cardiac fat	-0.09	-0.22	0.05	0.204	0.4248
lysoPC.a.C17.0	total cardiac fat	-0.32	-0.45	-0.18	0	0.0005
lysoPC.a.C18.0	total cardiac fat	-0.18	-0.32	-0.04	0.012	0.0522
lysoPC.a.C18.1	total cardiac fat	-0.26	-0.39	-0.14	0	0.0018
lysoPC.a.C18.2	total cardiac fat	-0.25	-0.37	-0.12	0	0.0028
lysoPC.a.C20.3	total cardiac fat	-0.21	-0.34	-0.07	0.003	0.0174
lysoPC.a.C20.4	total cardiac fat	-0.17	-0.3	-0.04	0.011	0.0483
PC.aa.C28.1	total cardiac fat	-0.08	-0.21	0.06	0.261	0.5009
PC.aa.C30.0	total cardiac fat	-0.11	-0.25	0.03	0.126	0.2867
PC.aa.C32.0	total cardiac fat	-0.14	-0.28	-0.01	0.038	0.123
PC.aa.C32.1	total cardiac fat	0.02	-0.11	0.15	0.744	0.8447
PC.aa.C32.2	total cardiac fat	0.02	-0.12	0.16	0.777	0.8447
PC.aa.C32.3	total cardiac fat	-0.02	-0.15	0.11	0.751	0.8447
PC.aa.C34.1	total cardiac fat	-0.1	-0.23	0.03	0.118	0.277
PC.aa.C34.2	total cardiac fat	-0.02	-0.15	0.12	0.784	0.8447
PC.aa.C34.3	total cardiac fat	-0.02	-0.15	0.11	0.782	0.8447
PC.aa.C34.4	total cardiac fat	0.03	-0.1	0.17	0.641	0.8068
PC.aa.C36.1	total cardiac fat	-0.11	-0.24	0.02	0.104	0.2523
PC.aa.C36.2	total cardiac fat	-0.01	-0.14	0.12	0.851	0.8964
PC.aa.C36.3	total cardiac fat	-0.05	-0.18	0.09	0.495	0.6956
PC.aa.C36.4	total cardiac fat	0.02	-0.11	0.15	0.767	0.8447
PC.aa.C36.5	total cardiac fat	0.02	-0.11	0.16	0.716	0.8447
PC.aa.C36.6	total cardiac fat	0.02	-0.12	0.15	0.787	0.8447
PC.aa.C38.0	total cardiac fat	-0.1	-0.24	0.03	0.139	0.3127
PC.aa.C38.1	total cardiac fat	-0.08	-0.23	0.06	0.24	0.4849
PC.aa.C38.3	total cardiac fat	0.07	-0.06	0.2	0.264	0.5009
PC.aa.C38.4	total cardiac fat	0.07	-0.07	0.2	0.326	0.5414
PC.aa.C38.5	total cardiac fat	0.02	-0.12	0.15	0.811	0.8638
PC.aa.C38.6	total cardiac fat	-0.01	-0.16	0.13	0.863	0.9002
PC.aa.C40.2	total cardiac fat	-0.15	-0.29	-0.01	0.037	0.123
PC.aa.C40.3	total cardiac fat	-0.14	-0.28	0	0.048	0.138
PC.aa.C40.4	total cardiac fat	-0.02	-0.16	0.11	0.724	0.8447
PC.aa.C40.5	total cardiac fat	0.05	-0.09	0.19	0.479	0.6787
PC.aa.C40.6	total cardiac fat	0.06	-0.08	0.19	0.401	0.6093
PC.aa.C42.0	total cardiac fat	-0.13	-0.26	0	0.058	0.157
PC.aa.C42.1	total cardiac fat	-0.16	-0.3	-0.03	0.017	0.0657
PC.aa.C42.2	total cardiac fat	-0.14	-0.28	0	0.046	0.1374
PC.aa.C42.4	total cardiac fat	-0.17	-0.3	-0.03	0.016	0.0648
PC.aa.C42.5	total cardiac fat	-0.03	-0.17	0.1	0.631	0.801
PC.aa.C42.6	total cardiac fat	-0.15	-0.29	-0.01	0.04	0.1258
PC.ae.C30.0	total cardiac fat	-0.21	-0.35	-0.08	0.002	0.0129
PC.ae.C32.1	total cardiac fat	-0.18	-0.31	-0.05	0.008	0.0441
PC.ae.C32.2	total cardiac fat	-0.1	-0.23	0.02	0.108	0.2582
PC.ae.C34.0	total cardiac fat	-0.22	-0.36	-0.08	0.002	0.0126
PC.ae.C34.1	total cardiac fat	-0.22	-0.36	-0.09	0.001	0.0117
PC.ae.C34.2	total cardiac fat	-0.15	-0.28	-0.02	0.025	0.0896
PC.ae.C34.3	total cardiac fat	-0.22	-0.34	-0.1	0.001	0.0062
PC.ae.C36.0	total cardiac fat	-0.23	-0.36	-0.09	0.001	0.0089
PC.ae.C36.1	total cardiac fat	-0.22	-0.35	-0.09	0.001	0.0089
PC.ae.C36.2	total cardiac fat	-0.21	-0.34	-0.09	0.001	0.0085
PC.ae.C36.3	total cardiac fat	-0.18	-0.31	-0.04	0.009	0.0464
PC.ae.C36.4	total cardiac fat	-0.05	-0.2	0.1	0.523	0.7202
PC.ae.C36.5	total cardiac fat	-0.07	-0.21	0.07	0.31	0.5414
PC.ae.C38.0	total cardiac fat	-0.06	-0.19	0.08	0.417	0.6217
PC.ae.C38.1	total cardiac fat	-0.25	-0.38	-0.11	0	0.006
PC.ae.C38.2	total cardiac fat	-0.27	-0.4	-0.14	0	0.0018
PC.ae.C38.3	total cardiac fat	-0.16	-0.29	-0.03	0.017	0.0654
PC.ae.C38.4	total cardiac fat	-0.2	-0.34	-0.06	0.005	0.0286
PC.ae.C38.5	total cardiac fat	-0.07	-0.22	0.07	0.319	0.5414
PC.ae.C38.6	total cardiac fat	-0.04	-0.18	0.1	0.581	0.7642
PC.ae.C40.1	total cardiac fat	-0.22	-0.35	-0.08	0.002	0.0129
PC.ae.C40.2	total cardiac fat	-0.11	-0.25	0.02	0.093	0.2304
PC.ae.C40.3	total cardiac fat	-0.21	-0.33	-0.08	0.001	0.0094
PC.ae.C40.4	total cardiac fat	-0.25	-0.39	-0.11	0	0.0051
PC.ae.C40.5	total cardiac fat	-0.21	-0.34	-0.07	0.003	0.0174
PC.ae.C40.6	total cardiac fat	-0.18	-0.31	-0.04	0.01	0.0464
PC.ae.C42.1	total cardiac fat	-0.25	-0.38	-0.11	0	0.0051
PC.ae.C42.2	total cardiac fat	-0.27	-0.4	-0.14	0	0.0018
PC.ae.C42.3	total cardiac fat	-0.27	-0.4	-0.14	0	0.0018
PC.ae.C42.4	total cardiac fat	-0.27	-0.4	-0.14	0	0.0018
PC.ae.C42.5	total cardiac fat	-0.17	-0.3	-0.04	0.012	0.0522
PC.ae.C44.3	total cardiac fat	-0.17	-0.31	-0.04	0.014	0.0566
PC.ae.C44.4	total cardiac fat	-0.22	-0.35	-0.09	0.001	0.0117
PC.ae.C44.5	total cardiac fat	-0.14	-0.28	-0.01	0.035	0.1214
PC.ae.C44.6	total cardiac fat	-0.14	-0.27	-0.01	0.037	0.123
SM..OH..C14.1	total cardiac fat	-0.12	-0.24	0	0.048	0.138
SM..OH..C16.1	total cardiac fat	-0.13	-0.25	0	0.042	0.1279
SM..OH..C22.1	total cardiac fat	-0.07	-0.2	0.06	0.295	0.5385
SM..OH..C22.2	total cardiac fat	-0.06	-0.17	0.06	0.363	0.5963
SM..OH..C24.1	total cardiac fat	-0.05	-0.18	0.08	0.476	0.6787
SM.C16.0	total cardiac fat	-0.17	-0.29	-0.04	0.009	0.0464
SM.C16.1	total cardiac fat	0.03	-0.1	0.16	0.625	0.8005
SM.C18.0	total cardiac fat	0	-0.13	0.14	0.962	0.9616
SM.C18.1	total cardiac fat	0.06	-0.07	0.18	0.388	0.6093
SM.C20.2	total cardiac fat	0.02	-0.11	0.15	0.72	0.8447
SM.C24.0	total cardiac fat	-0.05	-0.19	0.08	0.448	0.6613
SM.C24.1	total cardiac fat	0.01	-0.13	0.14	0.94	0.9592
H1	total cardiac fat	0.13	0	0.25	0.042	0.1279
fischer_ratio	total cardiac fat	0.04	-0.09	0.17	0.543	0.6782
GABR	total cardiac fat	-0.01	-0.15	0.13	0.891	0.9383
pro_cit	total cardiac fat	0.08	-0.06	0.22	0.264	0.4629
aaa	total cardiac fat	0.07	-0.07	0.22	0.326	0.5012
bcaa	total cardiac fat	0.1	-0.03	0.22	0.142	0.4022
gluco_aa	total cardiac fat	0	-0.14	0.15	0.955	0.9555
keto_aa	total cardiac fat	0.04	-0.09	0.18	0.529	0.6782
adma_arg	total cardiac fat	0.08	-0.07	0.23	0.295	0.4727
met_ox	total cardiac fat	0.13	-0.01	0.26	0.069	0.2517
cit_arg	total cardiac fat	-0.06	-0.2	0.08	0.377	0.559
orn_arg	total cardiac fat	0.08	-0.07	0.23	0.278	0.4629
beta_ox	total cardiac fat	0.02	-0.11	0.16	0.748	0.8547
omega_ox	total cardiac fat	-0.18	-0.33	-0.04	0.015	0.0699
total_AC	total cardiac fat	0.1	-0.04	0.24	0.147	0.4022
total_longAC	total cardiac fat	0.02	-0.11	0.15	0.778	0.8642
total_medAC	total cardiac fat	0.05	-0.09	0.19	0.457	0.6088
total_shortAC	total cardiac fat	0.05	-0.08	0.19	0.433	0.5968
total_mufaAC	total cardiac fat	0.08	-0.06	0.22	0.245	0.4629
total_pufaAC	total cardiac fat	0.08	-0.06	0.21	0.271	0.4629
total_sfaAC	total cardiac fat	0.1	-0.04	0.24	0.153	0.4022
pla2	total cardiac fat	-0.18	-0.3	-0.05	0.005	0.0364
total_lysoPC	total cardiac fat	-0.22	-0.35	-0.09	0.001	0.0128
mufa_lysoPC	total cardiac fat	-0.25	-0.38	-0.13	0	0.0021
pufa_lysoPC	total cardiac fat	-0.25	-0.38	-0.12	0	0.0021
sfa_lysoPC	total cardiac fat	-0.17	-0.31	-0.03	0.014	0.0699
mufaPC_sfaPC	total cardiac fat	0.05	-0.07	0.18	0.422	0.5968
PCae_PCaa	total cardiac fat	-0.22	-0.33	-0.11	0	0.0021
pufaPC_mufaPC	total cardiac fat	0.09	-0.05	0.22	0.219	0.4385
pufaPC_sfaPC	total cardiac fat	0.16	0.03	0.3	0.016	0.0699
total_sfaPCax	total cardiac fat	-0.16	-0.3	-0.03	0.017	0.0699
total_mufaPCax	total cardiac fat	-0.1	-0.23	0.03	0.124	0.4022
total_pufaPCax	total cardiac fat	-0.01	-0.14	0.13	0.915	0.9389
total_PCax	total cardiac fat	-0.03	-0.16	0.1	0.669	0.7873
total_PCaa	total cardiac fat	-0.01	-0.14	0.12	0.854	0.923
total_PCae	total cardiac fat	-0.2	-0.33	-0.06	0.004	0.032
total_SM	total cardiac fat	-0.09	-0.22	0.04	0.183	0.4068
total_SM.OH	total cardiac fat	-0.09	-0.21	0.03	0.161	0.4022
total_SM_nonOH	total cardiac fat	-0.08	-0.21	0.05	0.211	0.4385
SM_PC	total cardiac fat	-0.03	-0.15	0.08	0.576	0.6979
SM.OH_SMnonOH	total cardiac fat	-0.09	-0.21	0.04	0.173	0.4068

## Sheet: PACAT
metabolite	exposure	estimate	CI_low	CI_high	p_val	p_val_FDR
C0	paracardial fat	0.03	-0.11	0.16	0.712	0.9195
C2	paracardial fat	-0.03	-0.16	0.11	0.7	0.9195
C3	paracardial fat	0.06	-0.07	0.2	0.337	0.7692
C3.DC..C4.OH.	paracardial fat	-0.08	-0.21	0.05	0.246	0.6214
C4	paracardial fat	0.03	-0.11	0.17	0.711	0.9195
C4.1	paracardial fat	-0.17	-0.31	-0.04	0.011	0.2497
C5	paracardial fat	0.05	-0.08	0.18	0.472	0.8181
C7.DC	paracardial fat	-0.09	-0.23	0.04	0.162	0.53
C8	paracardial fat	-0.02	-0.15	0.12	0.825	0.9203
C9	paracardial fat	-0.04	-0.17	0.1	0.608	0.8774
C10	paracardial fat	-0.01	-0.14	0.13	0.925	0.9727
C10.1	paracardial fat	-0.02	-0.15	0.12	0.808	0.9203
C12	paracardial fat	-0.03	-0.16	0.11	0.71	0.9195
C12.1	paracardial fat	0.01	-0.12	0.15	0.846	0.9282
C14	paracardial fat	0	-0.13	0.13	0.976	0.983
C14.1	paracardial fat	0	-0.13	0.14	0.956	0.983
C14.1.OH	paracardial fat	-0.11	-0.23	0.02	0.093	0.4927
C14.2	paracardial fat	0	-0.13	0.14	0.964	0.983
C14.2.OH	paracardial fat	-0.05	-0.19	0.08	0.441	0.7991
C16	paracardial fat	-0.02	-0.15	0.11	0.748	0.9203
C16.1.OH	paracardial fat	0	-0.14	0.13	0.978	0.983
C16.2	paracardial fat	0.02	-0.12	0.15	0.812	0.9203
C18	paracardial fat	-0.14	-0.27	-0.01	0.042	0.3795
C18.1	paracardial fat	0.02	-0.11	0.15	0.764	0.9203
C18.2	paracardial fat	-0.02	-0.15	0.11	0.776	0.9203
Ala	paracardial fat	0.16	0.03	0.29	0.018	0.2497
Arg	paracardial fat	-0.05	-0.19	0.08	0.459	0.8077
Asn	paracardial fat	-0.02	-0.16	0.12	0.799	0.9203
Asp	paracardial fat	0.16	0.02	0.3	0.029	0.3224
Cit	paracardial fat	-0.08	-0.2	0.05	0.216	0.6151
Gln	paracardial fat	-0.01	-0.15	0.12	0.832	0.9203
Glu	paracardial fat	0.22	0.1	0.34	0	0.0267
Gly	paracardial fat	-0.17	-0.3	-0.04	0.012	0.2497
His	paracardial fat	-0.07	-0.22	0.07	0.306	0.7447
Ile	paracardial fat	0.1	-0.01	0.22	0.077	0.4648
Leu	paracardial fat	0.09	-0.03	0.21	0.142	0.53
Lys	paracardial fat	0.04	-0.1	0.18	0.586	0.8774
Met	paracardial fat	0.02	-0.12	0.16	0.752	0.9203
Orn	paracardial fat	0.04	-0.09	0.18	0.523	0.8385
Phe	paracardial fat	0.11	-0.03	0.25	0.131	0.53
Pro	paracardial fat	0.05	-0.08	0.18	0.437	0.7991
Ser	paracardial fat	0.03	-0.11	0.16	0.691	0.9195
Thr	paracardial fat	-0.04	-0.18	0.1	0.533	0.8385
Trp	paracardial fat	0.04	-0.1	0.17	0.61	0.8774
Tyr	paracardial fat	0.2	0.07	0.34	0.003	0.1357
Val	paracardial fat	0.13	0.01	0.26	0.041	0.3795
Ac.Orn	paracardial fat	0	-0.14	0.14	0.975	0.983
ADMA	paracardial fat	0.09	-0.05	0.23	0.191	0.5813
alpha.AAA	paracardial fat	0.11	-0.01	0.23	0.084	0.4718
Creatinine	paracardial fat	-0.03	-0.14	0.09	0.66	0.9094
Kynurenine	paracardial fat	0.05	-0.08	0.19	0.421	0.7983
Met.SO	paracardial fat	0.12	-0.01	0.26	0.08	0.4648
SDMA	paracardial fat	0.01	-0.13	0.14	0.94	0.9802
Spermidine	paracardial fat	-0.12	-0.26	0.01	0.068	0.4328
t4.OH.Pro	paracardial fat	0.01	-0.13	0.14	0.914	0.9727
Taurine	paracardial fat	0.01	-0.13	0.15	0.926	0.9727
total.DMA	paracardial fat	-0.1	-0.24	0.03	0.134	0.53
lysoPC.a.C16.0	paracardial fat	-0.13	-0.26	0	0.056	0.4276
lysoPC.a.C16.1	paracardial fat	-0.03	-0.16	0.1	0.607	0.8774
lysoPC.a.C17.0	paracardial fat	-0.25	-0.38	-0.13	0	0.0165
lysoPC.a.C18.0	paracardial fat	-0.11	-0.24	0.02	0.109	0.53
lysoPC.a.C18.1	paracardial fat	-0.18	-0.3	-0.06	0.004	0.1357
lysoPC.a.C18.2	paracardial fat	-0.15	-0.27	-0.03	0.016	0.2497
lysoPC.a.C20.3	paracardial fat	-0.08	-0.21	0.05	0.232	0.6151
lysoPC.a.C20.4	paracardial fat	-0.09	-0.21	0.04	0.167	0.53
PC.aa.C28.1	paracardial fat	0.03	-0.1	0.16	0.609	0.8774
PC.aa.C30.0	paracardial fat	0.08	-0.05	0.21	0.247	0.6214
PC.aa.C32.0	paracardial fat	0.05	-0.08	0.18	0.42	0.7983
PC.aa.C32.1	paracardial fat	0.09	-0.03	0.22	0.145	0.53
PC.aa.C32.2	paracardial fat	0.08	-0.05	0.22	0.224	0.6151
PC.aa.C32.3	paracardial fat	0.03	-0.1	0.15	0.688	0.9195
PC.aa.C34.1	paracardial fat	-0.02	-0.14	0.11	0.76	0.9203
PC.aa.C34.2	paracardial fat	0.03	-0.1	0.16	0.619	0.8775
PC.aa.C34.3	paracardial fat	0.05	-0.07	0.18	0.405	0.7952
PC.aa.C34.4	paracardial fat	0.1	-0.03	0.23	0.12	0.53
PC.aa.C36.1	paracardial fat	0.03	-0.09	0.16	0.634	0.8899
PC.aa.C36.2	paracardial fat	0.05	-0.08	0.17	0.443	0.7991
PC.aa.C36.3	paracardial fat	0.08	-0.05	0.2	0.237	0.6188
PC.aa.C36.4	paracardial fat	0.09	-0.04	0.22	0.171	0.5316
PC.aa.C36.5	paracardial fat	0.02	-0.11	0.15	0.761	0.9203
PC.aa.C36.6	paracardial fat	0.05	-0.08	0.17	0.482	0.8181
PC.aa.C38.0	paracardial fat	-0.01	-0.14	0.12	0.863	0.94
PC.aa.C38.1	paracardial fat	-0.04	-0.18	0.09	0.534	0.8385
PC.aa.C38.3	paracardial fat	0.14	0.02	0.26	0.021	0.2497
PC.aa.C38.4	paracardial fat	0.1	-0.03	0.23	0.115	0.53
PC.aa.C38.5	paracardial fat	0.04	-0.09	0.17	0.53	0.8385
PC.aa.C38.6	paracardial fat	-0.01	-0.15	0.13	0.875	0.9466
PC.aa.C40.2	paracardial fat	-0.02	-0.15	0.12	0.804	0.9203
PC.aa.C40.3	paracardial fat	-0.06	-0.19	0.08	0.4	0.7952
PC.aa.C40.4	paracardial fat	0.07	-0.06	0.2	0.271	0.6705
PC.aa.C40.5	paracardial fat	0.06	-0.07	0.19	0.342	0.7692
PC.aa.C40.6	paracardial fat	0.08	-0.05	0.21	0.224	0.6151
PC.aa.C42.0	paracardial fat	-0.03	-0.16	0.09	0.613	0.8774
PC.aa.C42.1	paracardial fat	-0.02	-0.14	0.11	0.806	0.9203
PC.aa.C42.2	paracardial fat	-0.06	-0.19	0.07	0.369	0.7879
PC.aa.C42.4	paracardial fat	-0.02	-0.15	0.11	0.731	0.9203
PC.aa.C42.5	paracardial fat	0.01	-0.12	0.15	0.826	0.9203
PC.aa.C42.6	paracardial fat	-0.04	-0.17	0.1	0.576	0.8774
PC.ae.C30.0	paracardial fat	-0.08	-0.21	0.05	0.22	0.6151
PC.ae.C32.1	paracardial fat	0.03	-0.1	0.15	0.679	0.9195
PC.ae.C32.2	paracardial fat	0.02	-0.1	0.14	0.771	0.9203
PC.ae.C34.0	paracardial fat	-0.08	-0.21	0.05	0.228	0.6151
PC.ae.C34.1	paracardial fat	-0.09	-0.22	0.04	0.157	0.53
PC.ae.C34.2	paracardial fat	-0.04	-0.16	0.08	0.529	0.8385
PC.ae.C34.3	paracardial fat	-0.12	-0.23	0	0.056	0.4276
PC.ae.C36.0	paracardial fat	-0.06	-0.19	0.07	0.335	0.7692
PC.ae.C36.1	paracardial fat	-0.13	-0.25	0	0.049	0.421
PC.ae.C36.2	paracardial fat	-0.14	-0.26	-0.02	0.019	0.2497
PC.ae.C36.3	paracardial fat	-0.05	-0.18	0.07	0.4	0.7952
PC.ae.C36.4	paracardial fat	0.1	-0.04	0.24	0.159	0.53
PC.ae.C36.5	paracardial fat	0.04	-0.09	0.18	0.511	0.8385
PC.ae.C38.0	paracardial fat	-0.04	-0.16	0.09	0.581	0.8774
PC.ae.C38.1	paracardial fat	-0.06	-0.19	0.08	0.403	0.7952
PC.ae.C38.2	paracardial fat	-0.16	-0.29	-0.03	0.015	0.2497
PC.ae.C38.3	paracardial fat	-0.06	-0.19	0.07	0.363	0.7879
PC.ae.C38.4	paracardial fat	-0.06	-0.2	0.07	0.372	0.7879
PC.ae.C38.5	paracardial fat	0.07	-0.07	0.21	0.316	0.7563
PC.ae.C38.6	paracardial fat	0.06	-0.07	0.19	0.353	0.7812
PC.ae.C40.1	paracardial fat	-0.09	-0.22	0.04	0.164	0.53
PC.ae.C40.2	paracardial fat	-0.09	-0.22	0.04	0.164	0.53
PC.ae.C40.3	paracardial fat	-0.1	-0.22	0.02	0.094	0.4927
PC.ae.C40.4	paracardial fat	-0.09	-0.23	0.04	0.161	0.53
PC.ae.C40.5	paracardial fat	-0.1	-0.23	0.03	0.139	0.53
PC.ae.C40.6	paracardial fat	-0.1	-0.23	0.03	0.141	0.53
PC.ae.C42.1	paracardial fat	-0.12	-0.25	0.01	0.064	0.4276
PC.ae.C42.2	paracardial fat	-0.13	-0.26	-0.01	0.038	0.3795
PC.ae.C42.3	paracardial fat	-0.15	-0.28	-0.03	0.018	0.2497
PC.ae.C42.4	paracardial fat	-0.12	-0.25	0.01	0.064	0.4276
PC.ae.C42.5	paracardial fat	-0.03	-0.16	0.09	0.609	0.8774
PC.ae.C44.3	paracardial fat	-0.1	-0.23	0.03	0.137	0.53
PC.ae.C44.4	paracardial fat	-0.06	-0.19	0.07	0.384	0.7952
PC.ae.C44.5	paracardial fat	0	-0.13	0.13	0.983	0.983
PC.ae.C44.6	paracardial fat	-0.02	-0.15	0.1	0.73	0.9203
SM..OH..C14.1	paracardial fat	-0.02	-0.13	0.1	0.785	0.9203
SM..OH..C16.1	paracardial fat	-0.04	-0.16	0.07	0.454	0.8077
SM..OH..C22.1	paracardial fat	-0.01	-0.13	0.12	0.89	0.9552
SM..OH..C22.2	paracardial fat	-0.01	-0.13	0.1	0.824	0.9203
SM..OH..C24.1	paracardial fat	0.03	-0.1	0.16	0.641	0.8908
SM.C16.0	paracardial fat	-0.05	-0.17	0.07	0.409	0.7952
SM.C16.1	paracardial fat	0.12	-0.01	0.24	0.06	0.4276
SM.C18.0	paracardial fat	0.05	-0.08	0.17	0.478	0.8181
SM.C18.1	paracardial fat	0.1	-0.02	0.22	0.109	0.53
SM.C20.2	paracardial fat	0.08	-0.05	0.2	0.226	0.6151
SM.C24.0	paracardial fat	0.05	-0.08	0.18	0.441	0.7991
SM.C24.1	paracardial fat	0.04	-0.09	0.17	0.525	0.8385
H1	paracardial fat	0.06	-0.06	0.17	0.342	0.7692
fischer_ratio	paracardial fat	0	-0.13	0.13	0.997	0.9968
GABR	paracardial fat	-0.05	-0.19	0.08	0.454	0.8673
pro_cit	paracardial fat	0.08	-0.05	0.21	0.241	0.6884
aaa	paracardial fat	0.15	0.01	0.28	0.037	0.2125
bcaa	paracardial fat	0.11	-0.01	0.23	0.067	0.2664
gluco_aa	paracardial fat	0.06	-0.08	0.2	0.418	0.8673
keto_aa	paracardial fat	0.08	-0.05	0.21	0.225	0.6884
adma_arg	paracardial fat	0.11	-0.03	0.26	0.117	0.4242
met_ox	paracardial fat	0.12	-0.01	0.25	0.064	0.2664
cit_arg	paracardial fat	-0.02	-0.15	0.12	0.79	0.9968
orn_arg	paracardial fat	0.09	-0.05	0.23	0.191	0.6374
beta_ox	paracardial fat	0	-0.13	0.13	0.995	0.9968
omega_ox	paracardial fat	-0.15	-0.29	-0.02	0.03	0.1976
total_AC	paracardial fat	-0.01	-0.14	0.12	0.928	0.9968
total_longAC	paracardial fat	-0.03	-0.16	0.1	0.672	0.9968
total_medAC	paracardial fat	-0.02	-0.15	0.12	0.8	0.9968
total_shortAC	paracardial fat	-0.02	-0.15	0.12	0.811	0.9968
total_mufaAC	paracardial fat	0	-0.13	0.13	0.961	0.9968
total_pufaAC	paracardial fat	-0.01	-0.14	0.11	0.822	0.9968
total_sfaAC	paracardial fat	-0.01	-0.14	0.12	0.917	0.9968
pla2	paracardial fat	-0.16	-0.28	-0.04	0.009	0.1795
total_lysoPC	paracardial fat	-0.14	-0.27	-0.02	0.026	0.1976
mufa_lysoPC	paracardial fat	-0.17	-0.29	-0.04	0.008	0.1795
pufa_lysoPC	paracardial fat	-0.14	-0.27	-0.02	0.023	0.1976
sfa_lysoPC	paracardial fat	-0.13	-0.26	0	0.053	0.2628
mufaPC_sfaPC	paracardial fat	-0.06	-0.18	0.06	0.308	0.6933
PCae_PCaa	paracardial fat	-0.12	-0.23	-0.01	0.027	0.1976
pufaPC_mufaPC	paracardial fat	0.04	-0.09	0.17	0.55	0.9562
pufaPC_sfaPC	paracardial fat	0.01	-0.12	0.14	0.853	0.9968
total_sfaPCax	paracardial fat	0.01	-0.12	0.14	0.863	0.9968
total_mufaPCax	paracardial fat	0.01	-0.12	0.13	0.909	0.9968
total_pufaPCax	paracardial fat	0.07	-0.06	0.2	0.282	0.6933
total_PCax	paracardial fat	0.07	-0.06	0.19	0.312	0.6933
total_PCaa	paracardial fat	0.07	-0.05	0.2	0.263	0.6933
total_PCae	paracardial fat	-0.05	-0.18	0.08	0.479	0.87
total_SM	paracardial fat	0	-0.13	0.12	0.952	0.9968
total_SM.OH	paracardial fat	-0.02	-0.14	0.1	0.755	0.9968
total_SM_nonOH	paracardial fat	0.01	-0.12	0.13	0.92	0.9968
SM_PC	paracardial fat	-0.01	-0.12	0.09	0.806	0.9968
SM.OH_SMnonOH	paracardial fat	-0.05	-0.16	0.07	0.455	0.8673

## Sheet: ECAT
metabolite	exposure	estimate	CI_low	CI_high	p_val	p_val_FDR
C0	epicardial fat	0.06	-0.08	0.2	0.428	0.7266
C2	epicardial fat	0	-0.14	0.14	0.967	0.9843
C3	epicardial fat	0.1	-0.04	0.24	0.175	0.4482
C3.DC..C4.OH.	epicardial fat	-0.1	-0.24	0.04	0.173	0.4482
C4	epicardial fat	0.02	-0.13	0.17	0.816	0.9295
C4.1	epicardial fat	0	-0.14	0.14	0.971	0.9843
C5	epicardial fat	-0.03	-0.17	0.11	0.707	0.9014
C7.DC	epicardial fat	-0.13	-0.27	0.01	0.071	0.3337
C8	epicardial fat	-0.03	-0.18	0.11	0.665	0.8758
C9	epicardial fat	-0.05	-0.19	0.09	0.506	0.777
C10	epicardial fat	-0.04	-0.18	0.11	0.629	0.8506
C10.1	epicardial fat	-0.01	-0.15	0.13	0.892	0.9541
C12	epicardial fat	-0.06	-0.2	0.08	0.398	0.6834
C12.1	epicardial fat	-0.02	-0.16	0.12	0.764	0.9188
C14	epicardial fat	-0.02	-0.16	0.12	0.765	0.9188
C14.1	epicardial fat	-0.02	-0.16	0.12	0.77	0.9188
C14.1.OH	epicardial fat	-0.12	-0.25	0.01	0.066	0.3309
C14.2	epicardial fat	-0.02	-0.16	0.12	0.815	0.9295
C14.2.OH	epicardial fat	0	-0.14	0.15	0.956	0.9843
C16	epicardial fat	-0.08	-0.22	0.06	0.269	0.5889
C16.1.OH	epicardial fat	-0.06	-0.2	0.09	0.441	0.7311
C16.2	epicardial fat	0.01	-0.14	0.15	0.91	0.9554
C18	epicardial fat	-0.12	-0.26	0.02	0.086	0.3715
C18.1	epicardial fat	0	-0.14	0.14	0.991	0.9906
C18.2	epicardial fat	0.08	-0.05	0.21	0.241	0.5492
Ala	epicardial fat	0.14	0.01	0.28	0.039	0.2406
Arg	epicardial fat	-0.06	-0.2	0.09	0.436	0.7311
Asn	epicardial fat	0.03	-0.12	0.17	0.71	0.9014
Asp	epicardial fat	-0.08	-0.23	0.07	0.32	0.6207
Cit	epicardial fat	-0.1	-0.23	0.03	0.147	0.4198
Gln	epicardial fat	-0.12	-0.25	0.02	0.099	0.3744
Glu	epicardial fat	0.19	0.06	0.32	0.003	0.0393
Gly	epicardial fat	-0.07	-0.21	0.06	0.295	0.6069
His	epicardial fat	-0.02	-0.17	0.13	0.787	0.9188
Ile	epicardial fat	0.02	-0.1	0.15	0.686	0.8949
Leu	epicardial fat	0.02	-0.11	0.14	0.783	0.9188
Lys	epicardial fat	0.03	-0.12	0.18	0.694	0.8971
Met	epicardial fat	-0.01	-0.16	0.13	0.891	0.9541
Orn	epicardial fat	-0.02	-0.17	0.12	0.735	0.9188
Phe	epicardial fat	0.01	-0.14	0.16	0.892	0.9541
Pro	epicardial fat	0.01	-0.13	0.15	0.931	0.9708
Ser	epicardial fat	0.05	-0.09	0.19	0.456	0.7421
Thr	epicardial fat	0.02	-0.12	0.17	0.756	0.9188
Trp	epicardial fat	-0.02	-0.16	0.13	0.804	0.9295
Tyr	epicardial fat	0.12	-0.02	0.26	0.103	0.3744
Val	epicardial fat	0.06	-0.08	0.2	0.397	0.6834
Ac.Orn	epicardial fat	-0.07	-0.21	0.08	0.369	0.6643
ADMA	epicardial fat	0.08	-0.07	0.23	0.285	0.6025
alpha.AAA	epicardial fat	0.06	-0.07	0.19	0.357	0.659
Creatinine	epicardial fat	-0.06	-0.18	0.06	0.32	0.6207
Kynurenine	epicardial fat	-0.04	-0.18	0.1	0.611	0.8413
Met.SO	epicardial fat	0.02	-0.13	0.16	0.821	0.9295
SDMA	epicardial fat	-0.03	-0.18	0.11	0.655	0.8758
Spermidine	epicardial fat	-0.13	-0.27	0.01	0.064	0.3309
t4.OH.Pro	epicardial fat	0.04	-0.11	0.18	0.627	0.8506
Taurine	epicardial fat	-0.03	-0.18	0.11	0.666	0.8758
total.DMA	epicardial fat	-0.13	-0.28	0.01	0.069	0.3337
lysoPC.a.C16.0	epicardial fat	-0.07	-0.2	0.07	0.341	0.6473
lysoPC.a.C16.1	epicardial fat	-0.04	-0.18	0.09	0.538	0.8021
lysoPC.a.C17.0	epicardial fat	-0.2	-0.33	-0.06	0.005	0.0512
lysoPC.a.C18.0	epicardial fat	-0.04	-0.18	0.1	0.607	0.8413
lysoPC.a.C18.1	epicardial fat	-0.11	-0.24	0.02	0.088	0.3715
lysoPC.a.C18.2	epicardial fat	-0.11	-0.24	0.02	0.095	0.3744
lysoPC.a.C20.3	epicardial fat	-0.12	-0.25	0.02	0.097	0.3744
lysoPC.a.C20.4	epicardial fat	0.02	-0.11	0.15	0.769	0.9188
PC.aa.C28.1	epicardial fat	-0.08	-0.22	0.05	0.226	0.5245
PC.aa.C30.0	epicardial fat	-0.13	-0.27	0.01	0.078	0.3558
PC.aa.C32.0	epicardial fat	-0.14	-0.28	-0.01	0.038	0.2406
PC.aa.C32.1	epicardial fat	-0.04	-0.17	0.09	0.581	0.8391
PC.aa.C32.2	epicardial fat	-0.02	-0.16	0.12	0.784	0.9188
PC.aa.C32.3	epicardial fat	-0.05	-0.18	0.09	0.489	0.769
PC.aa.C34.1	epicardial fat	-0.1	-0.23	0.03	0.125	0.4003
PC.aa.C34.2	epicardial fat	-0.09	-0.22	0.05	0.197	0.472
PC.aa.C34.3	epicardial fat	-0.07	-0.2	0.06	0.285	0.6025
PC.aa.C34.4	epicardial fat	0.05	-0.09	0.19	0.503	0.777
PC.aa.C36.1	epicardial fat	-0.1	-0.23	0.03	0.126	0.4003
PC.aa.C36.2	epicardial fat	-0.05	-0.18	0.08	0.49	0.769
PC.aa.C36.3	epicardial fat	-0.13	-0.26	0.01	0.063	0.3309
PC.aa.C36.4	epicardial fat	0.05	-0.09	0.18	0.472	0.7568
PC.aa.C36.5	epicardial fat	0.01	-0.13	0.14	0.895	0.9541
PC.aa.C36.6	epicardial fat	0.04	-0.09	0.18	0.55	0.8058
PC.aa.C38.0	epicardial fat	-0.01	-0.15	0.13	0.904	0.9554
PC.aa.C38.1	epicardial fat	-0.11	-0.25	0.03	0.126	0.4003
PC.aa.C38.3	epicardial fat	0	-0.13	0.13	0.972	0.9843
PC.aa.C38.4	epicardial fat	0.11	-0.03	0.25	0.117	0.4003
PC.aa.C38.5	epicardial fat	0.04	-0.1	0.18	0.587	0.8391
PC.aa.C38.6	epicardial fat	0.02	-0.12	0.17	0.742	0.9188
PC.aa.C40.2	epicardial fat	-0.1	-0.24	0.05	0.185	0.466
PC.aa.C40.3	epicardial fat	-0.1	-0.24	0.04	0.143	0.4162
PC.aa.C40.4	epicardial fat	0.01	-0.13	0.15	0.861	0.9541
PC.aa.C40.5	epicardial fat	0.06	-0.08	0.2	0.39	0.6834
PC.aa.C40.6	epicardial fat	0.09	-0.05	0.23	0.191	0.466
PC.aa.C42.0	epicardial fat	-0.11	-0.24	0.03	0.116	0.4003
PC.aa.C42.1	epicardial fat	-0.08	-0.22	0.05	0.225	0.5245
PC.aa.C42.2	epicardial fat	-0.11	-0.25	0.03	0.138	0.4142
PC.aa.C42.4	epicardial fat	-0.08	-0.22	0.06	0.27	0.5889
PC.aa.C42.5	epicardial fat	-0.04	-0.18	0.1	0.594	0.8391
PC.aa.C42.6	epicardial fat	-0.07	-0.21	0.07	0.35	0.6547
PC.ae.C30.0	epicardial fat	-0.23	-0.36	-0.09	0.001	0.0279
PC.ae.C32.1	epicardial fat	-0.11	-0.24	0.02	0.1	0.3744
PC.ae.C32.2	epicardial fat	-0.09	-0.21	0.04	0.168	0.4482
PC.ae.C34.0	epicardial fat	-0.23	-0.37	-0.09	0.001	0.0279
PC.ae.C34.1	epicardial fat	-0.22	-0.36	-0.09	0.002	0.0279
PC.ae.C34.2	epicardial fat	-0.11	-0.24	0.02	0.089	0.3715
PC.ae.C34.3	epicardial fat	-0.18	-0.31	-0.06	0.003	0.0393
PC.ae.C36.0	epicardial fat	-0.23	-0.37	-0.1	0.001	0.0279
PC.ae.C36.1	epicardial fat	-0.22	-0.35	-0.09	0.001	0.0279
PC.ae.C36.2	epicardial fat	-0.2	-0.33	-0.08	0.001	0.0279
PC.ae.C36.3	epicardial fat	-0.15	-0.28	-0.02	0.028	0.2165
PC.ae.C36.4	epicardial fat	0.06	-0.09	0.2	0.457	0.7421
PC.ae.C36.5	epicardial fat	0.01	-0.13	0.15	0.836	0.9389
PC.ae.C38.0	epicardial fat	-0.01	-0.15	0.12	0.877	0.9541
PC.ae.C38.1	epicardial fat	-0.15	-0.29	-0.01	0.04	0.2406
PC.ae.C38.2	epicardial fat	-0.28	-0.41	-0.14	0	0.009
PC.ae.C38.3	epicardial fat	-0.21	-0.34	-0.08	0.002	0.0309
PC.ae.C38.4	epicardial fat	-0.1	-0.24	0.05	0.19	0.466
PC.ae.C38.5	epicardial fat	0.08	-0.07	0.22	0.289	0.6025
PC.ae.C38.6	epicardial fat	0.06	-0.08	0.2	0.392	0.6834
PC.ae.C40.1	epicardial fat	-0.08	-0.21	0.06	0.27	0.5889
PC.ae.C40.2	epicardial fat	-0.17	-0.3	-0.03	0.015	0.1289
PC.ae.C40.3	epicardial fat	-0.24	-0.36	-0.11	0	0.013
PC.ae.C40.4	epicardial fat	-0.15	-0.29	-0.01	0.036	0.2406
PC.ae.C40.5	epicardial fat	-0.1	-0.24	0.04	0.157	0.4401
PC.ae.C40.6	epicardial fat	-0.07	-0.21	0.06	0.302	0.6132
PC.ae.C42.1	epicardial fat	-0.15	-0.29	-0.01	0.032	0.2359
PC.ae.C42.2	epicardial fat	-0.17	-0.31	-0.04	0.012	0.1072
PC.ae.C42.3	epicardial fat	-0.18	-0.31	-0.05	0.008	0.081
PC.ae.C42.4	epicardial fat	-0.21	-0.34	-0.07	0.003	0.0377
PC.ae.C42.5	epicardial fat	-0.1	-0.23	0.03	0.139	0.4142
PC.ae.C44.3	epicardial fat	-0.17	-0.3	-0.03	0.017	0.1361
PC.ae.C44.4	epicardial fat	-0.21	-0.34	-0.07	0.003	0.0377
PC.ae.C44.5	epicardial fat	-0.1	-0.24	0.03	0.139	0.4142
PC.ae.C44.6	epicardial fat	-0.1	-0.23	0.04	0.161	0.444
SM..OH..C14.1	epicardial fat	-0.09	-0.22	0.03	0.126	0.4003
SM..OH..C16.1	epicardial fat	-0.12	-0.24	0	0.056	0.3152
SM..OH..C22.1	epicardial fat	-0.07	-0.2	0.06	0.313	0.6207
SM..OH..C22.2	epicardial fat	-0.06	-0.18	0.06	0.323	0.6207
SM..OH..C24.1	epicardial fat	-0.04	-0.18	0.09	0.537	0.8021
SM.C16.0	epicardial fat	-0.13	-0.26	-0.01	0.041	0.2423
SM.C16.1	epicardial fat	0	-0.13	0.13	0.978	0.9843
SM.C18.0	epicardial fat	-0.04	-0.18	0.09	0.552	0.8058
SM.C18.1	epicardial fat	0.01	-0.12	0.14	0.88	0.9541
SM.C20.2	epicardial fat	0.06	-0.07	0.19	0.361	0.659
SM.C24.0	epicardial fat	-0.04	-0.18	0.1	0.598	0.8391
SM.C24.1	epicardial fat	-0.04	-0.18	0.09	0.513	0.7802
H1	epicardial fat	0.09	-0.04	0.21	0.171	0.4482
fischer_ratio	epicardial fat	-0.01	-0.14	0.13	0.927	0.991
GABR	epicardial fat	-0.01	-0.16	0.13	0.853	0.9482
pro_cit	epicardial fat	0.07	-0.07	0.21	0.341	0.8536
aaa	epicardial fat	0.05	-0.1	0.2	0.497	0.9255
bcaa	epicardial fat	0.03	-0.09	0.16	0.595	0.9255
gluco_aa	epicardial fat	0	-0.15	0.15	0.989	0.991
keto_aa	epicardial fat	0.04	-0.1	0.17	0.592	0.9255
adma_arg	epicardial fat	0.09	-0.06	0.24	0.257	0.7812
met_ox	epicardial fat	0.03	-0.11	0.17	0.685	0.9255
cit_arg	epicardial fat	-0.02	-0.16	0.12	0.789	0.9482
orn_arg	epicardial fat	0.04	-0.11	0.18	0.632	0.9255
beta_ox	epicardial fat	-0.02	-0.16	0.11	0.726	0.9309
omega_ox	epicardial fat	-0.16	-0.31	-0.02	0.027	0.4034
total_AC	epicardial fat	0.03	-0.11	0.17	0.694	0.9255
total_longAC	epicardial fat	-0.05	-0.18	0.09	0.507	0.9255
total_medAC	epicardial fat	-0.04	-0.18	0.1	0.549	0.9255
total_shortAC	epicardial fat	0.01	-0.12	0.15	0.843	0.9482
total_mufaAC	epicardial fat	-0.02	-0.15	0.12	0.825	0.9482
total_pufaAC	epicardial fat	0.02	-0.11	0.16	0.745	0.9309
total_sfaAC	epicardial fat	0.03	-0.11	0.17	0.666	0.9255
pla2	epicardial fat	-0.05	-0.17	0.08	0.483	0.9255
total_lysoPC	epicardial fat	-0.08	-0.21	0.06	0.273	0.7812
mufa_lysoPC	epicardial fat	-0.1	-0.23	0.03	0.115	0.7054
pufa_lysoPC	epicardial fat	-0.09	-0.22	0.04	0.18	0.7054
sfa_lysoPC	epicardial fat	-0.06	-0.2	0.08	0.384	0.9044
mufaPC_sfaPC	epicardial fat	0	-0.13	0.13	0.975	0.991
PCae_PCaa	epicardial fat	-0.08	-0.2	0.03	0.156	0.7054
pufaPC_mufaPC	epicardial fat	0.13	-0.01	0.26	0.073	0.7054
pufaPC_sfaPC	epicardial fat	0.16	0.02	0.29	0.021	0.4034
total_sfaPCax	epicardial fat	-0.15	-0.29	-0.01	0.03	0.4034
total_mufaPCax	epicardial fat	-0.1	-0.23	0.03	0.135	0.7054
total_pufaPCax	epicardial fat	-0.03	-0.16	0.11	0.674	0.9255
total_PCax	epicardial fat	-0.05	-0.18	0.08	0.454	0.9255
total_PCaa	epicardial fat	-0.04	-0.18	0.09	0.527	0.9255
total_PCae	epicardial fat	-0.11	-0.25	0.02	0.102	0.7054
total_SM	epicardial fat	-0.09	-0.22	0.04	0.169	0.7054
total_SM.OH	epicardial fat	-0.08	-0.2	0.04	0.212	0.7054
total_SM_nonOH	epicardial fat	-0.09	-0.22	0.04	0.196	0.7054
SM_PC	epicardial fat	0	-0.11	0.11	0.991	0.991
SM.OH_SMnonOH	epicardial fat	-0.07	-0.19	0.06	0.3	0.801

[truncated: 26 more sheets: PECAT, RFF, RSFF, INTRFar, INTRFpm, INTRFql, INTRFra, SMFFar, SMFFpm, SMFFql, SMFFra, total_Mfat, TOTFFar, TOTFFpm, TOTFFql, TOTFFra, BFI, BMI, FFMI, HC …]
