# Supplementary material for: Serum metabolite patterns of adipose tissue distribution and body composition subphenotypes
Source: Lipids Health Dis. 2026 Apr 9;25:109. doi: 10.1186/s12944-026-02944-z (PMC13081499; doi:10.1186/s12944-026-02944-z)
Supplement: Supplementary file 7 — Additional file 7. Results from the sex-stratified sensitivity analyses adjusted for the full model. [file 12944_2026_2944_MOESM7_ESM.xlsx]

## Sheet: Explanation
This file shows all results from the sex-specific linear regression analysis adjusted for age, body height, diabetes status, hypertension, triglycerides, lipid-lowering medication, smoking, alcohol consumption and physical activity. A column that ends with "_w" shows the results for women and a columns that ends with "_m" shows results for men
Abbreviation	Explanation	Group
BMAT	bone marrow adipose tissue	MRI
BMAT L1	bone marrow adipose tissue at L1	MRI
BMAT L2	bone marrow adipose tissue at L2	MRI
BMI	body mass index	BIA_anthropometric
EPCAT	epicardial fat	MRI
FFMI	fat free mass index	BIA_anthropometric
FMI	fat mass index	BIA_anthropometric
HC	hip circumference	BIA_anthropometric
HF	heart fat	MRI
INTRFar	intracellular fat at autochthonous back muscles	MRI
INTRFpm	intracellular fat at psoas major	MRI
INTRFql	intracellular fat at quadratus lumborum	MRI
INTRFra	intracellular fat at rectus abdominis	MRI
PACAT	Paracardial fat	MRI
PECAT	pericardial fat	MRI
PFF	mean pancreas fat fraction	MRI
PFFcap	pancreas fat fraction at capus	MRI
PFFcau	pancreas fat fraction at cauda	MRI
PFFcor	pancreas fat fraction at corpus	MRI
RFF	renal fat fraction	MRI
RSFF	renal sinus fat fraction	MRI
SAT	subcutaneous adipose tissue	MRI
SMFFar	skeletal muscle fat fraction at autochthonous back muscles	MRI
SMFFpm	skeletal muscle fat fraction at psoas major	MRI
SMFFql	skeletal muscle fat fraction at quadratus lumborum	MRI
SMFFra	skeletal muscle fat fraction at rectus abdominis	MRI
Subphenotype	subphenotypes based on Grune et al., 2025	subphenotype
TAT	total adipose tissue	MRI
total_Mfat	total muscle fat weighted	MRI
TOTFFar	intra- and extracellular fat at autochthonous back muscles	MRI
TOTFFpm	intra- and extracellular fat at psoas major	MRI
TOTFFql	intra- and extracellular fat at quadratus lumborum	MRI
TOTFFra	intra- and extracellular fat at rectus abdominis	MRI
VAT	visceral adipose tissue	MRI
WC	waist circumference	BIA_anthropometric
WHR	waist to hip ratio	BIA_anthropometric

## Sheet: SAT
metabolite	group	exposure	estimate_w	CI_low_w	CI_high_w	p_val_w	p_val_FDR_w	estimate_m	CI_low_m	CI_high_m	p_val_m	p_val_FDR_m
C0	MRI	subcutaneous adipose tissue	0.28	0.14	0.43	0	0.0091	0.16	0	0.33	0.057	0.1449
C2	MRI	subcutaneous adipose tissue	0.14	-0.03	0.3	0.104	0.3707	0	-0.16	0.16	0.979	0.9791
C3	MRI	subcutaneous adipose tissue	0.22	0.06	0.37	0.006	0.0687	0.15	-0.01	0.31	0.059	0.1469
C3.DC..C4.OH.	MRI	subcutaneous adipose tissue	0.01	-0.14	0.17	0.863	0.9331	-0.03	-0.19	0.13	0.736	0.8146
C4	MRI	subcutaneous adipose tissue	0.23	0.07	0.39	0.004	0.0593	0.14	-0.02	0.31	0.089	0.1806
C4.1	MRI	subcutaneous adipose tissue	0.13	0	0.27	0.055	0.2596	-0.07	-0.24	0.1	0.404	0.5666
C5	MRI	subcutaneous adipose tissue	0.12	-0.03	0.27	0.119	0.3875	0.22	0.07	0.36	0.005	0.0281
C7.DC	MRI	subcutaneous adipose tissue	0.03	-0.12	0.18	0.685	0.87	-0.06	-0.23	0.1	0.45	0.6081
C8	MRI	subcutaneous adipose tissue	0.07	-0.07	0.22	0.33	0.6079	0.06	-0.11	0.23	0.457	0.6124
C9	MRI	subcutaneous adipose tissue	0.02	-0.12	0.17	0.763	0.8949	0.08	-0.08	0.25	0.33	0.4967
C10	MRI	subcutaneous adipose tissue	0.04	-0.11	0.2	0.583	0.8546	0.05	-0.12	0.21	0.586	0.7253
C10.1	MRI	subcutaneous adipose tissue	0.09	-0.07	0.24	0.265	0.544	0.08	-0.09	0.24	0.356	0.5201
C12	MRI	subcutaneous adipose tissue	0.06	-0.1	0.22	0.45	0.7384	0.02	-0.14	0.18	0.795	0.8597
C12.1	MRI	subcutaneous adipose tissue	0.14	-0.02	0.29	0.091	0.359	0.11	-0.04	0.27	0.157	0.2829
C14	MRI	subcutaneous adipose tissue	0.1	-0.06	0.26	0.206	0.4859	-0.02	-0.18	0.13	0.767	0.8362
C14.1	MRI	subcutaneous adipose tissue	0.1	-0.07	0.26	0.256	0.5334	0.07	-0.09	0.23	0.388	0.5554
C14.1.OH	MRI	subcutaneous adipose tissue	0.07	-0.08	0.23	0.336	0.6079	-0.07	-0.23	0.09	0.378	0.5468
C14.2	MRI	subcutaneous adipose tissue	0.1	-0.06	0.27	0.224	0.5183	0.04	-0.11	0.2	0.578	0.7216
C14.2.OH	MRI	subcutaneous adipose tissue	0.02	-0.15	0.18	0.856	0.933	0.1	-0.06	0.25	0.226	0.38
C16	MRI	subcutaneous adipose tissue	0.14	-0.02	0.29	0.094	0.3614	-0.03	-0.19	0.12	0.659	0.7757
C16.1.OH	MRI	subcutaneous adipose tissue	0.1	-0.06	0.26	0.205	0.4859	-0.11	-0.27	0.05	0.185	0.3257
C16.2	MRI	subcutaneous adipose tissue	0.03	-0.13	0.19	0.691	0.87	-0.03	-0.19	0.12	0.689	0.7989
C18	MRI	subcutaneous adipose tissue	-0.07	-0.21	0.07	0.337	0.6079	-0.19	-0.36	-0.03	0.022	0.077
C18.1	MRI	subcutaneous adipose tissue	0.17	0.02	0.33	0.03	0.1959	0.05	-0.11	0.22	0.543	0.7017
C18.2	MRI	subcutaneous adipose tissue	0.1	-0.05	0.26	0.184	0.4859	-0.03	-0.2	0.13	0.703	0.8081
Ala	MRI	subcutaneous adipose tissue	0.11	-0.04	0.26	0.138	0.4236	0.21	0.05	0.36	0.012	0.046
Arg	MRI	subcutaneous adipose tissue	0.06	-0.1	0.22	0.456	0.7404	-0.02	-0.19	0.15	0.826	0.8609
Asn	MRI	subcutaneous adipose tissue	0.07	-0.1	0.23	0.441	0.737	-0.15	-0.31	0.01	0.064	0.1522
Asp	MRI	subcutaneous adipose tissue	0.24	0.07	0.4	0.005	0.061	-0.09	-0.26	0.07	0.266	0.4138
Cit	MRI	subcutaneous adipose tissue	-0.02	-0.18	0.14	0.839	0.933	-0.13	-0.29	0.03	0.121	0.2272
Gln	MRI	subcutaneous adipose tissue	-0.04	-0.2	0.11	0.585	0.8546	-0.1	-0.26	0.06	0.236	0.3914
Glu	MRI	subcutaneous adipose tissue	0.25	0.11	0.39	0.001	0.0239	0.27	0.13	0.42	0	0.0021
Gly	MRI	subcutaneous adipose tissue	-0.04	-0.21	0.13	0.671	0.87	-0.25	-0.39	-0.11	0	0.0036
His	MRI	subcutaneous adipose tissue	0.06	-0.11	0.22	0.508	0.7969	-0.09	-0.26	0.08	0.3	0.4568
Ile	MRI	subcutaneous adipose tissue	0.07	-0.06	0.19	0.306	0.5954	0.21	0.07	0.35	0.004	0.0263
Leu	MRI	subcutaneous adipose tissue	0.12	-0.01	0.25	0.061	0.278	0.16	0.01	0.31	0.039	0.1128
Lys	MRI	subcutaneous adipose tissue	0.18	0.02	0.34	0.028	0.1959	0.07	-0.1	0.24	0.432	0.5953
Met	MRI	subcutaneous adipose tissue	0.1	-0.06	0.25	0.234	0.5255	0.14	-0.02	0.3	0.089	0.1806
Orn	MRI	subcutaneous adipose tissue	0.18	0.01	0.34	0.034	0.2161	0.16	-0.01	0.32	0.058	0.1469
Phe	MRI	subcutaneous adipose tissue	0.29	0.14	0.44	0	0.0091	0.24	0.08	0.41	0.005	0.0275
Pro	MRI	subcutaneous adipose tissue	0.24	0.08	0.4	0.003	0.0506	0.03	-0.12	0.19	0.666	0.7784
Ser	MRI	subcutaneous adipose tissue	0.11	-0.06	0.28	0.199	0.4859	0.01	-0.14	0.17	0.848	0.8778
Thr	MRI	subcutaneous adipose tissue	0.07	-0.1	0.25	0.402	0.6991	-0.11	-0.27	0.05	0.194	0.3373
Trp	MRI	subcutaneous adipose tissue	0.06	-0.09	0.2	0.463	0.7425	0.01	-0.17	0.18	0.932	0.9453
Tyr	MRI	subcutaneous adipose tissue	0.26	0.1	0.41	0.002	0.0428	0.4	0.25	0.56	0	0
Val	MRI	subcutaneous adipose tissue	0.21	0.07	0.35	0.004	0.0593	0.27	0.11	0.42	0.001	0.0068
Ac.Orn	MRI	subcutaneous adipose tissue	0.01	-0.16	0.18	0.899	0.9655	-0.01	-0.18	0.16	0.895	0.9205
ADMA	MRI	subcutaneous adipose tissue	0	-0.16	0.17	0.968	0.9996	0.15	-0.02	0.32	0.089	0.1806
alpha.AAA	MRI	subcutaneous adipose tissue	0.16	0.02	0.3	0.026	0.1869	0.17	0.02	0.32	0.027	0.0916
Creatinine	MRI	subcutaneous adipose tissue	0.06	-0.08	0.2	0.414	0.7102	-0.04	-0.17	0.1	0.616	0.7495
Kynurenine	MRI	subcutaneous adipose tissue	0.22	0.05	0.38	0.01	0.107	0.17	0.01	0.32	0.036	0.1085
Met.SO	MRI	subcutaneous adipose tissue	0.02	-0.13	0.18	0.758	0.8949	0.18	0.01	0.35	0.04	0.1128
SDMA	MRI	subcutaneous adipose tissue	0	-0.15	0.15	1	0.9996	-0.01	-0.18	0.16	0.909	0.9276
Spermidine	MRI	subcutaneous adipose tissue	0	-0.14	0.14	0.997	0.9996	0.03	-0.15	0.21	0.733	0.8146
t4.OH.Pro	MRI	subcutaneous adipose tissue	0.1	-0.07	0.26	0.255	0.5334	0.04	-0.12	0.2	0.641	0.7605
Taurine	MRI	subcutaneous adipose tissue	0.1	-0.05	0.24	0.19	0.4859	-0.17	-0.33	0	0.049	0.1277
total.DMA	MRI	subcutaneous adipose tissue	0.09	-0.06	0.25	0.246	0.5334	0.02	-0.15	0.19	0.811	0.8607
lysoPC.a.C16.0	MRI	subcutaneous adipose tissue	-0.1	-0.25	0.04	0.171	0.4704	-0.43	-0.58	-0.27	0	0
lysoPC.a.C16.1	MRI	subcutaneous adipose tissue	0.08	-0.06	0.22	0.241	0.5334	-0.21	-0.37	-0.05	0.011	0.0443
lysoPC.a.C17.0	MRI	subcutaneous adipose tissue	-0.24	-0.38	-0.09	0.002	0.0428	-0.51	-0.66	-0.36	0	0
lysoPC.a.C18.0	MRI	subcutaneous adipose tissue	-0.06	-0.22	0.1	0.444	0.737	-0.35	-0.51	-0.19	0	0.0005
lysoPC.a.C18.1	MRI	subcutaneous adipose tissue	-0.11	-0.24	0.03	0.119	0.3875	-0.41	-0.56	-0.26	0	0
lysoPC.a.C18.2	MRI	subcutaneous adipose tissue	-0.17	-0.31	-0.03	0.02	0.1679	-0.43	-0.58	-0.29	0	0
lysoPC.a.C20.3	MRI	subcutaneous adipose tissue	0.05	-0.1	0.19	0.538	0.8017	-0.32	-0.48	-0.16	0	0.002
lysoPC.a.C20.4	MRI	subcutaneous adipose tissue	-0.02	-0.17	0.13	0.809	0.9188	-0.42	-0.57	-0.27	0	0
PC.aa.C28.1	MRI	subcutaneous adipose tissue	0.03	-0.12	0.18	0.669	0.87	-0.14	-0.29	0.02	0.094	0.1874
PC.aa.C30.0	MRI	subcutaneous adipose tissue	0	-0.15	0.16	0.981	0.9996	-0.09	-0.26	0.07	0.252	0.4
PC.aa.C32.0	MRI	subcutaneous adipose tissue	-0.11	-0.26	0.03	0.118	0.3875	-0.17	-0.33	0	0.044	0.1177
PC.aa.C32.1	MRI	subcutaneous adipose tissue	0.16	0.02	0.3	0.025	0.1869	0.04	-0.1	0.19	0.561	0.7137
PC.aa.C32.2	MRI	subcutaneous adipose tissue	0.03	-0.12	0.18	0.679	0.87	-0.03	-0.19	0.13	0.717	0.8146
PC.aa.C32.3	MRI	subcutaneous adipose tissue	0.02	-0.11	0.16	0.757	0.8949	-0.1	-0.26	0.06	0.222	0.3785
PC.aa.C34.1	MRI	subcutaneous adipose tissue	-0.03	-0.17	0.11	0.702	0.8758	-0.1	-0.25	0.05	0.182	0.3248
PC.aa.C34.2	MRI	subcutaneous adipose tissue	-0.14	-0.27	-0.01	0.042	0.226	-0.05	-0.21	0.12	0.562	0.7137
PC.aa.C34.3	MRI	subcutaneous adipose tissue	0.04	-0.11	0.18	0.626	0.87	-0.04	-0.19	0.11	0.622	0.7504
PC.aa.C34.4	MRI	subcutaneous adipose tissue	0.1	-0.04	0.25	0.165	0.4632	-0.09	-0.25	0.07	0.28	0.43
PC.aa.C36.1	MRI	subcutaneous adipose tissue	0.07	-0.07	0.21	0.315	0.6044	0.05	-0.11	0.2	0.567	0.7142
PC.aa.C36.2	MRI	subcutaneous adipose tissue	-0.03	-0.17	0.11	0.687	0.87	0.03	-0.13	0.19	0.736	0.8146
PC.aa.C36.3	MRI	subcutaneous adipose tissue	0	-0.14	0.14	0.999	0.9996	0.02	-0.14	0.17	0.814	0.8607
PC.aa.C36.4	MRI	subcutaneous adipose tissue	-0.09	-0.24	0.05	0.197	0.4859	-0.18	-0.35	-0.02	0.028	0.0916
PC.aa.C36.5	MRI	subcutaneous adipose tissue	0.05	-0.09	0.19	0.479	0.7602	-0.05	-0.22	0.11	0.535	0.6975
PC.aa.C36.6	MRI	subcutaneous adipose tissue	-0.02	-0.17	0.13	0.824	0.9254	-0.08	-0.24	0.08	0.347	0.5169
PC.aa.C38.0	MRI	subcutaneous adipose tissue	-0.11	-0.27	0.04	0.142	0.4236	-0.1	-0.26	0.07	0.239	0.3927
PC.aa.C38.1	MRI	subcutaneous adipose tissue	-0.1	-0.25	0.05	0.191	0.4859	-0.06	-0.24	0.11	0.463	0.614
PC.aa.C38.3	MRI	subcutaneous adipose tissue	0.26	0.13	0.39	0	0.0091	0.23	0.09	0.37	0.002	0.0131
PC.aa.C38.4	MRI	subcutaneous adipose tissue	0.04	-0.1	0.18	0.593	0.8567	-0.07	-0.22	0.09	0.412	0.5733
PC.aa.C38.5	MRI	subcutaneous adipose tissue	0	-0.14	0.14	0.978	0.9996	-0.15	-0.31	0.01	0.074	0.1723
PC.aa.C38.6	MRI	subcutaneous adipose tissue	-0.2	-0.35	-0.05	0.011	0.1072	-0.1	-0.27	0.06	0.223	0.3785
PC.aa.C40.2	MRI	subcutaneous adipose tissue	-0.06	-0.21	0.08	0.391	0.6885	-0.16	-0.33	0.01	0.061	0.1489
PC.aa.C40.3	MRI	subcutaneous adipose tissue	-0.02	-0.16	0.12	0.812	0.9188	-0.13	-0.29	0.04	0.139	0.2574
PC.aa.C40.4	MRI	subcutaneous adipose tissue	0.11	-0.04	0.26	0.137	0.4236	-0.02	-0.17	0.14	0.821	0.8609
PC.aa.C40.5	MRI	subcutaneous adipose tissue	0.12	-0.02	0.26	0.082	0.3519	0.02	-0.14	0.18	0.801	0.8597
PC.aa.C40.6	MRI	subcutaneous adipose tissue	-0.03	-0.17	0.11	0.682	0.87	0.1	-0.07	0.26	0.251	0.4
PC.aa.C42.0	MRI	subcutaneous adipose tissue	-0.12	-0.27	0.03	0.107	0.3707	-0.14	-0.29	0.02	0.082	0.1782
PC.aa.C42.1	MRI	subcutaneous adipose tissue	-0.19	-0.34	-0.04	0.013	0.1218	-0.22	-0.38	-0.06	0.006	0.0315
PC.aa.C42.2	MRI	subcutaneous adipose tissue	-0.17	-0.32	-0.01	0.037	0.2161	-0.15	-0.32	0.02	0.081	0.1782
PC.aa.C42.4	MRI	subcutaneous adipose tissue	-0.1	-0.25	0.06	0.227	0.5183	-0.22	-0.38	-0.06	0.009	0.0366
PC.aa.C42.5	MRI	subcutaneous adipose tissue	-0.02	-0.16	0.12	0.759	0.8949	0.04	-0.13	0.21	0.636	0.7605
PC.aa.C42.6	MRI	subcutaneous adipose tissue	-0.09	-0.23	0.06	0.256	0.5334	-0.08	-0.24	0.09	0.354	0.5201
PC.ae.C30.0	MRI	subcutaneous adipose tissue	-0.01	-0.17	0.14	0.847	0.933	-0.22	-0.37	-0.06	0.006	0.0315
PC.ae.C32.1	MRI	subcutaneous adipose tissue	-0.07	-0.22	0.07	0.334	0.6079	-0.14	-0.29	0.02	0.082	0.1782
PC.ae.C32.2	MRI	subcutaneous adipose tissue	-0.03	-0.17	0.11	0.682	0.87	-0.12	-0.27	0.03	0.114	0.2217
PC.ae.C34.0	MRI	subcutaneous adipose tissue	-0.09	-0.24	0.05	0.195	0.4859	-0.2	-0.37	-0.03	0.019	0.0679
PC.ae.C34.1	MRI	subcutaneous adipose tissue	-0.02	-0.17	0.12	0.752	0.8949	-0.22	-0.38	-0.06	0.007	0.0323
PC.ae.C34.2	MRI	subcutaneous adipose tissue	-0.09	-0.23	0.05	0.202	0.4859	-0.17	-0.33	-0.02	0.029	0.094
PC.ae.C34.3	MRI	subcutaneous adipose tissue	-0.14	-0.29	0	0.052	0.2552	-0.22	-0.37	-0.07	0.004	0.0263
PC.ae.C36.0	MRI	subcutaneous adipose tissue	-0.05	-0.19	0.1	0.525	0.7981	-0.17	-0.34	0	0.046	0.1224
PC.ae.C36.1	MRI	subcutaneous adipose tissue	-0.12	-0.25	0.02	0.088	0.359	-0.31	-0.47	-0.14	0	0.0025
PC.ae.C36.2	MRI	subcutaneous adipose tissue	-0.19	-0.32	-0.06	0.004	0.0569	-0.31	-0.46	-0.15	0	0.0021
PC.ae.C36.3	MRI	subcutaneous adipose tissue	-0.03	-0.18	0.12	0.691	0.87	-0.18	-0.33	-0.02	0.03	0.094
PC.ae.C36.4	MRI	subcutaneous adipose tissue	0.05	-0.1	0.2	0.524	0.7981	-0.14	-0.31	0.03	0.118	0.2265
PC.ae.C36.5	MRI	subcutaneous adipose tissue	-0.04	-0.19	0.12	0.631	0.87	-0.15	-0.32	0.01	0.067	0.158
PC.ae.C38.0	MRI	subcutaneous adipose tissue	-0.1	-0.25	0.04	0.157	0.4581	-0.17	-0.33	-0.01	0.04	0.1128
PC.ae.C38.1	MRI	subcutaneous adipose tissue	-0.04	-0.2	0.13	0.661	0.87	-0.22	-0.38	-0.06	0.007	0.0323
PC.ae.C38.2	MRI	subcutaneous adipose tissue	-0.15	-0.3	0	0.052	0.2552	-0.25	-0.41	-0.09	0.003	0.0206
PC.ae.C38.3	MRI	subcutaneous adipose tissue	0	-0.14	0.14	0.979	0.9996	-0.19	-0.35	-0.04	0.017	0.0628
PC.ae.C38.4	MRI	subcutaneous adipose tissue	-0.12	-0.27	0.03	0.105	0.3707	-0.28	-0.45	-0.11	0.001	0.0082
PC.ae.C38.5	MRI	subcutaneous adipose tissue	0.01	-0.15	0.16	0.915	0.9747	-0.14	-0.31	0.02	0.095	0.1874
PC.ae.C38.6	MRI	subcutaneous adipose tissue	-0.05	-0.21	0.11	0.53	0.7981	-0.09	-0.26	0.07	0.256	0.4011
PC.ae.C40.1	MRI	subcutaneous adipose tissue	-0.13	-0.28	0.01	0.067	0.2959	-0.38	-0.54	-0.22	0	0.0002
PC.ae.C40.2	MRI	subcutaneous adipose tissue	-0.03	-0.17	0.11	0.682	0.87	-0.17	-0.34	-0.01	0.041	0.1128
PC.ae.C40.3	MRI	subcutaneous adipose tissue	-0.03	-0.16	0.1	0.644	0.87	-0.2	-0.35	-0.05	0.009	0.0382
PC.ae.C40.4	MRI	subcutaneous adipose tissue	-0.11	-0.26	0.04	0.142	0.4236	-0.28	-0.44	-0.12	0.001	0.0061
PC.ae.C40.5	MRI	subcutaneous adipose tissue	-0.16	-0.31	-0.01	0.042	0.226	-0.23	-0.39	-0.07	0.004	0.0265
PC.ae.C40.6	MRI	subcutaneous adipose tissue	-0.23	-0.37	-0.08	0.002	0.0435	-0.2	-0.37	-0.04	0.015	0.0558
PC.ae.C42.1	MRI	subcutaneous adipose tissue	-0.06	-0.2	0.09	0.444	0.737	-0.31	-0.47	-0.15	0	0.0021
PC.ae.C42.2	MRI	subcutaneous adipose tissue	-0.02	-0.17	0.12	0.73	0.8949	-0.32	-0.47	-0.16	0	0.0011
PC.ae.C42.3	MRI	subcutaneous adipose tissue	-0.16	-0.29	-0.02	0.026	0.1869	-0.32	-0.49	-0.16	0	0.0021
PC.ae.C42.4	MRI	subcutaneous adipose tissue	-0.12	-0.26	0.02	0.105	0.3707	-0.22	-0.38	-0.06	0.007	0.0323
PC.ae.C42.5	MRI	subcutaneous adipose tissue	-0.08	-0.23	0.08	0.326	0.6079	-0.17	-0.32	-0.02	0.025	0.0863
PC.ae.C44.3	MRI	subcutaneous adipose tissue	-0.08	-0.25	0.08	0.301	0.5946	-0.21	-0.37	-0.06	0.008	0.0354
PC.ae.C44.4	MRI	subcutaneous adipose tissue	-0.07	-0.22	0.08	0.342	0.6087	-0.21	-0.36	-0.05	0.008	0.0359
PC.ae.C44.5	MRI	subcutaneous adipose tissue	-0.03	-0.19	0.12	0.669	0.87	-0.17	-0.33	-0.02	0.03	0.094
PC.ae.C44.6	MRI	subcutaneous adipose tissue	-0.11	-0.26	0.04	0.164	0.4632	-0.16	-0.31	-0.01	0.039	0.1128
SM..OH..C14.1	MRI	subcutaneous adipose tissue	-0.02	-0.16	0.12	0.78	0.8971	-0.13	-0.28	0.02	0.083	0.1782
SM..OH..C16.1	MRI	subcutaneous adipose tissue	-0.07	-0.2	0.06	0.271	0.5495	-0.12	-0.28	0.03	0.12	0.2272
SM..OH..C22.1	MRI	subcutaneous adipose tissue	0	-0.14	0.13	0.944	0.9926	-0.06	-0.23	0.1	0.445	0.6068
SM..OH..C22.2	MRI	subcutaneous adipose tissue	-0.02	-0.15	0.11	0.769	0.8949	-0.08	-0.23	0.06	0.247	0.4
SM..OH..C24.1	MRI	subcutaneous adipose tissue	-0.02	-0.15	0.12	0.772	0.8949	-0.03	-0.2	0.14	0.751	0.8245
SM.C16.0	MRI	subcutaneous adipose tissue	-0.14	-0.28	0	0.045	0.2355	-0.14	-0.3	0.01	0.076	0.1726
SM.C16.1	MRI	subcutaneous adipose tissue	0.12	-0.02	0.26	0.091	0.359	0.13	-0.02	0.29	0.089	0.1806
SM.C18.0	MRI	subcutaneous adipose tissue	-0.02	-0.17	0.12	0.727	0.8949	0.03	-0.14	0.2	0.736	0.8146
SM.C18.1	MRI	subcutaneous adipose tissue	0.08	-0.07	0.22	0.3	0.5946	0.11	-0.04	0.26	0.157	0.2829
SM.C20.2	MRI	subcutaneous adipose tissue	0.04	-0.09	0.17	0.528	0.7981	-0.05	-0.22	0.11	0.522	0.6871
SM.C24.0	MRI	subcutaneous adipose tissue	-0.01	-0.16	0.13	0.854	0.933	-0.05	-0.22	0.13	0.61	0.7485
SM.C24.1	MRI	subcutaneous adipose tissue	-0.01	-0.15	0.14	0.945	0.9926	0	-0.16	0.17	0.961	0.9681
H1	MRI	subcutaneous adipose tissue	0.14	0.01	0.27	0.036	0.2161	0.06	-0.08	0.19	0.397	0.5629
fischer_ratio	MRI	subcutaneous adipose tissue	-0.07	-0.22	0.08	0.376	0.4814	-0.01	-0.15	0.14	0.927	0.9268
GABR	MRI	subcutaneous adipose tissue	-0.15	-0.31	0.01	0.068	0.262	-0.04	-0.21	0.14	0.669	0.7644
pro_cit	MRI	subcutaneous adipose tissue	0.19	0.04	0.34	0.015	0.1535	0.12	-0.04	0.28	0.145	0.4152
aaa	MRI	subcutaneous adipose tissue	0.25	0.1	0.4	0.001	0.0477	0.25	0.08	0.42	0.004	0.0211
bcaa	MRI	subcutaneous adipose tissue	0.15	0.02	0.28	0.025	0.1653	0.22	0.07	0.37	0.004	0.0211
gluco_aa	MRI	subcutaneous adipose tissue	0.13	-0.04	0.29	0.132	0.3193	0.04	-0.13	0.2	0.651	0.7644
keto_aa	MRI	subcutaneous adipose tissue	0.16	0.02	0.3	0.023	0.1653	0.13	-0.03	0.29	0.115	0.3552
adma_arg	MRI	subcutaneous adipose tissue	-0.01	-0.18	0.16	0.933	0.9331	0.12	-0.05	0.29	0.179	0.4477
met_ox	MRI	subcutaneous adipose tissue	-0.05	-0.2	0.11	0.538	0.6334	0.07	-0.09	0.24	0.395	0.5638
cit_arg	MRI	subcutaneous adipose tissue	-0.01	-0.17	0.15	0.874	0.9032	-0.08	-0.25	0.09	0.353	0.5436
orn_arg	MRI	subcutaneous adipose tissue	0.21	0.05	0.38	0.012	0.1535	0.11	-0.06	0.28	0.214	0.4524
beta_ox	MRI	subcutaneous adipose tissue	-0.08	-0.25	0.08	0.318	0.4814	-0.07	-0.23	0.08	0.345	0.5436
omega_ox	MRI	subcutaneous adipose tissue	-0.22	-0.39	-0.06	0.008	0.1535	-0.18	-0.33	-0.02	0.025	0.0823
total_AC	MRI	subcutaneous adipose tissue	0.15	-0.01	0.31	0.072	0.262	0.05	-0.1	0.21	0.516	0.6445
total_longAC	MRI	subcutaneous adipose tissue	0.11	-0.05	0.27	0.174	0.3672	0.01	-0.15	0.16	0.903	0.9268
total_medAC	MRI	subcutaneous adipose tissue	0.07	-0.09	0.23	0.38	0.4814	0.06	-0.1	0.22	0.454	0.5862
total_shortAC	MRI	subcutaneous adipose tissue	0.16	0	0.32	0.055	0.262	0.02	-0.14	0.18	0.808	0.8974
total_mufaAC	MRI	subcutaneous adipose tissue	0.12	-0.04	0.28	0.136	0.3193	0.08	-0.08	0.23	0.34	0.5436
total_pufaAC	MRI	subcutaneous adipose tissue	0.09	-0.07	0.25	0.281	0.4685	0.01	-0.15	0.17	0.909	0.9268
total_sfaAC	MRI	subcutaneous adipose tissue	0.15	-0.01	0.32	0.07	0.262	0.05	-0.11	0.2	0.534	0.6475
pla2	MRI	subcutaneous adipose tissue	-0.11	-0.24	0.03	0.114	0.3193	-0.41	-0.55	-0.27	0	0
total_lysoPC	MRI	subcutaneous adipose tissue	-0.11	-0.26	0.03	0.129	0.3193	-0.45	-0.6	-0.3	0	0
mufa_lysoPC	MRI	subcutaneous adipose tissue	-0.09	-0.22	0.05	0.212	0.4039	-0.4	-0.55	-0.25	0	0
pufa_lysoPC	MRI	subcutaneous adipose tissue	-0.13	-0.27	0.01	0.069	0.262	-0.46	-0.61	-0.32	0	0
sfa_lysoPC	MRI	subcutaneous adipose tissue	-0.1	-0.25	0.05	0.202	0.4035	-0.42	-0.58	-0.27	0	0
mufaPC_sfaPC	MRI	subcutaneous adipose tissue	0.1	-0.04	0.24	0.165	0.3672	0.06	-0.09	0.21	0.449	0.5862
PCae_PCaa	MRI	subcutaneous adipose tissue	-0.05	-0.17	0.07	0.442	0.5361	-0.19	-0.32	-0.06	0.005	0.023
pufaPC_mufaPC	MRI	subcutaneous adipose tissue	-0.09	-0.25	0.07	0.273	0.4685	-0.01	-0.16	0.15	0.922	0.9268
pufaPC_sfaPC	MRI	subcutaneous adipose tissue	0.08	-0.07	0.24	0.293	0.4688	0.1	-0.05	0.25	0.172	0.4477
total_sfaPCax	MRI	subcutaneous adipose tissue	-0.12	-0.26	0.02	0.105	0.3193	-0.19	-0.36	-0.03	0.022	0.0823
total_mufaPCax	MRI	subcutaneous adipose tissue	0.01	-0.13	0.15	0.881	0.9032	-0.08	-0.23	0.07	0.319	0.5436
total_pufaPCax	MRI	subcutaneous adipose tissue	-0.08	-0.21	0.06	0.251	0.4571	-0.1	-0.26	0.06	0.215	0.4524
total_PCax	MRI	subcutaneous adipose tissue	-0.06	-0.2	0.07	0.344	0.4814	-0.1	-0.26	0.06	0.228	0.4554
total_PCaa	MRI	subcutaneous adipose tissue	-0.06	-0.19	0.07	0.385	0.4814	-0.08	-0.24	0.08	0.328	0.5436
total_PCae	MRI	subcutaneous adipose tissue	-0.11	-0.26	0.03	0.126	0.3193	-0.27	-0.43	-0.11	0.001	0.0063
total_SM	MRI	subcutaneous adipose tissue	-0.07	-0.21	0.07	0.329	0.4814	-0.07	-0.23	0.09	0.376	0.5563
total_SM.OH	MRI	subcutaneous adipose tissue	-0.02	-0.15	0.1	0.719	0.7775	-0.1	-0.25	0.05	0.203	0.4524
total_SM_nonOH	MRI	subcutaneous adipose tissue	-0.07	-0.21	0.07	0.349	0.4814	-0.07	-0.23	0.1	0.429	0.5862
SM_PC	MRI	subcutaneous adipose tissue	0.03	-0.09	0.15	0.635	0.7261	0.06	-0.07	0.2	0.342	0.5436
SM.OH_SMnonOH	MRI	subcutaneous adipose tissue	-0.03	-0.16	0.1	0.67	0.7446	-0.17	-0.32	-0.02	0.023	0.0823

## Sheet: TAT
metabolite	group	exposure	estimate_w	CI_low_w	CI_high_w	p_val_w	p_val_FDR_w	estimate_m	CI_low_m	CI_high_m	p_val_m	p_val_FDR_m
C0	MRI	total adipose tissue	0.31	0.15	0.48	0	0.0056	0.17	0.01	0.32	0.038	0.0913
C2	MRI	total adipose tissue	0.17	-0.01	0.36	0.066	0.2547	0	-0.15	0.15	0.955	0.9747
C3	MRI	total adipose tissue	0.24	0.07	0.41	0.007	0.0602	0.21	0.07	0.35	0.005	0.0192
C3.DC..C4.OH.	MRI	total adipose tissue	0.01	-0.16	0.19	0.876	0.9317	-0.01	-0.16	0.14	0.868	0.9053
C4	MRI	total adipose tissue	0.26	0.08	0.44	0.005	0.0531	0.12	-0.04	0.27	0.138	0.2526
C4.1	MRI	total adipose tissue	0.15	0	0.31	0.053	0.2076	-0.13	-0.29	0.03	0.108	0.2044
C5	MRI	total adipose tissue	0.15	-0.02	0.31	0.086	0.274	0.19	0.05	0.33	0.007	0.0267
C7.DC	MRI	total adipose tissue	0.06	-0.11	0.22	0.52	0.757	-0.07	-0.22	0.09	0.393	0.5566
C8	MRI	total adipose tissue	0.12	-0.05	0.28	0.172	0.3917	0.06	-0.1	0.22	0.474	0.612
C9	MRI	total adipose tissue	0.04	-0.13	0.21	0.637	0.7948	0.07	-0.08	0.23	0.344	0.5028
C10	MRI	total adipose tissue	0.08	-0.09	0.26	0.358	0.6085	0.04	-0.11	0.2	0.607	0.7363
C10.1	MRI	total adipose tissue	0.12	-0.05	0.29	0.15	0.372	0.07	-0.09	0.22	0.394	0.5566
C12	MRI	total adipose tissue	0.1	-0.08	0.28	0.293	0.5289	0.01	-0.14	0.16	0.861	0.9048
C12.1	MRI	total adipose tissue	0.18	0	0.35	0.051	0.2076	0.12	-0.03	0.27	0.109	0.2044
C14	MRI	total adipose tissue	0.16	-0.02	0.34	0.076	0.2708	-0.02	-0.17	0.12	0.765	0.841
C14.1	MRI	total adipose tissue	0.13	-0.06	0.32	0.169	0.3917	0.05	-0.09	0.2	0.469	0.612
C14.1.OH	MRI	total adipose tissue	0.09	-0.08	0.27	0.284	0.518	-0.1	-0.25	0.06	0.211	0.3458
C14.2	MRI	total adipose tissue	0.14	-0.05	0.32	0.145	0.3645	0.04	-0.11	0.19	0.62	0.7415
C14.2.OH	MRI	total adipose tissue	0.04	-0.14	0.23	0.644	0.7948	0.06	-0.09	0.2	0.466	0.612
C16	MRI	total adipose tissue	0.18	0	0.36	0.052	0.2076	-0.04	-0.19	0.1	0.561	0.706
C16.1.OH	MRI	total adipose tissue	0.11	-0.06	0.29	0.21	0.4209	-0.11	-0.26	0.04	0.161	0.2826
C16.2	MRI	total adipose tissue	0.05	-0.14	0.23	0.611	0.7776	-0.06	-0.2	0.09	0.455	0.612
C18	MRI	total adipose tissue	-0.07	-0.23	0.1	0.43	0.7047	-0.21	-0.37	-0.06	0.007	0.025
C18.1	MRI	total adipose tissue	0.21	0.03	0.38	0.021	0.1215	0.02	-0.13	0.18	0.754	0.841
C18.2	MRI	total adipose tissue	0.11	-0.06	0.29	0.209	0.4209	-0.07	-0.22	0.09	0.396	0.5566
Ala	MRI	total adipose tissue	0.13	-0.03	0.3	0.116	0.3163	0.25	0.1	0.4	0.001	0.0058
Arg	MRI	total adipose tissue	0.05	-0.13	0.22	0.609	0.7776	-0.05	-0.21	0.12	0.571	0.7125
Asn	MRI	total adipose tissue	0.03	-0.16	0.22	0.758	0.8538	-0.13	-0.28	0.02	0.087	0.1794
Asp	MRI	total adipose tissue	0.25	0.07	0.44	0.008	0.072	-0.09	-0.24	0.07	0.288	0.4376
Cit	MRI	total adipose tissue	-0.01	-0.19	0.17	0.875	0.9317	-0.14	-0.29	0.01	0.064	0.1373
Gln	MRI	total adipose tissue	-0.05	-0.22	0.13	0.579	0.772	-0.12	-0.28	0.03	0.109	0.2044
Glu	MRI	total adipose tissue	0.32	0.16	0.48	0	0.0056	0.31	0.17	0.44	0	0.0001
Gly	MRI	total adipose tissue	-0.06	-0.25	0.13	0.513	0.757	-0.27	-0.4	-0.14	0	0.0006
His	MRI	total adipose tissue	0.07	-0.12	0.25	0.476	0.7472	-0.11	-0.26	0.05	0.19	0.319
Ile	MRI	total adipose tissue	0.1	-0.04	0.25	0.157	0.3761	0.23	0.09	0.36	0.001	0.0056
Leu	MRI	total adipose tissue	0.17	0.03	0.31	0.021	0.1215	0.16	0.02	0.3	0.03	0.0779
Lys	MRI	total adipose tissue	0.21	0.03	0.39	0.026	0.129	0.03	-0.13	0.19	0.718	0.8189
Met	MRI	total adipose tissue	0.12	-0.06	0.3	0.178	0.3946	0.09	-0.06	0.24	0.245	0.389
Orn	MRI	total adipose tissue	0.2	0.01	0.38	0.036	0.1597	0.11	-0.05	0.26	0.17	0.2963
Phe	MRI	total adipose tissue	0.35	0.18	0.52	0	0.0056	0.2	0.04	0.35	0.015	0.0489
Pro	MRI	total adipose tissue	0.29	0.11	0.46	0.001	0.023	0.03	-0.11	0.18	0.634	0.7526
Ser	MRI	total adipose tissue	0.12	-0.07	0.31	0.224	0.4422	-0.04	-0.18	0.1	0.588	0.7278
Thr	MRI	total adipose tissue	0.06	-0.14	0.26	0.542	0.772	-0.14	-0.29	0.01	0.068	0.1442
Trp	MRI	total adipose tissue	0.04	-0.13	0.21	0.653	0.7948	0.01	-0.15	0.18	0.875	0.9061
Tyr	MRI	total adipose tissue	0.3	0.13	0.48	0.001	0.0184	0.35	0.2	0.5	0	0.0001
Val	MRI	total adipose tissue	0.26	0.1	0.41	0.002	0.023	0.26	0.11	0.4	0.001	0.0044
Ac.Orn	MRI	total adipose tissue	0	-0.19	0.2	0.983	0.9831	0	-0.16	0.16	0.998	0.9979
ADMA	MRI	total adipose tissue	0	-0.18	0.19	0.967	0.9831	0.12	-0.05	0.28	0.157	0.2799
alpha.AAA	MRI	total adipose tissue	0.2	0.04	0.36	0.015	0.1011	0.2	0.06	0.34	0.005	0.0192
Creatinine	MRI	total adipose tissue	0.09	-0.07	0.25	0.258	0.4829	-0.02	-0.15	0.11	0.773	0.8422
Kynurenine	MRI	total adipose tissue	0.28	0.1	0.46	0.003	0.0372	0.15	0	0.29	0.049	0.1091
Met.SO	MRI	total adipose tissue	0.03	-0.15	0.21	0.753	0.8538	0.18	0.02	0.34	0.028	0.0737
SDMA	MRI	total adipose tissue	0.05	-0.13	0.22	0.582	0.772	-0.02	-0.18	0.14	0.841	0.8966
Spermidine	MRI	total adipose tissue	0.02	-0.14	0.18	0.837	0.9193	0.04	-0.13	0.21	0.642	0.7555
t4.OH.Pro	MRI	total adipose tissue	0.09	-0.09	0.28	0.321	0.5654	0.05	-0.1	0.21	0.474	0.612
Taurine	MRI	total adipose tissue	0.11	-0.06	0.27	0.194	0.4045	-0.13	-0.29	0.02	0.097	0.1912
total.DMA	MRI	total adipose tissue	0.12	-0.06	0.29	0.192	0.4045	-0.03	-0.19	0.13	0.709	0.8189
lysoPC.a.C16.0	MRI	total adipose tissue	-0.15	-0.31	0.02	0.079	0.2731	-0.41	-0.56	-0.27	0	0
lysoPC.a.C16.1	MRI	total adipose tissue	0.07	-0.09	0.23	0.392	0.6496	-0.18	-0.33	-0.03	0.018	0.0559
lysoPC.a.C17.0	MRI	total adipose tissue	-0.31	-0.48	-0.15	0	0.0056	-0.53	-0.67	-0.39	0	0
lysoPC.a.C18.0	MRI	total adipose tissue	-0.1	-0.28	0.08	0.256	0.4829	-0.36	-0.51	-0.21	0	0.0001
lysoPC.a.C18.1	MRI	total adipose tissue	-0.19	-0.34	-0.04	0.016	0.1033	-0.42	-0.56	-0.27	0	0
lysoPC.a.C18.2	MRI	total adipose tissue	-0.25	-0.41	-0.09	0.002	0.0239	-0.43	-0.56	-0.29	0	0
lysoPC.a.C20.3	MRI	total adipose tissue	0.03	-0.13	0.2	0.688	0.8298	-0.3	-0.45	-0.15	0	0.001
lysoPC.a.C20.4	MRI	total adipose tissue	-0.05	-0.22	0.12	0.564	0.772	-0.43	-0.57	-0.29	0	0
PC.aa.C28.1	MRI	total adipose tissue	0.03	-0.14	0.2	0.73	0.8538	-0.14	-0.29	0.01	0.061	0.1319
PC.aa.C30.0	MRI	total adipose tissue	-0.01	-0.18	0.17	0.932	0.9721	-0.07	-0.22	0.08	0.363	0.5254
PC.aa.C32.0	MRI	total adipose tissue	-0.13	-0.3	0.03	0.104	0.315	-0.16	-0.31	0	0.045	0.1044
PC.aa.C32.1	MRI	total adipose tissue	0.17	0.02	0.33	0.031	0.1506	0.07	-0.07	0.21	0.315	0.4668
PC.aa.C32.2	MRI	total adipose tissue	0.03	-0.14	0.19	0.74	0.8538	0	-0.15	0.15	0.983	0.9926
PC.aa.C32.3	MRI	total adipose tissue	0	-0.15	0.16	0.981	0.9831	-0.09	-0.24	0.06	0.219	0.3521
PC.aa.C34.1	MRI	total adipose tissue	-0.05	-0.21	0.1	0.497	0.7478	-0.1	-0.25	0.04	0.149	0.2694
PC.aa.C34.2	MRI	total adipose tissue	-0.16	-0.31	-0.01	0.032	0.1506	-0.06	-0.22	0.09	0.431	0.5931
PC.aa.C34.3	MRI	total adipose tissue	0.01	-0.15	0.17	0.883	0.9317	-0.01	-0.15	0.13	0.888	0.9132
PC.aa.C34.4	MRI	total adipose tissue	0.11	-0.05	0.27	0.189	0.4045	-0.04	-0.19	0.11	0.61	0.7363
PC.aa.C36.1	MRI	total adipose tissue	0.05	-0.11	0.21	0.547	0.772	0.04	-0.11	0.19	0.597	0.7324
PC.aa.C36.2	MRI	total adipose tissue	-0.06	-0.21	0.1	0.466	0.7472	0	-0.15	0.15	0.986	0.9926
PC.aa.C36.3	MRI	total adipose tissue	-0.02	-0.18	0.15	0.845	0.9206	0.02	-0.12	0.17	0.782	0.8462
PC.aa.C36.4	MRI	total adipose tissue	-0.12	-0.28	0.04	0.157	0.3761	-0.16	-0.31	0	0.043	0.102
PC.aa.C36.5	MRI	total adipose tissue	0.04	-0.12	0.2	0.627	0.789	-0.03	-0.19	0.13	0.717	0.8189
PC.aa.C36.6	MRI	total adipose tissue	-0.03	-0.2	0.14	0.76	0.8538	-0.05	-0.2	0.1	0.521	0.6679
PC.aa.C38.0	MRI	total adipose tissue	-0.14	-0.31	0.03	0.113	0.3163	-0.12	-0.28	0.03	0.128	0.2359
PC.aa.C38.1	MRI	total adipose tissue	-0.13	-0.3	0.04	0.122	0.3227	-0.11	-0.27	0.05	0.185	0.3161
PC.aa.C38.3	MRI	total adipose tissue	0.3	0.15	0.44	0	0.0056	0.23	0.1	0.36	0.001	0.0056
PC.aa.C38.4	MRI	total adipose tissue	0.04	-0.12	0.21	0.598	0.7776	-0.06	-0.21	0.09	0.446	0.609
PC.aa.C38.5	MRI	total adipose tissue	-0.02	-0.18	0.14	0.792	0.8826	-0.13	-0.29	0.02	0.097	0.1912
PC.aa.C38.6	MRI	total adipose tissue	-0.22	-0.39	-0.04	0.014	0.0972	-0.11	-0.26	0.05	0.186	0.3161
PC.aa.C40.2	MRI	total adipose tissue	-0.11	-0.28	0.05	0.178	0.3946	-0.19	-0.35	-0.03	0.02	0.0594
PC.aa.C40.3	MRI	total adipose tissue	-0.04	-0.2	0.12	0.582	0.772	-0.14	-0.3	0.01	0.076	0.1586
PC.aa.C40.4	MRI	total adipose tissue	0.13	-0.03	0.3	0.114	0.3163	-0.02	-0.17	0.12	0.748	0.841
PC.aa.C40.5	MRI	total adipose tissue	0.14	-0.01	0.3	0.073	0.2708	0.02	-0.13	0.17	0.766	0.841
PC.aa.C40.6	MRI	total adipose tissue	-0.03	-0.19	0.13	0.747	0.8538	0.08	-0.08	0.24	0.314	0.4668
PC.aa.C42.0	MRI	total adipose tissue	-0.15	-0.32	0.02	0.076	0.2708	-0.15	-0.29	0	0.046	0.1049
PC.aa.C42.1	MRI	total adipose tissue	-0.24	-0.4	-0.07	0.006	0.0592	-0.24	-0.39	-0.09	0.002	0.0085
PC.aa.C42.2	MRI	total adipose tissue	-0.23	-0.4	-0.05	0.012	0.0892	-0.18	-0.34	-0.02	0.024	0.0656
PC.aa.C42.4	MRI	total adipose tissue	-0.14	-0.32	0.04	0.126	0.3227	-0.21	-0.36	-0.06	0.007	0.025
PC.aa.C42.5	MRI	total adipose tissue	-0.06	-0.22	0.1	0.486	0.7478	0.03	-0.13	0.2	0.671	0.7841
PC.aa.C42.6	MRI	total adipose tissue	-0.13	-0.3	0.03	0.112	0.3163	-0.09	-0.24	0.07	0.268	0.4166
PC.ae.C30.0	MRI	total adipose tissue	-0.02	-0.19	0.15	0.799	0.8842	-0.22	-0.36	-0.07	0.003	0.0141
PC.ae.C32.1	MRI	total adipose tissue	-0.08	-0.24	0.08	0.341	0.5856	-0.15	-0.3	-0.01	0.038	0.0913
PC.ae.C32.2	MRI	total adipose tissue	-0.05	-0.21	0.12	0.573	0.772	-0.15	-0.29	-0.01	0.03	0.0779
PC.ae.C34.0	MRI	total adipose tissue	-0.11	-0.27	0.05	0.169	0.3917	-0.22	-0.38	-0.06	0.006	0.0244
PC.ae.C34.1	MRI	total adipose tissue	-0.06	-0.22	0.11	0.507	0.755	-0.24	-0.39	-0.09	0.002	0.0085
PC.ae.C34.2	MRI	total adipose tissue	-0.13	-0.28	0.03	0.108	0.3163	-0.18	-0.33	-0.03	0.017	0.0533
PC.ae.C34.3	MRI	total adipose tissue	-0.21	-0.37	-0.05	0.012	0.0892	-0.24	-0.38	-0.1	0.001	0.0044
PC.ae.C36.0	MRI	total adipose tissue	-0.06	-0.22	0.1	0.434	0.7047	-0.21	-0.36	-0.05	0.01	0.0336
PC.ae.C36.1	MRI	total adipose tissue	-0.16	-0.32	-0.01	0.035	0.1575	-0.33	-0.48	-0.17	0	0.0004
PC.ae.C36.2	MRI	total adipose tissue	-0.24	-0.39	-0.1	0.001	0.0184	-0.33	-0.48	-0.19	0	0.0001
PC.ae.C36.3	MRI	total adipose tissue	-0.06	-0.23	0.11	0.488	0.7478	-0.17	-0.32	-0.02	0.024	0.0658
PC.ae.C36.4	MRI	total adipose tissue	0.06	-0.11	0.23	0.493	0.7478	-0.1	-0.26	0.06	0.215	0.3492
PC.ae.C36.5	MRI	total adipose tissue	-0.05	-0.22	0.12	0.572	0.772	-0.15	-0.31	0	0.052	0.1145
PC.ae.C38.0	MRI	total adipose tissue	-0.14	-0.3	0.02	0.086	0.274	-0.17	-0.32	-0.01	0.034	0.0855
PC.ae.C38.1	MRI	total adipose tissue	-0.08	-0.27	0.1	0.378	0.6346	-0.23	-0.37	-0.08	0.003	0.0135
PC.ae.C38.2	MRI	total adipose tissue	-0.22	-0.39	-0.06	0.01	0.0771	-0.28	-0.43	-0.13	0	0.0026
PC.ae.C38.3	MRI	total adipose tissue	-0.03	-0.18	0.13	0.747	0.8538	-0.19	-0.34	-0.04	0.011	0.0358
PC.ae.C38.4	MRI	total adipose tissue	-0.15	-0.32	0.02	0.081	0.2731	-0.29	-0.45	-0.13	0	0.0027
PC.ae.C38.5	MRI	total adipose tissue	0	-0.17	0.18	0.978	0.9831	-0.13	-0.29	0.03	0.102	0.1985
PC.ae.C38.6	MRI	total adipose tissue	-0.06	-0.23	0.12	0.524	0.757	-0.1	-0.25	0.05	0.195	0.3232
PC.ae.C40.1	MRI	total adipose tissue	-0.19	-0.35	-0.03	0.023	0.1215	-0.38	-0.53	-0.23	0	0
PC.ae.C40.2	MRI	total adipose tissue	-0.05	-0.2	0.11	0.557	0.772	-0.21	-0.36	-0.06	0.008	0.0279
PC.ae.C40.3	MRI	total adipose tissue	-0.07	-0.22	0.07	0.331	0.5758	-0.22	-0.36	-0.08	0.002	0.0101
PC.ae.C40.4	MRI	total adipose tissue	-0.14	-0.31	0.02	0.093	0.2882	-0.3	-0.45	-0.15	0	0.001
PC.ae.C40.5	MRI	total adipose tissue	-0.2	-0.37	-0.03	0.022	0.1215	-0.26	-0.41	-0.12	0.001	0.0037
PC.ae.C40.6	MRI	total adipose tissue	-0.26	-0.42	-0.1	0.002	0.023	-0.25	-0.4	-0.09	0.002	0.0085
PC.ae.C42.1	MRI	total adipose tissue	-0.11	-0.27	0.05	0.19	0.4045	-0.34	-0.49	-0.19	0	0.0001
PC.ae.C42.2	MRI	total adipose tissue	-0.06	-0.22	0.1	0.476	0.7472	-0.35	-0.49	-0.21	0	0.0001
PC.ae.C42.3	MRI	total adipose tissue	-0.21	-0.37	-0.06	0.007	0.0602	-0.34	-0.49	-0.19	0	0.0003
PC.ae.C42.4	MRI	total adipose tissue	-0.14	-0.3	0.02	0.082	0.2731	-0.24	-0.39	-0.09	0.002	0.0085
PC.ae.C42.5	MRI	total adipose tissue	-0.1	-0.27	0.07	0.252	0.4829	-0.18	-0.33	-0.04	0.011	0.0358
PC.ae.C44.3	MRI	total adipose tissue	-0.12	-0.3	0.06	0.197	0.4045	-0.22	-0.37	-0.07	0.004	0.0154
PC.ae.C44.4	MRI	total adipose tissue	-0.1	-0.26	0.07	0.262	0.484	-0.22	-0.36	-0.07	0.003	0.0141
PC.ae.C44.5	MRI	total adipose tissue	-0.05	-0.23	0.13	0.592	0.7776	-0.17	-0.32	-0.03	0.022	0.0621
PC.ae.C44.6	MRI	total adipose tissue	-0.14	-0.31	0.04	0.117	0.3163	-0.17	-0.31	-0.03	0.02	0.0594
SM..OH..C14.1	MRI	total adipose tissue	-0.04	-0.19	0.12	0.651	0.7948	-0.16	-0.3	-0.02	0.024	0.0656
SM..OH..C16.1	MRI	total adipose tissue	-0.08	-0.22	0.07	0.306	0.5443	-0.15	-0.3	-0.01	0.036	0.0897
SM..OH..C22.1	MRI	total adipose tissue	0	-0.14	0.15	0.972	0.9831	-0.09	-0.24	0.06	0.252	0.3954
SM..OH..C22.2	MRI	total adipose tissue	-0.03	-0.17	0.11	0.694	0.8303	-0.12	-0.25	0.02	0.091	0.1845
SM..OH..C24.1	MRI	total adipose tissue	-0.03	-0.18	0.13	0.743	0.8538	-0.05	-0.21	0.11	0.531	0.6746
SM.C16.0	MRI	total adipose tissue	-0.16	-0.32	-0.01	0.04	0.1737	-0.19	-0.34	-0.05	0.01	0.0351
SM.C16.1	MRI	total adipose tissue	0.13	-0.04	0.29	0.125	0.3227	0.07	-0.07	0.22	0.317	0.4668
SM.C18.0	MRI	total adipose tissue	0.01	-0.15	0.17	0.887	0.9317	0.01	-0.14	0.17	0.857	0.9048
SM.C18.1	MRI	total adipose tissue	0.09	-0.07	0.25	0.255	0.4829	0.08	-0.06	0.22	0.279	0.4293
SM.C20.2	MRI	total adipose tissue	0.04	-0.11	0.18	0.613	0.7776	-0.06	-0.21	0.1	0.457	0.612
SM.C24.0	MRI	total adipose tissue	0.01	-0.16	0.17	0.947	0.9807	-0.07	-0.23	0.1	0.429	0.5931
SM.C24.1	MRI	total adipose tissue	0.01	-0.15	0.17	0.883	0.9317	-0.02	-0.18	0.13	0.763	0.841
H1	MRI	total adipose tissue	0.17	0.02	0.32	0.023	0.1215	0.01	-0.11	0.14	0.835	0.8959
fischer_ratio	MRI	total adipose tissue	-0.05	-0.22	0.13	0.589	0.6549	0.04	-0.1	0.17	0.607	0.7145
GABR	MRI	total adipose tissue	-0.18	-0.36	0	0.054	0.1646	-0.05	-0.21	0.12	0.577	0.6997
pro_cit	MRI	total adipose tissue	0.23	0.06	0.4	0.009	0.066	0.13	-0.03	0.28	0.102	0.2728
aaa	MRI	total adipose tissue	0.29	0.12	0.45	0.001	0.036	0.21	0.05	0.37	0.01	0.0445
bcaa	MRI	total adipose tissue	0.2	0.05	0.34	0.009	0.066	0.22	0.08	0.36	0.003	0.0127
gluco_aa	MRI	total adipose tissue	0.15	-0.03	0.34	0.102	0.2048	0.03	-0.13	0.18	0.732	0.8368
keto_aa	MRI	total adipose tissue	0.21	0.05	0.36	0.01	0.066	0.12	-0.03	0.27	0.129	0.3143
adma_arg	MRI	total adipose tissue	0	-0.19	0.19	0.978	0.9825	0.12	-0.04	0.28	0.135	0.3143
met_ox	MRI	total adipose tissue	-0.06	-0.23	0.12	0.51	0.6185	0.13	-0.02	0.28	0.099	0.2728
cit_arg	MRI	total adipose tissue	0	-0.18	0.18	0.983	0.9825	-0.07	-0.22	0.09	0.41	0.6132
orn_arg	MRI	total adipose tissue	0.25	0.06	0.43	0.01	0.066	0.11	-0.05	0.27	0.175	0.35
beta_ox	MRI	total adipose tissue	-0.06	-0.24	0.13	0.561	0.6412	-0.05	-0.2	0.09	0.491	0.6132
omega_ox	MRI	total adipose tissue	-0.28	-0.46	-0.09	0.004	0.066	-0.15	-0.3	-0.01	0.042	0.1406
total_AC	MRI	total adipose tissue	0.19	0.01	0.37	0.042	0.1461	0.05	-0.09	0.2	0.47	0.6132
total_longAC	MRI	total adipose tissue	0.15	-0.03	0.33	0.102	0.2048	-0.01	-0.16	0.13	0.868	0.8905
total_medAC	MRI	total adipose tissue	0.11	-0.06	0.29	0.211	0.3584	0.05	-0.1	0.21	0.489	0.6132
total_shortAC	MRI	total adipose tissue	0.2	0.02	0.38	0.033	0.1461	0.02	-0.13	0.17	0.76	0.8448
total_mufaAC	MRI	total adipose tissue	0.16	-0.02	0.34	0.083	0.195	0.06	-0.09	0.21	0.422	0.6132
total_pufaAC	MRI	total adipose tissue	0.12	-0.06	0.3	0.201	0.3584	-0.02	-0.17	0.13	0.809	0.8695
total_sfaAC	MRI	total adipose tissue	0.19	0.01	0.38	0.041	0.1461	0.05	-0.09	0.2	0.483	0.6132
pla2	MRI	total adipose tissue	-0.14	-0.29	0.01	0.059	0.1691	-0.4	-0.53	-0.26	0	0
total_lysoPC	MRI	total adipose tissue	-0.17	-0.33	-0.01	0.039	0.1461	-0.44	-0.59	-0.3	0	0
mufa_lysoPC	MRI	total adipose tissue	-0.16	-0.31	0	0.044	0.1461	-0.4	-0.54	-0.25	0	0
pufa_lysoPC	MRI	total adipose tissue	-0.2	-0.36	-0.04	0.013	0.073	-0.46	-0.59	-0.32	0	0
sfa_lysoPC	MRI	total adipose tissue	-0.14	-0.31	0.02	0.094	0.2048	-0.42	-0.56	-0.27	0	0
mufaPC_sfaPC	MRI	total adipose tissue	0.1	-0.05	0.26	0.191	0.3584	0.05	-0.09	0.2	0.474	0.6132
PCae_PCaa	MRI	total adipose tissue	-0.06	-0.2	0.08	0.385	0.4967	-0.22	-0.35	-0.1	0	0.0026
pufaPC_mufaPC	MRI	total adipose tissue	-0.11	-0.29	0.07	0.224	0.3584	-0.01	-0.16	0.14	0.912	0.9124
pufaPC_sfaPC	MRI	total adipose tissue	0.08	-0.09	0.26	0.352	0.4852	0.08	-0.06	0.23	0.238	0.4139
total_sfaPCax	MRI	total adipose tissue	-0.14	-0.31	0.02	0.077	0.195	-0.19	-0.34	-0.03	0.019	0.0703
total_mufaPCax	MRI	total adipose tissue	-0.01	-0.17	0.14	0.876	0.9221	-0.08	-0.22	0.07	0.298	0.4961
total_pufaPCax	MRI	total adipose tissue	-0.09	-0.25	0.06	0.216	0.3584	-0.1	-0.25	0.06	0.212	0.4037
total_PCax	MRI	total adipose tissue	-0.08	-0.23	0.07	0.282	0.4338	-0.09	-0.24	0.06	0.238	0.4139
total_PCaa	MRI	total adipose tissue	-0.07	-0.22	0.07	0.321	0.4589	-0.07	-0.22	0.08	0.357	0.5714
total_PCae	MRI	total adipose tissue	-0.15	-0.31	0.02	0.08	0.195	-0.28	-0.43	-0.13	0	0.0022
total_SM	MRI	total adipose tissue	-0.07	-0.23	0.09	0.372	0.496	-0.11	-0.27	0.04	0.141	0.3143
total_SM.OH	MRI	total adipose tissue	-0.03	-0.17	0.12	0.704	0.7606	-0.13	-0.27	0.02	0.082	0.2534
total_SM_nonOH	MRI	total adipose tissue	-0.07	-0.23	0.09	0.402	0.502	-0.11	-0.26	0.05	0.167	0.35
SM_PC	MRI	total adipose tissue	0.07	-0.07	0.2	0.318	0.4589	0.01	-0.11	0.14	0.826	0.8695
SM.OH_SMnonOH	MRI	total adipose tissue	-0.05	-0.2	0.1	0.544	0.6395	-0.17	-0.31	-0.03	0.016	0.0626

## Sheet: VAT
metabolite	group	exposure	estimate_w	CI_low_w	CI_high_w	p_val_w	p_val_FDR_w	estimate_m	CI_low_m	CI_high_m	p_val_m	p_val_FDR_m
C0	MRI	visceral adipose tissue	0.35	0.09	0.62	0.01	0.0665	0.15	-0.01	0.32	0.069	0.1588
C2	MRI	visceral adipose tissue	0.29	-0.01	0.58	0.058	0.2057	0.01	-0.15	0.17	0.931	0.9469
C3	MRI	visceral adipose tissue	0.28	0	0.56	0.051	0.1872	0.27	0.12	0.43	0.001	0.0039
C3.DC..C4.OH.	MRI	visceral adipose tissue	0.01	-0.27	0.29	0.942	0.9827	0.01	-0.15	0.17	0.912	0.9469
C4	MRI	visceral adipose tissue	0.31	0.01	0.6	0.041	0.1702	0.07	-0.1	0.24	0.407	0.5944
C4.1	MRI	visceral adipose tissue	0.19	-0.06	0.44	0.137	0.3023	-0.2	-0.36	-0.03	0.021	0.0643
C5	MRI	visceral adipose tissue	0.23	-0.04	0.5	0.094	0.2639	0.14	-0.01	0.3	0.06	0.1497
C7.DC	MRI	visceral adipose tissue	0.15	-0.12	0.42	0.281	0.4629	-0.07	-0.23	0.1	0.428	0.6192
C8	MRI	visceral adipose tissue	0.27	0.01	0.54	0.044	0.1702	0.04	-0.13	0.22	0.609	0.7833
C9	MRI	visceral adipose tissue	0.11	-0.16	0.37	0.437	0.6281	0.06	-0.11	0.22	0.494	0.6737
C10	MRI	visceral adipose tissue	0.23	-0.05	0.52	0.106	0.2649	0.03	-0.14	0.19	0.725	0.8525
C10.1	MRI	visceral adipose tissue	0.26	-0.01	0.53	0.06	0.2071	0.05	-0.12	0.21	0.577	0.7662
C12	MRI	visceral adipose tissue	0.23	-0.06	0.51	0.127	0.2936	0	-0.16	0.16	0.987	0.9875
C12.1	MRI	visceral adipose tissue	0.31	0.02	0.59	0.035	0.1637	0.12	-0.04	0.27	0.138	0.2755
C14	MRI	visceral adipose tissue	0.38	0.1	0.66	0.009	0.0665	-0.02	-0.17	0.14	0.815	0.8943
C14.1	MRI	visceral adipose tissue	0.25	-0.05	0.54	0.104	0.2649	0.03	-0.13	0.19	0.716	0.8504
C14.1.OH	MRI	visceral adipose tissue	0.15	-0.13	0.43	0.282	0.4629	-0.12	-0.28	0.04	0.141	0.2775
C14.2	MRI	visceral adipose tissue	0.26	-0.04	0.55	0.09	0.2579	0.02	-0.13	0.18	0.766	0.8729
C14.2.OH	MRI	visceral adipose tissue	0.16	-0.14	0.45	0.292	0.4692	-0.01	-0.17	0.15	0.915	0.9469
C16	MRI	visceral adipose tissue	0.31	0.03	0.6	0.033	0.1637	-0.05	-0.21	0.1	0.522	0.7059
C16.1.OH	MRI	visceral adipose tissue	0.13	-0.16	0.42	0.371	0.5582	-0.1	-0.26	0.07	0.237	0.4028
C16.2	MRI	visceral adipose tissue	0.1	-0.2	0.39	0.51	0.6565	-0.08	-0.24	0.07	0.291	0.4621
C18	MRI	visceral adipose tissue	-0.02	-0.28	0.24	0.873	0.9304	-0.22	-0.39	-0.06	0.008	0.0308
C18.1	MRI	visceral adipose tissue	0.29	0.01	0.57	0.043	0.1702	-0.01	-0.18	0.15	0.866	0.9234
C18.2	MRI	visceral adipose tissue	0.11	-0.17	0.39	0.449	0.6329	-0.11	-0.27	0.06	0.194	0.3482
Ala	MRI	visceral adipose tissue	0.19	-0.08	0.46	0.164	0.3262	0.29	0.13	0.45	0	0.0029
Arg	MRI	visceral adipose tissue	-0.03	-0.31	0.26	0.838	0.9128	-0.08	-0.25	0.09	0.36	0.5527
Asn	MRI	visceral adipose tissue	-0.14	-0.45	0.16	0.351	0.5358	-0.09	-0.25	0.07	0.268	0.4361
Asp	MRI	visceral adipose tissue	0.24	-0.07	0.54	0.125	0.2936	-0.06	-0.23	0.1	0.455	0.6514
Cit	MRI	visceral adipose tissue	0	-0.29	0.29	1	0.9998	-0.15	-0.31	0.01	0.066	0.1555
Gln	MRI	visceral adipose tissue	-0.06	-0.34	0.22	0.661	0.7874	-0.15	-0.31	0.01	0.071	0.1588
Glu	MRI	visceral adipose tissue	0.52	0.26	0.77	0	0.0036	0.32	0.18	0.46	0	0.0003
Gly	MRI	visceral adipose tissue	-0.17	-0.47	0.14	0.288	0.4676	-0.26	-0.4	-0.13	0	0.0023
His	MRI	visceral adipose tissue	0.1	-0.2	0.4	0.511	0.6565	-0.12	-0.29	0.05	0.166	0.3148
Ile	MRI	visceral adipose tissue	0.24	0.01	0.47	0.041	0.1702	0.23	0.09	0.37	0.002	0.011
Leu	MRI	visceral adipose tissue	0.33	0.1	0.56	0.005	0.0435	0.14	-0.01	0.29	0.07	0.1588
Lys	MRI	visceral adipose tissue	0.26	-0.03	0.55	0.079	0.2391	-0.03	-0.2	0.14	0.755	0.8679
Met	MRI	visceral adipose tissue	0.2	-0.08	0.49	0.164	0.3262	0.01	-0.15	0.17	0.883	0.9345
Orn	MRI	visceral adipose tissue	0.23	-0.07	0.53	0.131	0.2988	0.03	-0.14	0.19	0.741	0.859
Phe	MRI	visceral adipose tissue	0.52	0.25	0.79	0	0.0066	0.11	-0.06	0.28	0.194	0.3482
Pro	MRI	visceral adipose tissue	0.41	0.12	0.69	0.005	0.0435	0.03	-0.12	0.19	0.669	0.835
Ser	MRI	visceral adipose tissue	0.11	-0.19	0.42	0.466	0.6415	-0.11	-0.27	0.04	0.151	0.2932
Thr	MRI	visceral adipose tissue	-0.02	-0.34	0.3	0.905	0.9509	-0.17	-0.33	-0.01	0.033	0.094
Trp	MRI	visceral adipose tissue	-0.05	-0.32	0.22	0.702	0.8233	0.02	-0.15	0.19	0.825	0.899
Tyr	MRI	visceral adipose tissue	0.42	0.14	0.71	0.004	0.043	0.25	0.09	0.41	0.003	0.0147
Val	MRI	visceral adipose tissue	0.4	0.15	0.65	0.002	0.0272	0.22	0.06	0.37	0.007	0.0308
Ac.Orn	MRI	visceral adipose tissue	-0.04	-0.35	0.27	0.803	0.8883	0.02	-0.15	0.19	0.85	0.9128
ADMA	MRI	visceral adipose tissue	0	-0.29	0.3	0.974	0.9873	0.06	-0.11	0.23	0.493	0.6737
alpha.AAA	MRI	visceral adipose tissue	0.3	0.04	0.56	0.022	0.1239	0.23	0.08	0.37	0.003	0.0142
Creatinine	MRI	visceral adipose tissue	0.21	-0.04	0.46	0.102	0.2649	0.01	-0.13	0.14	0.94	0.9469
Kynurenine	MRI	visceral adipose tissue	0.48	0.19	0.77	0.001	0.0213	0.11	-0.05	0.26	0.183	0.3386
Met.SO	MRI	visceral adipose tissue	0.04	-0.25	0.33	0.8	0.8883	0.16	-0.01	0.33	0.058	0.1497
SDMA	MRI	visceral adipose tissue	0.26	-0.02	0.53	0.071	0.2349	-0.02	-0.19	0.15	0.786	0.8794
Spermidine	MRI	visceral adipose tissue	0.09	-0.17	0.34	0.497	0.6565	0.05	-0.13	0.22	0.596	0.7774
t4.OH.Pro	MRI	visceral adipose tissue	0.06	-0.25	0.36	0.711	0.8233	0.07	-0.09	0.23	0.37	0.5534
Taurine	MRI	visceral adipose tissue	0.13	-0.14	0.39	0.352	0.5358	-0.07	-0.24	0.09	0.399	0.5878
total.DMA	MRI	visceral adipose tissue	0.19	-0.09	0.47	0.183	0.3373	-0.1	-0.26	0.07	0.256	0.424
lysoPC.a.C16.0	MRI	visceral adipose tissue	-0.3	-0.56	-0.04	0.023	0.1239	-0.35	-0.51	-0.2	0	0.0003
lysoPC.a.C16.1	MRI	visceral adipose tissue	-0.02	-0.27	0.23	0.88	0.9305	-0.13	-0.29	0.03	0.123	0.2519
lysoPC.a.C17.0	MRI	visceral adipose tissue	-0.57	-0.83	-0.32	0	0.0015	-0.51	-0.66	-0.36	0	0
lysoPC.a.C18.0	MRI	visceral adipose tissue	-0.26	-0.54	0.03	0.075	0.2349	-0.35	-0.51	-0.19	0	0.0005
lysoPC.a.C18.1	MRI	visceral adipose tissue	-0.49	-0.72	-0.25	0	0.0036	-0.38	-0.53	-0.22	0	0.0001
lysoPC.a.C18.2	MRI	visceral adipose tissue	-0.55	-0.79	-0.31	0	0.0015	-0.38	-0.53	-0.23	0	0
lysoPC.a.C20.3	MRI	visceral adipose tissue	-0.03	-0.3	0.23	0.812	0.891	-0.25	-0.41	-0.08	0.003	0.0148
lysoPC.a.C20.4	MRI	visceral adipose tissue	-0.18	-0.45	0.1	0.202	0.3633	-0.4	-0.55	-0.25	0	0
PC.aa.C28.1	MRI	visceral adipose tissue	0.01	-0.26	0.28	0.959	0.985	-0.14	-0.3	0.02	0.086	0.1847
PC.aa.C30.0	MRI	visceral adipose tissue	-0.05	-0.33	0.23	0.736	0.8325	-0.03	-0.19	0.13	0.713	0.8504
PC.aa.C32.0	MRI	visceral adipose tissue	-0.18	-0.45	0.08	0.169	0.3262	-0.13	-0.29	0.04	0.13	0.2645
PC.aa.C32.1	MRI	visceral adipose tissue	0.18	-0.07	0.43	0.165	0.3262	0.1	-0.05	0.25	0.175	0.3267
PC.aa.C32.2	MRI	visceral adipose tissue	0.01	-0.26	0.27	0.965	0.985	0.04	-0.12	0.21	0.583	0.7669
PC.aa.C32.3	MRI	visceral adipose tissue	-0.09	-0.33	0.16	0.483	0.6565	-0.08	-0.24	0.08	0.342	0.5316
PC.aa.C34.1	MRI	visceral adipose tissue	-0.16	-0.41	0.09	0.21	0.3643	-0.1	-0.25	0.06	0.21	0.3697
PC.aa.C34.2	MRI	visceral adipose tissue	-0.23	-0.47	0.01	0.063	0.2153	-0.08	-0.24	0.09	0.371	0.5534
PC.aa.C34.3	MRI	visceral adipose tissue	-0.1	-0.36	0.16	0.455	0.6329	0.03	-0.12	0.18	0.702	0.8504
PC.aa.C34.4	MRI	visceral adipose tissue	0.11	-0.16	0.37	0.432	0.6281	0.03	-0.13	0.19	0.688	0.8504
PC.aa.C36.1	MRI	visceral adipose tissue	-0.07	-0.33	0.18	0.572	0.702	0.03	-0.13	0.18	0.73	0.8525
PC.aa.C36.2	MRI	visceral adipose tissue	-0.17	-0.42	0.08	0.172	0.3262	-0.04	-0.2	0.13	0.668	0.835
PC.aa.C36.3	MRI	visceral adipose tissue	-0.08	-0.34	0.18	0.525	0.6565	0.02	-0.13	0.18	0.789	0.8794
PC.aa.C36.4	MRI	visceral adipose tissue	-0.18	-0.44	0.08	0.172	0.3262	-0.11	-0.27	0.06	0.196	0.3482
PC.aa.C36.5	MRI	visceral adipose tissue	-0.03	-0.28	0.23	0.845	0.9138	0.01	-0.16	0.17	0.935	0.9469
PC.aa.C36.6	MRI	visceral adipose tissue	-0.06	-0.34	0.21	0.663	0.7874	-0.01	-0.17	0.16	0.94	0.9469
PC.aa.C38.0	MRI	visceral adipose tissue	-0.21	-0.48	0.07	0.142	0.3051	-0.14	-0.3	0.03	0.099	0.2085
PC.aa.C38.1	MRI	visceral adipose tissue	-0.24	-0.5	0.03	0.08	0.2391	-0.16	-0.33	0.01	0.066	0.1555
PC.aa.C38.3	MRI	visceral adipose tissue	0.37	0.13	0.62	0.003	0.0348	0.21	0.06	0.35	0.005	0.0218
PC.aa.C38.4	MRI	visceral adipose tissue	0.05	-0.21	0.31	0.71	0.8233	-0.04	-0.2	0.12	0.615	0.7833
PC.aa.C38.5	MRI	visceral adipose tissue	-0.12	-0.37	0.13	0.352	0.5358	-0.09	-0.26	0.07	0.271	0.4361
PC.aa.C38.6	MRI	visceral adipose tissue	-0.23	-0.51	0.05	0.107	0.2649	-0.1	-0.26	0.07	0.248	0.4161
PC.aa.C40.2	MRI	visceral adipose tissue	-0.3	-0.56	-0.04	0.025	0.1295	-0.21	-0.38	-0.04	0.017	0.054
PC.aa.C40.3	MRI	visceral adipose tissue	-0.16	-0.41	0.1	0.23	0.3906	-0.15	-0.32	0.02	0.077	0.1706
PC.aa.C40.4	MRI	visceral adipose tissue	0.19	-0.08	0.45	0.16	0.3262	-0.03	-0.18	0.12	0.705	0.8504
PC.aa.C40.5	MRI	visceral adipose tissue	0.19	-0.06	0.44	0.144	0.3051	0.02	-0.14	0.18	0.771	0.8729
PC.aa.C40.6	MRI	visceral adipose tissue	0	-0.26	0.26	0.986	0.9925	0.05	-0.12	0.22	0.566	0.7577
PC.aa.C42.0	MRI	visceral adipose tissue	-0.23	-0.5	0.03	0.085	0.2493	-0.15	-0.3	0.01	0.059	0.1497
PC.aa.C42.1	MRI	visceral adipose tissue	-0.38	-0.65	-0.11	0.006	0.0447	-0.24	-0.4	-0.08	0.003	0.0152
PC.aa.C42.2	MRI	visceral adipose tissue	-0.42	-0.7	-0.14	0.003	0.0355	-0.21	-0.38	-0.04	0.014	0.0472
PC.aa.C42.4	MRI	visceral adipose tissue	-0.28	-0.57	0	0.051	0.1872	-0.18	-0.34	-0.02	0.029	0.0867
PC.aa.C42.5	MRI	visceral adipose tissue	-0.2	-0.45	0.06	0.133	0.2988	0.02	-0.15	0.19	0.798	0.8822
PC.aa.C42.6	MRI	visceral adipose tissue	-0.31	-0.58	-0.05	0.02	0.1171	-0.09	-0.26	0.07	0.272	0.4361
PC.ae.C30.0	MRI	visceral adipose tissue	-0.05	-0.32	0.23	0.732	0.8325	-0.2	-0.35	-0.05	0.011	0.0405
PC.ae.C32.1	MRI	visceral adipose tissue	-0.09	-0.35	0.17	0.499	0.6565	-0.16	-0.32	-0.01	0.041	0.1103
PC.ae.C32.2	MRI	visceral adipose tissue	-0.11	-0.37	0.15	0.42	0.6192	-0.19	-0.33	-0.04	0.014	0.0472
PC.ae.C34.0	MRI	visceral adipose tissue	-0.16	-0.42	0.1	0.223	0.3831	-0.22	-0.39	-0.06	0.009	0.0326
PC.ae.C34.1	MRI	visceral adipose tissue	-0.19	-0.45	0.08	0.17	0.3262	-0.25	-0.41	-0.09	0.002	0.0142
PC.ae.C34.2	MRI	visceral adipose tissue	-0.26	-0.51	-0.01	0.043	0.1702	-0.17	-0.33	-0.01	0.035	0.097
PC.ae.C34.3	MRI	visceral adipose tissue	-0.43	-0.69	-0.18	0.001	0.018	-0.25	-0.4	-0.11	0.001	0.0057
PC.ae.C36.0	MRI	visceral adipose tissue	-0.12	-0.38	0.13	0.342	0.5358	-0.24	-0.4	-0.07	0.005	0.0219
PC.ae.C36.1	MRI	visceral adipose tissue	-0.32	-0.57	-0.08	0.01	0.0665	-0.32	-0.48	-0.16	0	0.0017
PC.ae.C36.2	MRI	visceral adipose tissue	-0.42	-0.64	-0.19	0	0.0081	-0.34	-0.49	-0.18	0	0.0004
PC.ae.C36.3	MRI	visceral adipose tissue	-0.17	-0.44	0.1	0.206	0.3633	-0.15	-0.31	0.01	0.066	0.1555
PC.ae.C36.4	MRI	visceral adipose tissue	0.09	-0.19	0.37	0.526	0.6565	-0.04	-0.22	0.13	0.617	0.7833
PC.ae.C36.5	MRI	visceral adipose tissue	-0.09	-0.37	0.19	0.526	0.6565	-0.14	-0.3	0.03	0.1	0.2085
PC.ae.C38.0	MRI	visceral adipose tissue	-0.27	-0.53	-0.01	0.042	0.1702	-0.14	-0.31	0.02	0.085	0.1847
PC.ae.C38.1	MRI	visceral adipose tissue	-0.27	-0.56	0.03	0.076	0.2349	-0.21	-0.37	-0.06	0.008	0.0308
PC.ae.C38.2	MRI	visceral adipose tissue	-0.49	-0.75	-0.23	0	0.0081	-0.3	-0.46	-0.14	0	0.0028
PC.ae.C38.3	MRI	visceral adipose tissue	-0.13	-0.38	0.13	0.322	0.5109	-0.17	-0.33	-0.02	0.032	0.0927
PC.ae.C38.4	MRI	visceral adipose tissue	-0.22	-0.5	0.05	0.106	0.2649	-0.27	-0.44	-0.1	0.002	0.011
PC.ae.C38.5	MRI	visceral adipose tissue	-0.03	-0.31	0.26	0.858	0.9207	-0.1	-0.27	0.07	0.229	0.3929
PC.ae.C38.6	MRI	visceral adipose tissue	-0.07	-0.36	0.21	0.617	0.7449	-0.1	-0.26	0.06	0.225	0.3906
PC.ae.C40.1	MRI	visceral adipose tissue	-0.37	-0.62	-0.11	0.005	0.0435	-0.35	-0.51	-0.18	0	0.0005
PC.ae.C40.2	MRI	visceral adipose tissue	-0.11	-0.37	0.14	0.377	0.5615	-0.24	-0.4	-0.08	0.004	0.0178
PC.ae.C40.3	MRI	visceral adipose tissue	-0.24	-0.47	-0.01	0.044	0.1702	-0.23	-0.38	-0.08	0.003	0.0145
PC.ae.C40.4	MRI	visceral adipose tissue	-0.24	-0.51	0.02	0.075	0.2349	-0.3	-0.46	-0.14	0	0.0028
PC.ae.C40.5	MRI	visceral adipose tissue	-0.33	-0.61	-0.06	0.019	0.1161	-0.28	-0.44	-0.13	0	0.0035
PC.ae.C40.6	MRI	visceral adipose tissue	-0.34	-0.6	-0.08	0.011	0.0734	-0.28	-0.44	-0.12	0.001	0.0056
PC.ae.C42.1	MRI	visceral adipose tissue	-0.31	-0.57	-0.05	0.018	0.1146	-0.35	-0.51	-0.19	0	0.0004
PC.ae.C42.2	MRI	visceral adipose tissue	-0.19	-0.45	0.07	0.144	0.3051	-0.36	-0.51	-0.21	0	0.0002
PC.ae.C42.3	MRI	visceral adipose tissue	-0.41	-0.65	-0.16	0.001	0.0192	-0.33	-0.5	-0.17	0	0.0014
PC.ae.C42.4	MRI	visceral adipose tissue	-0.21	-0.47	0.05	0.113	0.271	-0.24	-0.4	-0.08	0.003	0.0147
PC.ae.C42.5	MRI	visceral adipose tissue	-0.18	-0.46	0.1	0.207	0.3633	-0.18	-0.33	-0.03	0.019	0.0576
PC.ae.C44.3	MRI	visceral adipose tissue	-0.24	-0.53	0.05	0.108	0.2649	-0.21	-0.37	-0.05	0.01	0.0377
PC.ae.C44.4	MRI	visceral adipose tissue	-0.17	-0.44	0.1	0.205	0.3633	-0.21	-0.36	-0.06	0.008	0.0308
PC.ae.C44.5	MRI	visceral adipose tissue	-0.1	-0.38	0.19	0.503	0.6565	-0.15	-0.31	0	0.055	0.1424
PC.ae.C44.6	MRI	visceral adipose tissue	-0.23	-0.51	0.05	0.109	0.2649	-0.17	-0.32	-0.01	0.033	0.094
SM..OH..C14.1	MRI	visceral adipose tissue	-0.1	-0.34	0.15	0.439	0.6281	-0.19	-0.33	-0.04	0.014	0.0472
SM..OH..C16.1	MRI	visceral adipose tissue	-0.07	-0.3	0.17	0.569	0.702	-0.18	-0.34	-0.03	0.019	0.0576
SM..OH..C22.1	MRI	visceral adipose tissue	0.03	-0.2	0.27	0.772	0.8669	-0.12	-0.28	0.05	0.159	0.3053
SM..OH..C22.2	MRI	visceral adipose tissue	-0.06	-0.29	0.17	0.586	0.7126	-0.15	-0.29	-0.01	0.042	0.1109
SM..OH..C24.1	MRI	visceral adipose tissue	-0.04	-0.29	0.2	0.733	0.8325	-0.08	-0.25	0.09	0.363	0.5527
SM.C16.0	MRI	visceral adipose tissue	-0.21	-0.46	0.04	0.102	0.2649	-0.24	-0.4	-0.09	0.002	0.0135
SM.C16.1	MRI	visceral adipose tissue	0.1	-0.16	0.36	0.453	0.6329	-0.02	-0.17	0.14	0.842	0.911
SM.C18.0	MRI	visceral adipose tissue	0.17	-0.08	0.43	0.178	0.3326	-0.01	-0.18	0.16	0.937	0.9469
SM.C18.1	MRI	visceral adipose tissue	0.15	-0.11	0.4	0.271	0.4546	0.03	-0.12	0.18	0.714	0.8504
SM.C20.2	MRI	visceral adipose tissue	0.01	-0.23	0.24	0.95	0.9841	-0.06	-0.22	0.1	0.476	0.6619
SM.C24.0	MRI	visceral adipose tissue	0.09	-0.17	0.35	0.497	0.6565	-0.09	-0.26	0.09	0.319	0.5001
SM.C24.1	MRI	visceral adipose tissue	0.09	-0.17	0.35	0.514	0.6565	-0.06	-0.22	0.1	0.473	0.6619
H1	MRI	visceral adipose tissue	0.26	0.02	0.5	0.034	0.1637	-0.05	-0.18	0.08	0.468	0.6619
fischer_ratio	MRI	visceral adipose tissue	0.07	-0.21	0.34	0.64	0.7206	0.09	-0.05	0.24	0.216	0.4544
GABR	MRI	visceral adipose tissue	-0.25	-0.54	0.04	0.088	0.1758	-0.05	-0.23	0.12	0.544	0.7016
pro_cit	MRI	visceral adipose tissue	0.34	0.06	0.61	0.016	0.0801	0.12	-0.04	0.29	0.135	0.3363
aaa	MRI	visceral adipose tissue	0.37	0.1	0.64	0.008	0.0467	0.14	-0.04	0.31	0.118	0.3149
bcaa	MRI	visceral adipose tissue	0.35	0.12	0.58	0.004	0.0351	0.2	0.04	0.35	0.012	0.0592
gluco_aa	MRI	visceral adipose tissue	0.23	-0.07	0.53	0.125	0.2274	0.01	-0.15	0.17	0.913	0.9197
keto_aa	MRI	visceral adipose tissue	0.34	0.09	0.59	0.008	0.0467	0.09	-0.07	0.25	0.277	0.5276
adma_arg	MRI	visceral adipose tissue	0.05	-0.26	0.35	0.764	0.7637	0.12	-0.05	0.29	0.175	0.4121
met_ox	MRI	visceral adipose tissue	-0.09	-0.37	0.2	0.549	0.666	0.2	0.04	0.36	0.017	0.0765
cit_arg	MRI	visceral adipose tissue	0.07	-0.22	0.36	0.639	0.7206	-0.04	-0.21	0.13	0.626	0.7369
orn_arg	MRI	visceral adipose tissue	0.32	0.02	0.62	0.036	0.1011	0.1	-0.07	0.27	0.232	0.463
beta_ox	MRI	visceral adipose tissue	0.09	-0.21	0.39	0.54	0.666	-0.01	-0.17	0.14	0.862	0.9069
omega_ox	MRI	visceral adipose tissue	-0.43	-0.72	-0.13	0.005	0.0387	-0.1	-0.26	0.06	0.208	0.4544
total_AC	MRI	visceral adipose tissue	0.32	0.02	0.61	0.036	0.1011	0.05	-0.1	0.21	0.513	0.7016
total_longAC	MRI	visceral adipose tissue	0.28	-0.01	0.57	0.056	0.1343	-0.04	-0.2	0.11	0.599	0.7369
total_medAC	MRI	visceral adipose tissue	0.27	-0.01	0.55	0.06	0.1343	0.04	-0.12	0.2	0.651	0.7445
total_shortAC	MRI	visceral adipose tissue	0.32	0.02	0.61	0.034	0.1011	0.03	-0.13	0.18	0.749	0.8102
total_mufaAC	MRI	visceral adipose tissue	0.28	-0.01	0.56	0.058	0.1343	0.03	-0.12	0.19	0.687	0.7632
total_pufaAC	MRI	visceral adipose tissue	0.21	-0.07	0.5	0.146	0.254	-0.05	-0.21	0.1	0.496	0.7016
total_sfaAC	MRI	visceral adipose tissue	0.32	0.02	0.61	0.037	0.1011	0.05	-0.1	0.21	0.516	0.7016
pla2	MRI	visceral adipose tissue	-0.26	-0.5	-0.03	0.03	0.1011	-0.34	-0.48	-0.19	0	0.0001
total_lysoPC	MRI	visceral adipose tissue	-0.39	-0.65	-0.13	0.003	0.0351	-0.4	-0.55	-0.24	0	0
mufa_lysoPC	MRI	visceral adipose tissue	-0.43	-0.66	-0.19	0.001	0.0105	-0.35	-0.51	-0.2	0	0.0001
pufa_lysoPC	MRI	visceral adipose tissue	-0.46	-0.71	-0.21	0	0.0105	-0.41	-0.56	-0.26	0	0
sfa_lysoPC	MRI	visceral adipose tissue	-0.31	-0.57	-0.04	0.025	0.1011	-0.37	-0.53	-0.21	0	0.0001
mufaPC_sfaPC	MRI	visceral adipose tissue	0.1	-0.15	0.35	0.439	0.5667	0.04	-0.11	0.19	0.623	0.7369
PCae_PCaa	MRI	visceral adipose tissue	-0.1	-0.32	0.12	0.369	0.4991	-0.25	-0.38	-0.12	0	0.0017
pufaPC_mufaPC	MRI	visceral adipose tissue	-0.17	-0.46	0.11	0.228	0.3796	-0.01	-0.17	0.15	0.92	0.9197
pufaPC_sfaPC	MRI	visceral adipose tissue	0.06	-0.23	0.34	0.696	0.7416	0.05	-0.1	0.2	0.518	0.7016
total_sfaPCax	MRI	visceral adipose tissue	-0.22	-0.48	0.04	0.092	0.1758	-0.16	-0.32	0.01	0.064	0.1829
total_mufaPCax	MRI	visceral adipose tissue	-0.11	-0.36	0.14	0.374	0.4991	-0.07	-0.22	0.09	0.39	0.6355
total_pufaPCax	MRI	visceral adipose tissue	-0.14	-0.38	0.1	0.253	0.4002	-0.08	-0.24	0.08	0.334	0.6067
total_PCax	MRI	visceral adipose tissue	-0.14	-0.38	0.1	0.26	0.4002	-0.07	-0.23	0.09	0.385	0.6355
total_PCaa	MRI	visceral adipose tissue	-0.13	-0.36	0.11	0.294	0.4361	-0.05	-0.21	0.11	0.531	0.7016
total_PCae	MRI	visceral adipose tissue	-0.25	-0.51	0.01	0.064	0.1348	-0.26	-0.42	-0.1	0.002	0.0105
total_SM	MRI	visceral adipose tissue	-0.06	-0.31	0.2	0.649	0.7206	-0.16	-0.32	0	0.052	0.1744
total_SM.OH	MRI	visceral adipose tissue	-0.04	-0.27	0.19	0.737	0.7558	-0.15	-0.31	0	0.048	0.1744
total_SM_nonOH	MRI	visceral adipose tissue	-0.05	-0.31	0.21	0.705	0.7416	-0.16	-0.32	0.01	0.06	0.1829
SM_PC	MRI	visceral adipose tissue	0.23	0.01	0.44	0.038	0.1011	-0.06	-0.19	0.08	0.397	0.6355
SM.OH_SMnonOH	MRI	visceral adipose tissue	-0.11	-0.35	0.13	0.363	0.4991	-0.16	-0.31	-0.01	0.04	0.1603

## Sheet: BM
metabolite	group	exposure	estimate_w	CI_low_w	CI_high_w	p_val_w	p_val_FDR_w	estimate_m	CI_low_m	CI_high_m	p_val_m	p_val_FDR_m
C0	MRI	bone marrow fat	0.02	-0.15	0.19	0.791	0.9866	-0.02	-0.18	0.14	0.806	0.9305
C2	MRI	bone marrow fat	-0.03	-0.21	0.15	0.706	0.9789	-0.11	-0.26	0.05	0.172	0.5018
C3	MRI	bone marrow fat	-0.16	-0.33	0.02	0.08	0.4158	-0.02	-0.17	0.13	0.815	0.9305
C3.DC..C4.OH.	MRI	bone marrow fat	-0.03	-0.2	0.14	0.735	0.9789	0.02	-0.13	0.18	0.759	0.92
C4	MRI	bone marrow fat	-0.01	-0.2	0.17	0.888	0.9929	-0.07	-0.23	0.09	0.409	0.66
C4.1	MRI	bone marrow fat	-0.01	-0.16	0.14	0.909	0.9955	-0.12	-0.28	0.04	0.149	0.4545
C5	MRI	bone marrow fat	-0.03	-0.2	0.14	0.713	0.9789	0.01	-0.14	0.16	0.91	0.9684
C7.DC	MRI	bone marrow fat	0.03	-0.14	0.19	0.724	0.9789	-0.08	-0.24	0.08	0.328	0.66
C8	MRI	bone marrow fat	0.08	-0.08	0.25	0.316	0.7433	-0.03	-0.19	0.14	0.762	0.92
C9	MRI	bone marrow fat	0.06	-0.11	0.22	0.486	0.8754	0.18	0.03	0.34	0.023	0.2077
C10	MRI	bone marrow fat	0.13	-0.05	0.3	0.154	0.5436	-0.04	-0.2	0.11	0.574	0.8142
C10.1	MRI	bone marrow fat	0.08	-0.09	0.24	0.37	0.7708	-0.02	-0.18	0.13	0.769	0.92
C12	MRI	bone marrow fat	0.08	-0.1	0.26	0.367	0.7708	-0.04	-0.19	0.11	0.626	0.8617
C12.1	MRI	bone marrow fat	0.06	-0.11	0.24	0.483	0.8754	-0.07	-0.21	0.08	0.362	0.66
C14	MRI	bone marrow fat	0.02	-0.15	0.2	0.807	0.9866	-0.01	-0.16	0.13	0.856	0.9394
C14.1	MRI	bone marrow fat	0.03	-0.16	0.21	0.771	0.9789	-0.06	-0.21	0.09	0.412	0.66
C14.1.OH	MRI	bone marrow fat	-0.07	-0.24	0.1	0.436	0.8275	-0.09	-0.24	0.06	0.25	0.6332
C14.2	MRI	bone marrow fat	0.06	-0.12	0.24	0.528	0.9304	-0.06	-0.21	0.09	0.458	0.6749
C14.2.OH	MRI	bone marrow fat	0.14	-0.04	0.33	0.117	0.4905	0.07	-0.08	0.22	0.348	0.66
C16	MRI	bone marrow fat	-0.08	-0.26	0.09	0.345	0.7708	-0.06	-0.21	0.09	0.429	0.6603
C16.1.OH	MRI	bone marrow fat	-0.17	-0.34	0	0.055	0.4158	0.02	-0.14	0.17	0.836	0.9351
C16.2	MRI	bone marrow fat	-0.13	-0.3	0.05	0.163	0.5436	-0.08	-0.23	0.06	0.26	0.6332
C18	MRI	bone marrow fat	-0.04	-0.2	0.12	0.638	0.9708	0.03	-0.12	0.19	0.671	0.8906
C18.1	MRI	bone marrow fat	-0.03	-0.21	0.14	0.711	0.9789	-0.19	-0.34	-0.03	0.018	0.1785
C18.2	MRI	bone marrow fat	0	-0.18	0.17	0.968	0.9957	-0.17	-0.33	-0.02	0.029	0.222
Ala	MRI	bone marrow fat	0.07	-0.09	0.24	0.374	0.7708	-0.03	-0.19	0.12	0.683	0.898
Arg	MRI	bone marrow fat	0.11	-0.07	0.29	0.22	0.6173	-0.06	-0.22	0.11	0.492	0.7177
Asn	MRI	bone marrow fat	0.04	-0.14	0.23	0.656	0.9776	-0.17	-0.32	-0.01	0.034	0.2475
Asp	MRI	bone marrow fat	-0.01	-0.19	0.18	0.923	0.9955	-0.02	-0.18	0.13	0.763	0.92
Cit	MRI	bone marrow fat	-0.01	-0.19	0.16	0.884	0.9929	-0.15	-0.3	0.01	0.065	0.3913
Gln	MRI	bone marrow fat	0.2	0.03	0.37	0.024	0.2673	-0.08	-0.24	0.08	0.319	0.66
Glu	MRI	bone marrow fat	0.03	-0.13	0.2	0.686	0.9789	0.01	-0.13	0.16	0.866	0.9431
Gly	MRI	bone marrow fat	0.08	-0.11	0.27	0.413	0.7969	-0.18	-0.31	-0.04	0.011	0.1196
His	MRI	bone marrow fat	0.07	-0.11	0.25	0.452	0.8455	0	-0.17	0.16	0.973	0.9792
Ile	MRI	bone marrow fat	0.04	-0.1	0.19	0.55	0.9304	0.02	-0.12	0.15	0.822	0.9305
Leu	MRI	bone marrow fat	0	-0.14	0.15	0.961	0.9955	-0.06	-0.21	0.08	0.388	0.66
Lys	MRI	bone marrow fat	0.11	-0.07	0.29	0.227	0.6173	-0.07	-0.23	0.09	0.394	0.66
Met	MRI	bone marrow fat	0.12	-0.05	0.3	0.168	0.5436	-0.14	-0.29	0.01	0.075	0.399
Orn	MRI	bone marrow fat	0.13	-0.05	0.31	0.157	0.5436	-0.06	-0.22	0.09	0.416	0.66
Phe	MRI	bone marrow fat	-0.01	-0.19	0.16	0.9	0.995	-0.08	-0.25	0.08	0.328	0.66
Pro	MRI	bone marrow fat	0.05	-0.13	0.22	0.613	0.9519	-0.09	-0.24	0.06	0.228	0.6162
Ser	MRI	bone marrow fat	-0.03	-0.22	0.16	0.762	0.9789	-0.09	-0.24	0.06	0.234	0.6199
Thr	MRI	bone marrow fat	0.09	-0.11	0.28	0.371	0.7708	-0.13	-0.29	0.02	0.086	0.4135
Trp	MRI	bone marrow fat	0.02	-0.14	0.19	0.786	0.9866	0.02	-0.15	0.19	0.778	0.9235
Tyr	MRI	bone marrow fat	0.17	0	0.35	0.055	0.4158	-0.12	-0.27	0.04	0.132	0.4527
Val	MRI	bone marrow fat	0.04	-0.12	0.19	0.65	0.9776	-0.02	-0.18	0.13	0.766	0.92
Ac.Orn	MRI	bone marrow fat	-0.02	-0.2	0.17	0.874	0.9929	-0.06	-0.23	0.1	0.426	0.6603
ADMA	MRI	bone marrow fat	-0.11	-0.3	0.07	0.233	0.6173	-0.07	-0.24	0.09	0.397	0.66
alpha.AAA	MRI	bone marrow fat	0.03	-0.13	0.19	0.74	0.9789	-0.01	-0.15	0.14	0.924	0.9704
Creatinine	MRI	bone marrow fat	-0.09	-0.24	0.07	0.259	0.6518	-0.12	-0.25	0.01	0.077	0.399
Kynurenine	MRI	bone marrow fat	-0.01	-0.2	0.18	0.936	0.9955	-0.07	-0.22	0.08	0.391	0.66
Met.SO	MRI	bone marrow fat	-0.09	-0.26	0.09	0.324	0.7443	-0.02	-0.18	0.15	0.817	0.9305
SDMA	MRI	bone marrow fat	-0.15	-0.32	0.02	0.074	0.4158	0	-0.16	0.16	0.979	0.9792
Spermidine	MRI	bone marrow fat	0	-0.16	0.16	0.989	0.9992	-0.19	-0.36	-0.02	0.026	0.2089
t4.OH.Pro	MRI	bone marrow fat	-0.11	-0.29	0.07	0.246	0.6403	0.02	-0.13	0.18	0.769	0.92
Taurine	MRI	bone marrow fat	0.05	-0.11	0.21	0.547	0.9304	0.08	-0.08	0.24	0.318	0.66
total.DMA	MRI	bone marrow fat	0	-0.18	0.18	0.992	0.9992	-0.12	-0.28	0.03	0.122	0.4443
lysoPC.a.C16.0	MRI	bone marrow fat	-0.08	-0.24	0.08	0.304	0.7385	0.01	-0.15	0.16	0.915	0.9684
lysoPC.a.C16.1	MRI	bone marrow fat	0.07	-0.09	0.23	0.392	0.7728	0	-0.15	0.16	0.959	0.9723
lysoPC.a.C17.0	MRI	bone marrow fat	-0.07	-0.23	0.1	0.415	0.7969	0	-0.16	0.15	0.959	0.9723
lysoPC.a.C18.0	MRI	bone marrow fat	-0.03	-0.2	0.15	0.743	0.9789	0.02	-0.13	0.18	0.761	0.92
lysoPC.a.C18.1	MRI	bone marrow fat	-0.02	-0.17	0.13	0.767	0.9789	-0.02	-0.17	0.13	0.81	0.9305
lysoPC.a.C18.2	MRI	bone marrow fat	0.01	-0.14	0.17	0.858	0.9929	0.04	-0.11	0.19	0.623	0.8617
lysoPC.a.C20.3	MRI	bone marrow fat	0.1	-0.06	0.26	0.227	0.6173	-0.09	-0.25	0.07	0.259	0.6332
lysoPC.a.C20.4	MRI	bone marrow fat	0.01	-0.15	0.18	0.88	0.9929	-0.13	-0.28	0.02	0.1	0.4306
PC.aa.C28.1	MRI	bone marrow fat	0.03	-0.14	0.2	0.733	0.9789	0.12	-0.03	0.27	0.116	0.4443
PC.aa.C30.0	MRI	bone marrow fat	-0.03	-0.2	0.15	0.771	0.9789	0.19	0.04	0.35	0.015	0.1529
PC.aa.C32.0	MRI	bone marrow fat	-0.22	-0.38	-0.06	0.006	0.2129	0.09	-0.06	0.25	0.238	0.6199
PC.aa.C32.1	MRI	bone marrow fat	0	-0.15	0.16	0.958	0.9955	0.11	-0.03	0.26	0.129	0.4527
PC.aa.C32.2	MRI	bone marrow fat	0.04	-0.12	0.21	0.593	0.9467	0.27	0.12	0.42	0.001	0.0391
PC.aa.C32.3	MRI	bone marrow fat	-0.01	-0.16	0.15	0.944	0.9955	0.29	0.14	0.43	0	0.0266
PC.aa.C34.1	MRI	bone marrow fat	-0.11	-0.26	0.05	0.172	0.5457	0.11	-0.04	0.25	0.148	0.4545
PC.aa.C34.2	MRI	bone marrow fat	-0.09	-0.24	0.06	0.231	0.6173	0.23	0.07	0.39	0.004	0.1196
PC.aa.C34.3	MRI	bone marrow fat	-0.03	-0.2	0.13	0.674	0.9789	0.21	0.07	0.35	0.004	0.1196
PC.aa.C34.4	MRI	bone marrow fat	0.05	-0.12	0.21	0.567	0.9339	0.21	0.06	0.36	0.007	0.1196
PC.aa.C36.1	MRI	bone marrow fat	-0.01	-0.17	0.15	0.891	0.9929	0.15	0	0.3	0.052	0.3441
PC.aa.C36.2	MRI	bone marrow fat	-0.07	-0.22	0.08	0.376	0.7708	0.2	0.05	0.35	0.01	0.1196
PC.aa.C36.3	MRI	bone marrow fat	0	-0.16	0.17	0.975	0.9957	0.07	-0.08	0.22	0.352	0.66
PC.aa.C36.4	MRI	bone marrow fat	-0.09	-0.25	0.07	0.258	0.6518	0.03	-0.12	0.19	0.671	0.8906
PC.aa.C36.5	MRI	bone marrow fat	0.02	-0.14	0.18	0.811	0.9866	0.14	-0.02	0.3	0.093	0.4135
PC.aa.C36.6	MRI	bone marrow fat	0.05	-0.12	0.22	0.554	0.9304	0.21	0.06	0.36	0.008	0.1196
PC.aa.C38.0	MRI	bone marrow fat	-0.13	-0.3	0.03	0.118	0.4905	0.13	-0.03	0.29	0.116	0.4443
PC.aa.C38.1	MRI	bone marrow fat	-0.13	-0.29	0.03	0.105	0.4863	0.19	0.02	0.36	0.026	0.2089
PC.aa.C38.3	MRI	bone marrow fat	0.06	-0.1	0.22	0.461	0.8527	0.03	-0.11	0.17	0.655	0.8906
PC.aa.C38.4	MRI	bone marrow fat	-0.04	-0.2	0.12	0.612	0.9519	0.01	-0.14	0.16	0.897	0.9684
PC.aa.C38.5	MRI	bone marrow fat	-0.03	-0.19	0.13	0.703	0.9789	0.09	-0.07	0.25	0.27	0.6471
PC.aa.C38.6	MRI	bone marrow fat	-0.05	-0.22	0.12	0.54	0.9304	0.1	-0.06	0.26	0.205	0.5743
PC.aa.C40.2	MRI	bone marrow fat	-0.18	-0.34	-0.01	0.034	0.3073	0.02	-0.15	0.19	0.845	0.9351
PC.aa.C40.3	MRI	bone marrow fat	-0.05	-0.21	0.11	0.531	0.9304	0.04	-0.12	0.21	0.593	0.8323
PC.aa.C40.4	MRI	bone marrow fat	-0.02	-0.19	0.15	0.811	0.9866	0.03	-0.12	0.18	0.663	0.8906
PC.aa.C40.5	MRI	bone marrow fat	0.01	-0.14	0.17	0.854	0.9929	0.08	-0.08	0.23	0.323	0.66
PC.aa.C40.6	MRI	bone marrow fat	-0.02	-0.18	0.13	0.754	0.9789	0.11	-0.04	0.27	0.157	0.469
PC.aa.C42.0	MRI	bone marrow fat	-0.17	-0.33	-0.02	0.03	0.3073	-0.06	-0.22	0.09	0.411	0.66
PC.aa.C42.1	MRI	bone marrow fat	-0.17	-0.33	-0.01	0.041	0.3541	-0.09	-0.25	0.07	0.257	0.6332
PC.aa.C42.2	MRI	bone marrow fat	-0.11	-0.28	0.06	0.198	0.5781	-0.05	-0.21	0.11	0.539	0.7708
PC.aa.C42.4	MRI	bone marrow fat	-0.25	-0.42	-0.07	0.005	0.2129	0.02	-0.14	0.17	0.84	0.9351
PC.aa.C42.5	MRI	bone marrow fat	-0.12	-0.28	0.04	0.128	0.5192	0.09	-0.08	0.25	0.295	0.66
PC.aa.C42.6	MRI	bone marrow fat	-0.07	-0.24	0.09	0.38	0.7708	0.03	-0.13	0.19	0.695	0.8983
PC.ae.C30.0	MRI	bone marrow fat	-0.12	-0.29	0.05	0.154	0.5436	0.07	-0.08	0.22	0.349	0.66
PC.ae.C32.1	MRI	bone marrow fat	-0.2	-0.36	-0.04	0.012	0.2261	0.06	-0.09	0.21	0.449	0.6687
PC.ae.C32.2	MRI	bone marrow fat	-0.11	-0.27	0.04	0.157	0.5436	0.07	-0.08	0.21	0.356	0.66
PC.ae.C34.0	MRI	bone marrow fat	-0.13	-0.29	0.03	0.107	0.4863	0.13	-0.03	0.29	0.12	0.4443
PC.ae.C34.1	MRI	bone marrow fat	-0.16	-0.32	0.01	0.062	0.4158	0.11	-0.04	0.27	0.147	0.4545
PC.ae.C34.2	MRI	bone marrow fat	-0.14	-0.29	0.01	0.074	0.4158	0.25	0.1	0.4	0.001	0.0651
PC.ae.C34.3	MRI	bone marrow fat	-0.17	-0.33	-0.01	0.033	0.3073	0.14	0	0.28	0.055	0.3518
PC.ae.C36.0	MRI	bone marrow fat	-0.13	-0.29	0.03	0.105	0.4863	0.14	-0.02	0.3	0.088	0.4135
PC.ae.C36.1	MRI	bone marrow fat	-0.08	-0.23	0.08	0.326	0.7443	0.14	-0.02	0.3	0.089	0.4135
PC.ae.C36.2	MRI	bone marrow fat	-0.12	-0.27	0.02	0.098	0.4863	0.14	-0.01	0.3	0.07	0.3913
PC.ae.C36.3	MRI	bone marrow fat	-0.11	-0.27	0.05	0.194	0.5781	0.21	0.05	0.36	0.008	0.1196
PC.ae.C36.4	MRI	bone marrow fat	-0.13	-0.29	0.04	0.136	0.535	0.07	-0.1	0.23	0.43	0.6603
PC.ae.C36.5	MRI	bone marrow fat	-0.13	-0.3	0.03	0.114	0.4905	0.07	-0.09	0.23	0.399	0.66
PC.ae.C38.0	MRI	bone marrow fat	0	-0.16	0.16	0.961	0.9955	0.16	0	0.32	0.047	0.3269
PC.ae.C38.1	MRI	bone marrow fat	-0.16	-0.33	0.01	0.07	0.4158	0.09	-0.07	0.24	0.277	0.6513
PC.ae.C38.2	MRI	bone marrow fat	-0.15	-0.32	0.02	0.076	0.4158	0.05	-0.11	0.21	0.505	0.7305
PC.ae.C38.3	MRI	bone marrow fat	-0.04	-0.2	0.11	0.576	0.9339	0.06	-0.09	0.21	0.443	0.6666
PC.ae.C38.4	MRI	bone marrow fat	-0.19	-0.35	-0.03	0.024	0.2673	0	-0.17	0.16	0.957	0.9723
PC.ae.C38.5	MRI	bone marrow fat	-0.15	-0.32	0.02	0.078	0.4158	0.03	-0.13	0.2	0.69	0.8983
PC.ae.C38.6	MRI	bone marrow fat	-0.12	-0.29	0.05	0.168	0.5436	0.13	-0.02	0.29	0.093	0.4135
PC.ae.C40.1	MRI	bone marrow fat	-0.07	-0.23	0.08	0.351	0.7708	0.07	-0.09	0.24	0.373	0.66
PC.ae.C40.2	MRI	bone marrow fat	-0.01	-0.17	0.15	0.884	0.9929	0.12	-0.04	0.28	0.147	0.4545
PC.ae.C40.3	MRI	bone marrow fat	-0.11	-0.26	0.04	0.162	0.5436	0.07	-0.07	0.22	0.321	0.66
PC.ae.C40.4	MRI	bone marrow fat	-0.21	-0.38	-0.05	0.01	0.2129	-0.03	-0.19	0.14	0.753	0.92
PC.ae.C40.5	MRI	bone marrow fat	-0.22	-0.39	-0.05	0.01	0.2129	0.01	-0.15	0.17	0.941	0.9723
PC.ae.C40.6	MRI	bone marrow fat	-0.15	-0.3	0.01	0.065	0.4158	0.07	-0.09	0.23	0.4	0.66
PC.ae.C42.1	MRI	bone marrow fat	-0.11	-0.27	0.05	0.18	0.5592	-0.06	-0.22	0.1	0.436	0.663
PC.ae.C42.2	MRI	bone marrow fat	-0.11	-0.27	0.06	0.198	0.5781	0.01	-0.15	0.16	0.943	0.9723
PC.ae.C42.3	MRI	bone marrow fat	-0.18	-0.32	-0.03	0.02	0.2673	0.08	-0.09	0.24	0.346	0.66
PC.ae.C42.4	MRI	bone marrow fat	-0.23	-0.39	-0.08	0.003	0.2129	-0.02	-0.18	0.13	0.757	0.92
PC.ae.C42.5	MRI	bone marrow fat	-0.28	-0.45	-0.12	0.001	0.1007	-0.07	-0.22	0.08	0.363	0.66
PC.ae.C44.3	MRI	bone marrow fat	-0.21	-0.38	-0.03	0.022	0.2673	-0.01	-0.17	0.15	0.91	0.9684
PC.ae.C44.4	MRI	bone marrow fat	-0.15	-0.32	0.01	0.062	0.4158	-0.07	-0.22	0.08	0.382	0.66
PC.ae.C44.5	MRI	bone marrow fat	-0.23	-0.39	-0.06	0.008	0.2129	-0.06	-0.22	0.09	0.408	0.66
PC.ae.C44.6	MRI	bone marrow fat	-0.19	-0.36	-0.03	0.02	0.2673	-0.07	-0.22	0.08	0.35	0.66
SM..OH..C14.1	MRI	bone marrow fat	-0.03	-0.18	0.12	0.692	0.9789	0.07	-0.07	0.22	0.311	0.66
SM..OH..C16.1	MRI	bone marrow fat	-0.01	-0.15	0.13	0.888	0.9929	0.08	-0.07	0.22	0.309	0.66
SM..OH..C22.1	MRI	bone marrow fat	0.06	-0.08	0.21	0.387	0.7728	0.21	0.05	0.36	0.01	0.1196
SM..OH..C22.2	MRI	bone marrow fat	0	-0.14	0.14	0.961	0.9955	0.11	-0.03	0.25	0.115	0.4443
SM..OH..C24.1	MRI	bone marrow fat	0.08	-0.07	0.23	0.278	0.6878	0.13	-0.04	0.29	0.133	0.4527
SM.C16.0	MRI	bone marrow fat	-0.04	-0.19	0.11	0.597	0.9467	0.11	-0.04	0.26	0.149	0.4545
SM.C16.1	MRI	bone marrow fat	-0.04	-0.2	0.12	0.634	0.9708	0.09	-0.06	0.24	0.226	0.6162
SM.C18.0	MRI	bone marrow fat	0	-0.15	0.15	0.999	0.9993	0.15	-0.01	0.31	0.068	0.3913
SM.C18.1	MRI	bone marrow fat	-0.02	-0.18	0.14	0.836	0.9929	0.09	-0.05	0.24	0.2	0.5728
SM.C20.2	MRI	bone marrow fat	0.01	-0.14	0.15	0.914	0.9955	0.21	0.06	0.36	0.007	0.1196
SM.C24.0	MRI	bone marrow fat	0.08	-0.08	0.24	0.315	0.7433	0.22	0.05	0.39	0.01	0.1196
SM.C24.1	MRI	bone marrow fat	-0.05	-0.21	0.12	0.576	0.9339	0.13	-0.03	0.29	0.107	0.4443
H1	MRI	bone marrow fat	0.02	-0.13	0.16	0.833	0.9929	0.02	-0.11	0.14	0.816	0.9305
fischer_ratio	MRI	bone marrow fat	0	-0.17	0.17	0.978	1	0.01	-0.13	0.15	0.865	0.9521
GABR	MRI	bone marrow fat	0	-0.18	0.18	0.998	1	0.06	-0.1	0.22	0.465	0.7782
pro_cit	MRI	bone marrow fat	0.06	-0.11	0.23	0.469	0.976	0.02	-0.13	0.18	0.765	0.9
aaa	MRI	bone marrow fat	0.08	-0.09	0.25	0.349	0.976	-0.05	-0.22	0.11	0.533	0.8526
bcaa	MRI	bone marrow fat	0.02	-0.12	0.17	0.745	1	-0.02	-0.17	0.12	0.744	0.9
gluco_aa	MRI	bone marrow fat	0.15	-0.03	0.34	0.1	0.5697	-0.13	-0.28	0.03	0.109	0.3668
keto_aa	MRI	bone marrow fat	0.07	-0.09	0.22	0.407	0.976	-0.06	-0.21	0.1	0.467	0.7782
adma_arg	MRI	bone marrow fat	-0.19	-0.37	0	0.044	0.3591	-0.01	-0.17	0.16	0.946	0.9521
met_ox	MRI	bone marrow fat	-0.19	-0.36	-0.01	0.035	0.3591	0.09	-0.07	0.25	0.251	0.515
cit_arg	MRI	bone marrow fat	-0.09	-0.26	0.09	0.332	0.976	-0.09	-0.25	0.08	0.295	0.5616
orn_arg	MRI	bone marrow fat	0.07	-0.11	0.26	0.433	0.976	-0.04	-0.19	0.12	0.659	0.8988
beta_ox	MRI	bone marrow fat	-0.07	-0.25	0.11	0.463	0.976	-0.04	-0.19	0.1	0.557	0.8569
omega_ox	MRI	bone marrow fat	0.04	-0.14	0.22	0.664	1	0.11	-0.04	0.26	0.163	0.3842
total_AC	MRI	bone marrow fat	0	-0.18	0.18	1	1	-0.11	-0.26	0.04	0.157	0.3842
total_longAC	MRI	bone marrow fat	-0.01	-0.19	0.17	0.927	1	-0.08	-0.23	0.06	0.258	0.515
total_medAC	MRI	bone marrow fat	0.1	-0.07	0.27	0.243	0.8819	-0.03	-0.19	0.12	0.687	0.8988
total_shortAC	MRI	bone marrow fat	-0.03	-0.22	0.15	0.705	1	-0.11	-0.26	0.04	0.152	0.3842
total_mufaAC	MRI	bone marrow fat	0.04	-0.14	0.21	0.694	1	-0.09	-0.24	0.06	0.243	0.515
total_pufaAC	MRI	bone marrow fat	0.03	-0.15	0.2	0.775	1	-0.11	-0.26	0.04	0.144	0.3842
total_sfaAC	MRI	bone marrow fat	0	-0.19	0.18	0.959	1	-0.11	-0.26	0.04	0.155	0.3842
pla2	MRI	bone marrow fat	0.02	-0.12	0.17	0.775	1	-0.13	-0.28	0.01	0.066	0.3046
total_lysoPC	MRI	bone marrow fat	-0.03	-0.19	0.13	0.691	1	0	-0.15	0.16	0.952	0.9521
mufa_lysoPC	MRI	bone marrow fat	-0.01	-0.16	0.14	0.892	1	-0.01	-0.17	0.14	0.851	0.9521
pufa_lysoPC	MRI	bone marrow fat	0.02	-0.14	0.18	0.803	1	-0.01	-0.16	0.14	0.915	0.9521
sfa_lysoPC	MRI	bone marrow fat	-0.07	-0.23	0.1	0.41	0.976	0.01	-0.14	0.17	0.894	0.9521
mufaPC_sfaPC	MRI	bone marrow fat	0.03	-0.13	0.18	0.712	1	0.03	-0.11	0.18	0.655	0.8988
PCae_PCaa	MRI	bone marrow fat	-0.14	-0.27	0	0.045	0.3591	-0.06	-0.19	0.07	0.381	0.6929
pufaPC_mufaPC	MRI	bone marrow fat	0.06	-0.11	0.24	0.488	0.976	-0.03	-0.18	0.12	0.703	0.8988
pufaPC_sfaPC	MRI	bone marrow fat	0.15	-0.01	0.32	0.073	0.4869	-0.03	-0.18	0.11	0.627	0.8988
total_sfaPCax	MRI	bone marrow fat	-0.17	-0.33	-0.02	0.032	0.3591	0.17	0.01	0.32	0.042	0.3046
total_mufaPCax	MRI	bone marrow fat	-0.09	-0.24	0.07	0.265	0.8843	0.12	-0.03	0.27	0.11	0.3668
total_pufaPCax	MRI	bone marrow fat	-0.1	-0.24	0.05	0.206	0.8819	0.15	0	0.31	0.057	0.3046
total_PCax	MRI	bone marrow fat	-0.11	-0.25	0.04	0.158	0.7916	0.15	0	0.31	0.048	0.3046
total_PCaa	MRI	bone marrow fat	-0.09	-0.23	0.06	0.232	0.8819	0.15	0	0.3	0.047	0.3046
total_PCae	MRI	bone marrow fat	-0.17	-0.33	-0.02	0.032	0.3591	0.13	-0.03	0.29	0.106	0.3668
total_SM	MRI	bone marrow fat	-0.01	-0.17	0.14	0.879	1	0.15	0	0.3	0.057	0.3046
total_SM.OH	MRI	bone marrow fat	0.01	-0.13	0.15	0.882	1	0.14	0	0.29	0.056	0.3046
total_SM_nonOH	MRI	bone marrow fat	-0.02	-0.17	0.14	0.842	1	0.15	-0.01	0.3	0.065	0.3046
SM_PC	MRI	bone marrow fat	0.03	-0.11	0.16	0.699	1	0.02	-0.11	0.15	0.719	0.8988
SM.OH_SMnonOH	MRI	bone marrow fat	0.04	-0.11	0.2	0.576	1	0.13	-0.01	0.28	0.069	0.3046

## Sheet: BMFFL1
metabolite	group	exposure	estimate_w	CI_low_w	CI_high_w	p_val_w	p_val_FDR_w	estimate_m	CI_low_m	CI_high_m	p_val_m	p_val_FDR_m
C0	MRI	bone marrow fat at L1	0	-0.17	0.17	0.997	0.9966	-0.03	-0.18	0.13	0.754	0.9252
C2	MRI	bone marrow fat at L1	-0.04	-0.22	0.14	0.666	0.9285	-0.1	-0.25	0.05	0.195	0.5649
C3	MRI	bone marrow fat at L1	-0.17	-0.35	0	0.051	0.3126	-0.02	-0.16	0.13	0.835	0.9672
C3.DC..C4.OH.	MRI	bone marrow fat at L1	-0.02	-0.19	0.15	0.785	0.9408	0.04	-0.11	0.19	0.599	0.8328
C4	MRI	bone marrow fat at L1	0	-0.19	0.18	0.987	0.9938	-0.09	-0.24	0.07	0.277	0.6686
C4.1	MRI	bone marrow fat at L1	-0.03	-0.18	0.12	0.688	0.9285	-0.13	-0.29	0.03	0.114	0.4988
C5	MRI	bone marrow fat at L1	-0.01	-0.18	0.16	0.881	0.9788	0	-0.14	0.15	0.951	0.9914
C7.DC	MRI	bone marrow fat at L1	0.03	-0.13	0.2	0.683	0.9285	-0.08	-0.23	0.08	0.314	0.6951
C8	MRI	bone marrow fat at L1	0.1	-0.07	0.26	0.242	0.6089	-0.02	-0.18	0.14	0.784	0.9335
C9	MRI	bone marrow fat at L1	0.05	-0.12	0.21	0.574	0.9131	0.15	0	0.31	0.055	0.3435
C10	MRI	bone marrow fat at L1	0.14	-0.03	0.31	0.117	0.4216	-0.04	-0.19	0.12	0.64	0.8446
C10.1	MRI	bone marrow fat at L1	0.08	-0.08	0.25	0.309	0.6944	-0.01	-0.17	0.14	0.848	0.9707
C12	MRI	bone marrow fat at L1	0.1	-0.08	0.27	0.279	0.6665	-0.03	-0.18	0.12	0.672	0.8763
C12.1	MRI	bone marrow fat at L1	0.07	-0.1	0.24	0.419	0.8214	-0.07	-0.21	0.08	0.353	0.7157
C14	MRI	bone marrow fat at L1	0.03	-0.14	0.2	0.735	0.9285	-0.01	-0.15	0.14	0.938	0.9914
C14.1	MRI	bone marrow fat at L1	0.05	-0.13	0.23	0.606	0.9131	-0.06	-0.2	0.09	0.46	0.7316
C14.1.OH	MRI	bone marrow fat at L1	-0.05	-0.22	0.12	0.545	0.9131	-0.08	-0.24	0.07	0.274	0.6686
C14.2	MRI	bone marrow fat at L1	0.08	-0.1	0.26	0.38	0.7928	-0.05	-0.19	0.1	0.542	0.8092
C14.2.OH	MRI	bone marrow fat at L1	0.15	-0.03	0.33	0.092	0.3894	0.07	-0.07	0.22	0.315	0.6951
C16	MRI	bone marrow fat at L1	-0.09	-0.27	0.08	0.307	0.6944	-0.06	-0.2	0.09	0.455	0.7316
C16.1.OH	MRI	bone marrow fat at L1	-0.17	-0.35	0	0.048	0.3052	0.01	-0.14	0.16	0.901	0.9745
C16.2	MRI	bone marrow fat at L1	-0.12	-0.29	0.06	0.179	0.5554	-0.08	-0.22	0.07	0.306	0.6951
C18	MRI	bone marrow fat at L1	-0.05	-0.21	0.11	0.57	0.9131	0.03	-0.13	0.19	0.703	0.8871
C18.1	MRI	bone marrow fat at L1	-0.04	-0.21	0.13	0.647	0.9285	-0.18	-0.33	-0.03	0.019	0.2318
C18.2	MRI	bone marrow fat at L1	0	-0.17	0.17	0.98	0.9938	-0.16	-0.32	-0.01	0.036	0.2954
Ala	MRI	bone marrow fat at L1	0.05	-0.11	0.21	0.541	0.9131	-0.01	-0.17	0.14	0.858	0.9707
Arg	MRI	bone marrow fat at L1	0.1	-0.08	0.27	0.283	0.6665	-0.04	-0.2	0.12	0.633	0.8446
Asn	MRI	bone marrow fat at L1	0.03	-0.15	0.21	0.744	0.9285	-0.15	-0.3	0	0.049	0.3435
Asp	MRI	bone marrow fat at L1	-0.01	-0.19	0.18	0.936	0.979	0	-0.15	0.16	0.965	0.9927
Cit	MRI	bone marrow fat at L1	-0.02	-0.2	0.15	0.776	0.9408	-0.17	-0.32	-0.01	0.032	0.2747
Gln	MRI	bone marrow fat at L1	0.2	0.03	0.37	0.022	0.2691	-0.09	-0.25	0.06	0.234	0.6098
Glu	MRI	bone marrow fat at L1	0.04	-0.12	0.2	0.596	0.9131	0.04	-0.1	0.18	0.591	0.8328
Gly	MRI	bone marrow fat at L1	0.05	-0.14	0.24	0.592	0.9131	-0.15	-0.28	-0.02	0.027	0.2479
His	MRI	bone marrow fat at L1	0.07	-0.12	0.25	0.474	0.8445	0	-0.16	0.16	0.973	0.9934
Ile	MRI	bone marrow fat at L1	0.03	-0.11	0.18	0.634	0.9285	0.04	-0.1	0.17	0.596	0.8328
Leu	MRI	bone marrow fat at L1	-0.01	-0.15	0.14	0.925	0.9788	-0.03	-0.18	0.11	0.632	0.8446
Lys	MRI	bone marrow fat at L1	0.08	-0.09	0.26	0.354	0.7672	-0.05	-0.21	0.11	0.543	0.8092
Met	MRI	bone marrow fat at L1	0.11	-0.07	0.28	0.219	0.5922	-0.1	-0.25	0.05	0.177	0.5492
Orn	MRI	bone marrow fat at L1	0.12	-0.06	0.3	0.19	0.5727	-0.06	-0.21	0.09	0.402	0.7244
Phe	MRI	bone marrow fat at L1	-0.02	-0.19	0.15	0.813	0.9577	-0.05	-0.21	0.12	0.569	0.8307
Pro	MRI	bone marrow fat at L1	0.02	-0.16	0.19	0.854	0.9746	-0.08	-0.22	0.06	0.279	0.6686
Ser	MRI	bone marrow fat at L1	-0.03	-0.22	0.15	0.739	0.9285	-0.05	-0.2	0.1	0.502	0.772
Thr	MRI	bone marrow fat at L1	0.09	-0.1	0.28	0.364	0.7707	-0.12	-0.27	0.03	0.119	0.4988
Trp	MRI	bone marrow fat at L1	0.01	-0.15	0.17	0.91	0.9788	0.03	-0.13	0.2	0.704	0.8871
Tyr	MRI	bone marrow fat at L1	0.16	-0.01	0.33	0.072	0.3681	-0.1	-0.25	0.05	0.206	0.5649
Val	MRI	bone marrow fat at L1	0.03	-0.12	0.19	0.681	0.9285	0	-0.15	0.15	0.996	0.9994
Ac.Orn	MRI	bone marrow fat at L1	-0.03	-0.22	0.15	0.717	0.9285	-0.04	-0.2	0.11	0.584	0.8328
ADMA	MRI	bone marrow fat at L1	-0.12	-0.3	0.06	0.196	0.5727	-0.1	-0.26	0.07	0.239	0.6124
alpha.AAA	MRI	bone marrow fat at L1	0.02	-0.13	0.18	0.756	0.9351	0.01	-0.13	0.15	0.924	0.989
Creatinine	MRI	bone marrow fat at L1	-0.1	-0.25	0.05	0.194	0.5727	-0.12	-0.25	0.01	0.068	0.3799
Kynurenine	MRI	bone marrow fat at L1	-0.04	-0.23	0.14	0.665	0.9285	-0.07	-0.22	0.08	0.348	0.7154
Met.SO	MRI	bone marrow fat at L1	-0.08	-0.26	0.09	0.355	0.7672	0	-0.16	0.17	0.957	0.9914
SDMA	MRI	bone marrow fat at L1	-0.15	-0.32	0.02	0.078	0.3691	-0.05	-0.21	0.11	0.569	0.8307
Spermidine	MRI	bone marrow fat at L1	-0.01	-0.16	0.15	0.939	0.979	-0.16	-0.33	0	0.055	0.3435
t4.OH.Pro	MRI	bone marrow fat at L1	-0.1	-0.27	0.08	0.296	0.6863	0.03	-0.12	0.18	0.711	0.8871
Taurine	MRI	bone marrow fat at L1	0.06	-0.1	0.22	0.484	0.8508	0.07	-0.09	0.23	0.394	0.7198
total.DMA	MRI	bone marrow fat at L1	-0.02	-0.2	0.15	0.801	0.9513	-0.15	-0.31	0	0.052	0.3435
lysoPC.a.C16.0	MRI	bone marrow fat at L1	-0.11	-0.27	0.04	0.154	0.5228	0.01	-0.14	0.16	0.871	0.9707
lysoPC.a.C16.1	MRI	bone marrow fat at L1	0.03	-0.13	0.19	0.74	0.9285	0.02	-0.13	0.17	0.813	0.9494
lysoPC.a.C17.0	MRI	bone marrow fat at L1	-0.1	-0.26	0.07	0.239	0.6089	-0.01	-0.16	0.14	0.889	0.9745
lysoPC.a.C18.0	MRI	bone marrow fat at L1	-0.05	-0.23	0.12	0.533	0.9131	0.01	-0.14	0.17	0.868	0.9707
lysoPC.a.C18.1	MRI	bone marrow fat at L1	-0.06	-0.2	0.09	0.454	0.8284	-0.03	-0.18	0.12	0.71	0.8871
lysoPC.a.C18.2	MRI	bone marrow fat at L1	0	-0.16	0.15	0.974	0.9938	0.03	-0.12	0.17	0.721	0.8918
lysoPC.a.C20.3	MRI	bone marrow fat at L1	0.08	-0.09	0.24	0.357	0.7672	-0.08	-0.23	0.08	0.324	0.6961
lysoPC.a.C20.4	MRI	bone marrow fat at L1	-0.02	-0.19	0.14	0.779	0.9408	-0.11	-0.26	0.04	0.147	0.5191
PC.aa.C28.1	MRI	bone marrow fat at L1	0.01	-0.15	0.18	0.87	0.9776	0.12	-0.03	0.27	0.113	0.4988
PC.aa.C30.0	MRI	bone marrow fat at L1	-0.03	-0.2	0.14	0.743	0.9285	0.2	0.05	0.35	0.009	0.1617
PC.aa.C32.0	MRI	bone marrow fat at L1	-0.23	-0.38	-0.07	0.005	0.137	0.11	-0.05	0.26	0.17	0.5492
PC.aa.C32.1	MRI	bone marrow fat at L1	-0.02	-0.17	0.14	0.82	0.9579	0.13	-0.01	0.27	0.072	0.3892
PC.aa.C32.2	MRI	bone marrow fat at L1	0.04	-0.12	0.21	0.603	0.9131	0.27	0.12	0.42	0	0.0328
PC.aa.C32.3	MRI	bone marrow fat at L1	-0.01	-0.16	0.15	0.922	0.9788	0.26	0.12	0.41	0	0.0328
PC.aa.C34.1	MRI	bone marrow fat at L1	-0.12	-0.27	0.03	0.118	0.4216	0.11	-0.03	0.25	0.125	0.4988
PC.aa.C34.2	MRI	bone marrow fat at L1	-0.08	-0.23	0.06	0.27	0.6665	0.22	0.06	0.37	0.006	0.1417
PC.aa.C34.3	MRI	bone marrow fat at L1	-0.03	-0.19	0.13	0.695	0.9285	0.21	0.07	0.35	0.004	0.1379
PC.aa.C34.4	MRI	bone marrow fat at L1	0.04	-0.12	0.2	0.607	0.9131	0.22	0.07	0.37	0.004	0.1379
PC.aa.C36.1	MRI	bone marrow fat at L1	-0.03	-0.18	0.13	0.739	0.9285	0.14	0	0.29	0.056	0.3435
PC.aa.C36.2	MRI	bone marrow fat at L1	-0.06	-0.21	0.09	0.404	0.8202	0.18	0.03	0.33	0.022	0.2457
PC.aa.C36.3	MRI	bone marrow fat at L1	0	-0.17	0.16	0.975	0.9938	0.07	-0.07	0.22	0.319	0.6951
PC.aa.C36.4	MRI	bone marrow fat at L1	-0.11	-0.26	0.04	0.162	0.534	0.06	-0.09	0.21	0.446	0.7316
PC.aa.C36.5	MRI	bone marrow fat at L1	0	-0.16	0.16	0.982	0.9938	0.14	-0.02	0.29	0.092	0.448
PC.aa.C36.6	MRI	bone marrow fat at L1	0.04	-0.13	0.21	0.659	0.9285	0.2	0.05	0.35	0.009	0.1617
PC.aa.C38.0	MRI	bone marrow fat at L1	-0.15	-0.31	0.01	0.073	0.3681	0.1	-0.06	0.26	0.209	0.5649
PC.aa.C38.1	MRI	bone marrow fat at L1	-0.16	-0.32	0	0.045	0.3052	0.18	0.02	0.35	0.027	0.2479
PC.aa.C38.3	MRI	bone marrow fat at L1	0.05	-0.11	0.2	0.56	0.9131	0.04	-0.1	0.18	0.608	0.8377
PC.aa.C38.4	MRI	bone marrow fat at L1	-0.07	-0.22	0.09	0.393	0.8083	0.04	-0.11	0.18	0.642	0.8446
PC.aa.C38.5	MRI	bone marrow fat at L1	-0.06	-0.22	0.09	0.416	0.8214	0.1	-0.05	0.26	0.199	0.5649
PC.aa.C38.6	MRI	bone marrow fat at L1	-0.07	-0.24	0.1	0.436	0.8222	0.11	-0.05	0.26	0.173	0.5492
PC.aa.C40.2	MRI	bone marrow fat at L1	-0.19	-0.35	-0.02	0.024	0.2691	0	-0.16	0.17	0.956	0.9914
PC.aa.C40.3	MRI	bone marrow fat at L1	-0.07	-0.23	0.1	0.422	0.8214	0.03	-0.13	0.19	0.693	0.8871
PC.aa.C40.4	MRI	bone marrow fat at L1	-0.04	-0.21	0.12	0.596	0.9131	0.05	-0.09	0.2	0.461	0.7316
PC.aa.C40.5	MRI	bone marrow fat at L1	-0.01	-0.17	0.14	0.865	0.9776	0.1	-0.05	0.25	0.194	0.5649
PC.aa.C40.6	MRI	bone marrow fat at L1	-0.04	-0.19	0.12	0.636	0.9285	0.11	-0.04	0.27	0.149	0.5191
PC.aa.C42.0	MRI	bone marrow fat at L1	-0.17	-0.33	-0.02	0.032	0.288	-0.06	-0.21	0.09	0.449	0.7316
PC.aa.C42.1	MRI	bone marrow fat at L1	-0.17	-0.33	-0.01	0.039	0.3052	-0.09	-0.24	0.07	0.272	0.6686
PC.aa.C42.2	MRI	bone marrow fat at L1	-0.13	-0.3	0.04	0.128	0.4435	-0.07	-0.23	0.09	0.391	0.7198
PC.aa.C42.4	MRI	bone marrow fat at L1	-0.26	-0.43	-0.09	0.003	0.1284	0.02	-0.14	0.18	0.796	0.9368
PC.aa.C42.5	MRI	bone marrow fat at L1	-0.13	-0.29	0.02	0.093	0.3894	0.08	-0.08	0.25	0.31	0.6951
PC.aa.C42.6	MRI	bone marrow fat at L1	-0.1	-0.27	0.07	0.233	0.6078	0.02	-0.14	0.18	0.783	0.9335
PC.ae.C30.0	MRI	bone marrow fat at L1	-0.11	-0.27	0.06	0.209	0.5861	0.06	-0.09	0.21	0.414	0.7244
PC.ae.C32.1	MRI	bone marrow fat at L1	-0.21	-0.37	-0.06	0.008	0.1766	0.06	-0.09	0.2	0.448	0.7316
PC.ae.C32.2	MRI	bone marrow fat at L1	-0.13	-0.28	0.03	0.107	0.4216	0.06	-0.08	0.2	0.426	0.7244
PC.ae.C34.0	MRI	bone marrow fat at L1	-0.14	-0.3	0.02	0.089	0.3894	0.13	-0.03	0.29	0.121	0.4988
PC.ae.C34.1	MRI	bone marrow fat at L1	-0.16	-0.33	0	0.048	0.3052	0.11	-0.04	0.26	0.159	0.5298
PC.ae.C34.2	MRI	bone marrow fat at L1	-0.13	-0.28	0.01	0.077	0.3691	0.21	0.07	0.36	0.005	0.1379
PC.ae.C34.3	MRI	bone marrow fat at L1	-0.17	-0.33	-0.02	0.029	0.2834	0.12	-0.02	0.26	0.08	0.4179
PC.ae.C36.0	MRI	bone marrow fat at L1	-0.14	-0.3	0.01	0.073	0.3681	0.13	-0.02	0.29	0.091	0.448
PC.ae.C36.1	MRI	bone marrow fat at L1	-0.08	-0.24	0.07	0.277	0.6665	0.13	-0.02	0.29	0.098	0.4602
PC.ae.C36.2	MRI	bone marrow fat at L1	-0.11	-0.26	0.03	0.118	0.4216	0.12	-0.03	0.27	0.126	0.4988
PC.ae.C36.3	MRI	bone marrow fat at L1	-0.1	-0.26	0.06	0.232	0.6078	0.17	0.02	0.32	0.024	0.2479
PC.ae.C36.4	MRI	bone marrow fat at L1	-0.14	-0.31	0.02	0.085	0.3861	0.04	-0.12	0.2	0.622	0.8446
PC.ae.C36.5	MRI	bone marrow fat at L1	-0.17	-0.33	0	0.046	0.3052	0.06	-0.09	0.22	0.419	0.7244
PC.ae.C38.0	MRI	bone marrow fat at L1	-0.02	-0.18	0.14	0.786	0.9408	0.15	0	0.3	0.055	0.3435
PC.ae.C38.1	MRI	bone marrow fat at L1	-0.16	-0.33	0.01	0.065	0.3681	0.06	-0.09	0.21	0.427	0.7244
PC.ae.C38.2	MRI	bone marrow fat at L1	-0.13	-0.3	0.03	0.115	0.4216	0.04	-0.11	0.2	0.583	0.8328
PC.ae.C38.3	MRI	bone marrow fat at L1	-0.04	-0.2	0.12	0.617	0.9186	0.05	-0.1	0.2	0.499	0.772
PC.ae.C38.4	MRI	bone marrow fat at L1	-0.2	-0.37	-0.04	0.014	0.2349	-0.01	-0.17	0.15	0.928	0.989
PC.ae.C38.5	MRI	bone marrow fat at L1	-0.18	-0.35	-0.02	0.029	0.2834	0.01	-0.15	0.17	0.864	0.9707
PC.ae.C38.6	MRI	bone marrow fat at L1	-0.15	-0.32	0.01	0.07	0.3681	0.11	-0.04	0.27	0.145	0.5191
PC.ae.C40.1	MRI	bone marrow fat at L1	-0.1	-0.25	0.06	0.215	0.5922	0.08	-0.08	0.24	0.331	0.6977
PC.ae.C40.2	MRI	bone marrow fat at L1	-0.02	-0.17	0.14	0.847	0.9741	0.1	-0.05	0.26	0.196	0.5649
PC.ae.C40.3	MRI	bone marrow fat at L1	-0.1	-0.25	0.05	0.201	0.5741	0.07	-0.08	0.21	0.366	0.7198
PC.ae.C40.4	MRI	bone marrow fat at L1	-0.22	-0.38	-0.06	0.008	0.1766	-0.02	-0.18	0.14	0.786	0.9335
PC.ae.C40.5	MRI	bone marrow fat at L1	-0.25	-0.41	-0.08	0.004	0.1284	0.01	-0.15	0.17	0.901	0.9745
PC.ae.C40.6	MRI	bone marrow fat at L1	-0.16	-0.31	0	0.044	0.3052	0.06	-0.1	0.22	0.476	0.748
PC.ae.C42.1	MRI	bone marrow fat at L1	-0.11	-0.27	0.05	0.176	0.5554	-0.05	-0.21	0.11	0.522	0.7934
PC.ae.C42.2	MRI	bone marrow fat at L1	-0.11	-0.28	0.05	0.165	0.534	0.01	-0.14	0.16	0.893	0.9745
PC.ae.C42.3	MRI	bone marrow fat at L1	-0.18	-0.32	-0.03	0.019	0.2552	0.07	-0.09	0.23	0.389	0.7198
PC.ae.C42.4	MRI	bone marrow fat at L1	-0.23	-0.38	-0.08	0.003	0.1284	-0.02	-0.18	0.13	0.781	0.9335
PC.ae.C42.5	MRI	bone marrow fat at L1	-0.29	-0.45	-0.13	0.001	0.0799	-0.07	-0.21	0.08	0.377	0.7198
PC.ae.C44.3	MRI	bone marrow fat at L1	-0.19	-0.36	-0.01	0.035	0.2977	0	-0.15	0.15	0.999	0.9994
PC.ae.C44.4	MRI	bone marrow fat at L1	-0.13	-0.29	0.03	0.106	0.4216	-0.07	-0.22	0.08	0.375	0.7198
PC.ae.C44.5	MRI	bone marrow fat at L1	-0.21	-0.38	-0.05	0.011	0.2078	-0.06	-0.21	0.09	0.42	0.7244
PC.ae.C44.6	MRI	bone marrow fat at L1	-0.19	-0.36	-0.03	0.019	0.2552	-0.06	-0.21	0.08	0.385	0.7198
SM..OH..C14.1	MRI	bone marrow fat at L1	-0.03	-0.18	0.12	0.681	0.9285	0.06	-0.08	0.2	0.364	0.7198
SM..OH..C16.1	MRI	bone marrow fat at L1	-0.01	-0.16	0.13	0.837	0.97	0.07	-0.07	0.22	0.335	0.6977
SM..OH..C22.1	MRI	bone marrow fat at L1	0.06	-0.09	0.2	0.449	0.8284	0.19	0.04	0.35	0.014	0.1872
SM..OH..C22.2	MRI	bone marrow fat at L1	-0.01	-0.15	0.13	0.92	0.9788	0.1	-0.04	0.24	0.16	0.5298
SM..OH..C24.1	MRI	bone marrow fat at L1	0.06	-0.09	0.21	0.439	0.8222	0.12	-0.04	0.29	0.14	0.5191
SM.C16.0	MRI	bone marrow fat at L1	-0.05	-0.2	0.11	0.553	0.9131	0.09	-0.05	0.24	0.209	0.5649
SM.C16.1	MRI	bone marrow fat at L1	-0.05	-0.2	0.11	0.566	0.9131	0.08	-0.07	0.22	0.287	0.6765
SM.C18.0	MRI	bone marrow fat at L1	-0.01	-0.16	0.14	0.9	0.9788	0.15	-0.01	0.31	0.061	0.3537
SM.C18.1	MRI	bone marrow fat at L1	-0.03	-0.18	0.13	0.74	0.9285	0.09	-0.05	0.23	0.224	0.5959
SM.C20.2	MRI	bone marrow fat at L1	-0.01	-0.15	0.13	0.893	0.9788	0.2	0.05	0.35	0.011	0.1787
SM.C24.0	MRI	bone marrow fat at L1	0.06	-0.09	0.22	0.429	0.8222	0.21	0.05	0.37	0.012	0.1787
SM.C24.1	MRI	bone marrow fat at L1	-0.06	-0.22	0.1	0.473	0.8445	0.12	-0.04	0.27	0.135	0.5177
H1	MRI	bone marrow fat at L1	0.01	-0.14	0.16	0.911	0.9788	0	-0.12	0.13	0.981	0.9947
fischer_ratio	MRI	bone marrow fat at L1	0.03	-0.14	0.2	0.744	0.9752	0.01	-0.12	0.15	0.845	0.942
GABR	MRI	bone marrow fat at L1	-0.01	-0.19	0.17	0.913	0.9752	0.08	-0.08	0.24	0.317	0.5508
pro_cit	MRI	bone marrow fat at L1	0.05	-0.11	0.22	0.544	0.9664	0.04	-0.11	0.2	0.574	0.8781
aaa	MRI	bone marrow fat at L1	0.07	-0.1	0.24	0.421	0.9664	-0.03	-0.19	0.13	0.72	0.8781
bcaa	MRI	bone marrow fat at L1	0.02	-0.13	0.16	0.812	0.9752	0	-0.14	0.15	0.994	0.9936
gluco_aa	MRI	bone marrow fat at L1	0.14	-0.04	0.32	0.128	0.6068	-0.11	-0.27	0.04	0.154	0.4212
keto_aa	MRI	bone marrow fat at L1	0.05	-0.1	0.2	0.529	0.9664	-0.03	-0.18	0.13	0.719	0.8781
adma_arg	MRI	bone marrow fat at L1	-0.19	-0.37	-0.01	0.044	0.4364	-0.04	-0.2	0.12	0.621	0.8781
met_ox	MRI	bone marrow fat at L1	-0.16	-0.33	0.01	0.067	0.4768	0.09	-0.07	0.24	0.264	0.5286
cit_arg	MRI	bone marrow fat at L1	-0.09	-0.26	0.09	0.324	0.9264	-0.11	-0.27	0.05	0.167	0.4212
orn_arg	MRI	bone marrow fat at L1	0.08	-0.11	0.26	0.399	0.9664	-0.05	-0.2	0.11	0.533	0.8781
beta_ox	MRI	bone marrow fat at L1	-0.05	-0.23	0.13	0.556	0.9664	-0.03	-0.17	0.12	0.706	0.8781
omega_ox	MRI	bone marrow fat at L1	0.04	-0.14	0.22	0.688	0.9752	0.11	-0.04	0.26	0.144	0.4212
total_AC	MRI	bone marrow fat at L1	0	-0.18	0.17	0.957	0.9752	-0.1	-0.24	0.05	0.184	0.4212
total_longAC	MRI	bone marrow fat at L1	-0.01	-0.18	0.17	0.943	0.9752	-0.08	-0.22	0.07	0.298	0.5415
total_medAC	MRI	bone marrow fat at L1	0.12	-0.05	0.29	0.18	0.6068	-0.03	-0.18	0.12	0.724	0.8781
total_shortAC	MRI	bone marrow fat at L1	-0.04	-0.22	0.14	0.663	0.9752	-0.1	-0.25	0.04	0.169	0.4212
total_mufaAC	MRI	bone marrow fat at L1	0.04	-0.13	0.22	0.62	0.9752	-0.08	-0.22	0.07	0.289	0.5415
total_pufaAC	MRI	bone marrow fat at L1	0.04	-0.14	0.21	0.658	0.9752	-0.1	-0.24	0.05	0.19	0.4212
total_sfaAC	MRI	bone marrow fat at L1	-0.01	-0.19	0.17	0.91	0.9752	-0.1	-0.25	0.05	0.18	0.4212
pla2	MRI	bone marrow fat at L1	0	-0.15	0.14	0.972	0.9752	-0.13	-0.27	0.01	0.066	0.3725
total_lysoPC	MRI	bone marrow fat at L1	-0.06	-0.22	0.09	0.439	0.9664	0	-0.15	0.16	0.955	0.9798
mufa_lysoPC	MRI	bone marrow fat at L1	-0.05	-0.19	0.1	0.532	0.9664	-0.02	-0.17	0.13	0.763	0.8974
pufa_lysoPC	MRI	bone marrow fat at L1	0	-0.16	0.15	0.975	0.9752	-0.01	-0.16	0.14	0.874	0.942
sfa_lysoPC	MRI	bone marrow fat at L1	-0.1	-0.26	0.06	0.23	0.7087	0.01	-0.14	0.16	0.895	0.942
mufaPC_sfaPC	MRI	bone marrow fat at L1	0.02	-0.13	0.18	0.755	0.9752	0.04	-0.1	0.18	0.58	0.8781
PCae_PCaa	MRI	bone marrow fat at L1	-0.14	-0.27	-0.01	0.033	0.4364	-0.08	-0.21	0.05	0.211	0.4447
pufaPC_mufaPC	MRI	bone marrow fat at L1	0.07	-0.11	0.24	0.458	0.9664	-0.04	-0.19	0.11	0.63	0.8781
pufaPC_sfaPC	MRI	bone marrow fat at L1	0.15	-0.01	0.32	0.072	0.4768	-0.03	-0.17	0.11	0.67	0.8781
total_sfaPCax	MRI	bone marrow fat at L1	-0.19	-0.34	-0.03	0.02	0.4183	0.17	0.01	0.32	0.034	0.3725
total_mufaPCax	MRI	bone marrow fat at L1	-0.1	-0.26	0.05	0.182	0.6068	0.12	-0.02	0.27	0.093	0.3725
total_pufaPCax	MRI	bone marrow fat at L1	-0.11	-0.25	0.04	0.154	0.6068	0.15	0	0.3	0.05	0.3725
total_PCax	MRI	bone marrow fat at L1	-0.12	-0.26	0.03	0.113	0.6068	0.16	0.01	0.31	0.039	0.3725
total_PCaa	MRI	bone marrow fat at L1	-0.1	-0.24	0.04	0.173	0.6068	0.16	0.01	0.31	0.035	0.3725
total_PCae	MRI	bone marrow fat at L1	-0.18	-0.34	-0.03	0.021	0.4183	0.11	-0.04	0.26	0.162	0.4212
total_SM	MRI	bone marrow fat at L1	-0.02	-0.17	0.13	0.793	0.9752	0.14	-0.02	0.29	0.078	0.3725
total_SM.OH	MRI	bone marrow fat at L1	0.01	-0.13	0.15	0.938	0.9752	0.13	-0.01	0.28	0.077	0.3725
total_SM_nonOH	MRI	bone marrow fat at L1	-0.02	-0.18	0.13	0.756	0.9752	0.13	-0.02	0.28	0.089	0.3725
SM_PC	MRI	bone marrow fat at L1	0.03	-0.1	0.16	0.615	0.9752	0.01	-0.11	0.14	0.85	0.942
SM.OH_SMnonOH	MRI	bone marrow fat at L1	0.05	-0.1	0.2	0.548	0.9664	0.12	-0.02	0.27	0.088	0.3725

## Sheet: BMFFL2
metabolite	group	exposure	estimate_w	CI_low_w	CI_high_w	p_val_w	p_val_FDR_w	estimate_m	CI_low_m	CI_high_m	p_val_m	p_val_FDR_m
C0	MRI	bone marrow fat at L2	0.04	-0.12	0.21	0.602	0.9658	-0.01	-0.17	0.15	0.87	0.9582
C2	MRI	bone marrow fat at L2	-0.03	-0.21	0.15	0.76	0.9699	-0.11	-0.26	0.05	0.173	0.5486
C3	MRI	bone marrow fat at L2	-0.13	-0.31	0.04	0.14	0.6333	-0.02	-0.17	0.13	0.805	0.9332
C3.DC..C4.OH.	MRI	bone marrow fat at L2	-0.03	-0.21	0.14	0.698	0.9666	0.01	-0.15	0.16	0.945	0.985
C4	MRI	bone marrow fat at L2	-0.02	-0.21	0.16	0.796	0.9699	-0.04	-0.2	0.12	0.605	0.8106
C4.1	MRI	bone marrow fat at L2	0.01	-0.14	0.17	0.86	0.9931	-0.1	-0.27	0.06	0.219	0.5932
C5	MRI	bone marrow fat at L2	-0.05	-0.22	0.12	0.57	0.9658	0.01	-0.14	0.16	0.873	0.9582
C7.DC	MRI	bone marrow fat at L2	0.02	-0.14	0.19	0.777	0.9699	-0.07	-0.23	0.09	0.37	0.6746
C8	MRI	bone marrow fat at L2	0.07	-0.1	0.23	0.43	0.8475	-0.03	-0.19	0.14	0.752	0.9001
C9	MRI	bone marrow fat at L2	0.07	-0.1	0.23	0.424	0.8475	0.2	0.05	0.36	0.012	0.1367
C10	MRI	bone marrow fat at L2	0.11	-0.07	0.28	0.223	0.6656	-0.05	-0.21	0.11	0.531	0.7593
C10.1	MRI	bone marrow fat at L2	0.06	-0.1	0.23	0.463	0.889	-0.03	-0.19	0.13	0.702	0.884
C12	MRI	bone marrow fat at L2	0.06	-0.12	0.24	0.497	0.9181	-0.04	-0.19	0.11	0.598	0.8106
C12.1	MRI	bone marrow fat at L2	0.05	-0.13	0.22	0.574	0.9658	-0.06	-0.21	0.08	0.397	0.6746
C14	MRI	bone marrow fat at L2	0.01	-0.16	0.19	0.888	0.9931	-0.02	-0.17	0.13	0.782	0.9132
C14.1	MRI	bone marrow fat at L2	0.01	-0.18	0.19	0.956	0.9931	-0.07	-0.22	0.08	0.39	0.6746
C14.1.OH	MRI	bone marrow fat at L2	-0.08	-0.25	0.09	0.361	0.8324	-0.09	-0.25	0.06	0.251	0.6215
C14.2	MRI	bone marrow fat at L2	0.03	-0.15	0.21	0.722	0.9666	-0.06	-0.21	0.09	0.402	0.6746
C14.2.OH	MRI	bone marrow fat at L2	0.13	-0.05	0.31	0.168	0.6403	0.06	-0.09	0.21	0.413	0.6746
C16	MRI	bone marrow fat at L2	-0.07	-0.25	0.1	0.412	0.8475	-0.06	-0.21	0.09	0.427	0.6782
C16.1.OH	MRI	bone marrow fat at L2	-0.16	-0.33	0.02	0.078	0.5339	0.02	-0.13	0.18	0.78	0.9132
C16.2	MRI	bone marrow fat at L2	-0.12	-0.3	0.05	0.167	0.6403	-0.09	-0.24	0.06	0.243	0.6215
C18	MRI	bone marrow fat at L2	-0.03	-0.19	0.13	0.726	0.9666	0.04	-0.12	0.2	0.655	0.8459
C18.1	MRI	bone marrow fat at L2	-0.02	-0.2	0.15	0.79	0.9699	-0.18	-0.33	-0.02	0.025	0.2263
C18.2	MRI	bone marrow fat at L2	-0.01	-0.18	0.17	0.918	0.9931	-0.17	-0.33	-0.02	0.031	0.2345
Ala	MRI	bone marrow fat at L2	0.09	-0.07	0.26	0.261	0.6936	-0.05	-0.21	0.11	0.536	0.7593
Arg	MRI	bone marrow fat at L2	0.12	-0.06	0.3	0.186	0.6467	-0.07	-0.23	0.09	0.388	0.6746
Asn	MRI	bone marrow fat at L2	0.05	-0.13	0.24	0.588	0.9658	-0.17	-0.32	-0.02	0.03	0.2345
Asp	MRI	bone marrow fat at L2	-0.01	-0.2	0.18	0.913	0.9931	-0.05	-0.21	0.11	0.526	0.7593
Cit	MRI	bone marrow fat at L2	0	-0.17	0.17	0.999	0.9995	-0.11	-0.27	0.04	0.15	0.4978
Gln	MRI	bone marrow fat at L2	0.19	0.01	0.36	0.034	0.4108	-0.06	-0.22	0.1	0.454	0.6937
Glu	MRI	bone marrow fat at L2	0.02	-0.14	0.18	0.795	0.9699	-0.02	-0.16	0.13	0.832	0.9415
Gly	MRI	bone marrow fat at L2	0.1	-0.09	0.29	0.288	0.7253	-0.19	-0.33	-0.06	0.006	0.1287
His	MRI	bone marrow fat at L2	0.07	-0.11	0.25	0.451	0.8779	-0.01	-0.17	0.16	0.92	0.9726
Ile	MRI	bone marrow fat at L2	0.05	-0.09	0.19	0.49	0.9168	-0.01	-0.15	0.13	0.924	0.9726
Leu	MRI	bone marrow fat at L2	0.01	-0.13	0.16	0.851	0.9931	-0.09	-0.23	0.06	0.228	0.5932
Lys	MRI	bone marrow fat at L2	0.13	-0.05	0.31	0.152	0.6333	-0.09	-0.25	0.08	0.292	0.6395
Met	MRI	bone marrow fat at L2	0.13	-0.04	0.31	0.143	0.6333	-0.17	-0.32	-0.01	0.034	0.2345
Orn	MRI	bone marrow fat at L2	0.13	-0.05	0.31	0.146	0.6333	-0.06	-0.21	0.1	0.456	0.6937
Phe	MRI	bone marrow fat at L2	0	-0.18	0.17	0.992	0.9995	-0.11	-0.28	0.05	0.18	0.5597
Pro	MRI	bone marrow fat at L2	0.07	-0.1	0.25	0.421	0.8475	-0.09	-0.24	0.05	0.205	0.566
Ser	MRI	bone marrow fat at L2	-0.02	-0.21	0.16	0.797	0.9699	-0.13	-0.27	0.02	0.098	0.4162
Thr	MRI	bone marrow fat at L2	0.08	-0.11	0.28	0.4	0.8475	-0.14	-0.29	0.01	0.075	0.3915
Trp	MRI	bone marrow fat at L2	0.03	-0.13	0.2	0.678	0.9666	0.01	-0.16	0.19	0.867	0.9582
Tyr	MRI	bone marrow fat at L2	0.17	0	0.35	0.051	0.4296	-0.13	-0.28	0.02	0.095	0.4162
Val	MRI	bone marrow fat at L2	0.04	-0.12	0.2	0.636	0.9666	-0.04	-0.2	0.11	0.564	0.7765
Ac.Orn	MRI	bone marrow fat at L2	0	-0.18	0.19	0.959	0.9931	-0.08	-0.24	0.08	0.315	0.6395
ADMA	MRI	bone marrow fat at L2	-0.1	-0.28	0.09	0.299	0.7395	-0.04	-0.21	0.13	0.639	0.8324
alpha.AAA	MRI	bone marrow fat at L2	0.03	-0.13	0.19	0.737	0.9666	-0.02	-0.16	0.12	0.777	0.9132
Creatinine	MRI	bone marrow fat at L2	-0.07	-0.22	0.08	0.365	0.8324	-0.11	-0.24	0.02	0.105	0.4162
Kynurenine	MRI	bone marrow fat at L2	0.03	-0.16	0.21	0.783	0.9699	-0.06	-0.21	0.09	0.465	0.6995
Met.SO	MRI	bone marrow fat at L2	-0.09	-0.26	0.09	0.317	0.7694	-0.04	-0.21	0.12	0.612	0.8125
SDMA	MRI	bone marrow fat at L2	-0.15	-0.32	0.02	0.084	0.5339	0.04	-0.12	0.21	0.6	0.8106
Spermidine	MRI	bone marrow fat at L2	0.01	-0.15	0.17	0.917	0.9931	-0.21	-0.38	-0.04	0.015	0.1489
t4.OH.Pro	MRI	bone marrow fat at L2	-0.11	-0.29	0.07	0.222	0.6656	0.02	-0.14	0.17	0.841	0.9444
Taurine	MRI	bone marrow fat at L2	0.04	-0.12	0.2	0.634	0.9666	0.09	-0.07	0.25	0.274	0.6395
total.DMA	MRI	bone marrow fat at L2	0.02	-0.16	0.2	0.817	0.9773	-0.09	-0.25	0.07	0.286	0.6395
lysoPC.a.C16.0	MRI	bone marrow fat at L2	-0.05	-0.21	0.11	0.557	0.9658	0	-0.15	0.16	0.965	0.9884
lysoPC.a.C16.1	MRI	bone marrow fat at L2	0.11	-0.05	0.27	0.18	0.6403	-0.01	-0.17	0.15	0.89	0.9677
lysoPC.a.C17.0	MRI	bone marrow fat at L2	-0.03	-0.2	0.13	0.677	0.9666	0	-0.15	0.16	0.968	0.9884
lysoPC.a.C18.0	MRI	bone marrow fat at L2	0	-0.18	0.17	0.986	0.9995	0.03	-0.12	0.19	0.67	0.8505
lysoPC.a.C18.1	MRI	bone marrow fat at L2	0.01	-0.14	0.16	0.867	0.9931	-0.01	-0.16	0.15	0.926	0.9726
lysoPC.a.C18.2	MRI	bone marrow fat at L2	0.03	-0.13	0.19	0.703	0.9666	0.05	-0.1	0.19	0.547	0.7612
lysoPC.a.C20.3	MRI	bone marrow fat at L2	0.12	-0.04	0.28	0.15	0.6333	-0.1	-0.26	0.06	0.225	0.5932
lysoPC.a.C20.4	MRI	bone marrow fat at L2	0.05	-0.12	0.21	0.566	0.9658	-0.13	-0.29	0.02	0.08	0.4026
PC.aa.C28.1	MRI	bone marrow fat at L2	0.04	-0.12	0.21	0.616	0.9666	0.11	-0.04	0.27	0.14	0.4879
PC.aa.C30.0	MRI	bone marrow fat at L2	-0.02	-0.19	0.15	0.81	0.9773	0.17	0.01	0.32	0.033	0.2345
PC.aa.C32.0	MRI	bone marrow fat at L2	-0.2	-0.36	-0.04	0.013	0.3774	0.07	-0.08	0.23	0.355	0.6746
PC.aa.C32.1	MRI	bone marrow fat at L2	0.03	-0.13	0.18	0.741	0.9666	0.08	-0.06	0.23	0.249	0.6215
PC.aa.C32.2	MRI	bone marrow fat at L2	0.04	-0.12	0.21	0.6	0.9658	0.25	0.1	0.4	0.002	0.0738
PC.aa.C32.3	MRI	bone marrow fat at L2	0	-0.16	0.15	0.968	0.995	0.29	0.14	0.44	0	0.0237
PC.aa.C34.1	MRI	bone marrow fat at L2	-0.09	-0.24	0.07	0.269	0.7004	0.1	-0.05	0.24	0.199	0.5635
PC.aa.C34.2	MRI	bone marrow fat at L2	-0.09	-0.24	0.06	0.217	0.6656	0.23	0.07	0.39	0.005	0.1287
PC.aa.C34.3	MRI	bone marrow fat at L2	-0.04	-0.2	0.13	0.667	0.9666	0.2	0.05	0.34	0.008	0.1336
PC.aa.C34.4	MRI	bone marrow fat at L2	0.05	-0.11	0.21	0.546	0.9658	0.19	0.04	0.34	0.015	0.1489
PC.aa.C36.1	MRI	bone marrow fat at L2	0.01	-0.15	0.16	0.949	0.9931	0.14	-0.01	0.3	0.061	0.354
PC.aa.C36.2	MRI	bone marrow fat at L2	-0.07	-0.22	0.08	0.371	0.8324	0.21	0.06	0.37	0.006	0.1287
PC.aa.C36.3	MRI	bone marrow fat at L2	0.01	-0.16	0.17	0.927	0.9931	0.06	-0.09	0.21	0.416	0.6746
PC.aa.C36.4	MRI	bone marrow fat at L2	-0.06	-0.22	0.09	0.418	0.8475	0	-0.15	0.16	0.951	0.985
PC.aa.C36.5	MRI	bone marrow fat at L2	0.04	-0.12	0.19	0.657	0.9666	0.13	-0.03	0.29	0.113	0.4357
PC.aa.C36.6	MRI	bone marrow fat at L2	0.06	-0.11	0.23	0.477	0.9036	0.2	0.05	0.35	0.011	0.1367
PC.aa.C38.0	MRI	bone marrow fat at L2	-0.11	-0.27	0.06	0.206	0.6531	0.15	-0.01	0.31	0.071	0.385
PC.aa.C38.1	MRI	bone marrow fat at L2	-0.1	-0.26	0.07	0.246	0.684	0.18	0.01	0.35	0.033	0.2345
PC.aa.C38.3	MRI	bone marrow fat at L2	0.07	-0.09	0.22	0.393	0.8475	0.03	-0.12	0.17	0.722	0.8993
PC.aa.C38.4	MRI	bone marrow fat at L2	-0.01	-0.17	0.15	0.891	0.9931	-0.02	-0.17	0.14	0.829	0.9415
PC.aa.C38.5	MRI	bone marrow fat at L2	0.01	-0.15	0.16	0.947	0.9931	0.07	-0.09	0.23	0.391	0.6746
PC.aa.C38.6	MRI	bone marrow fat at L2	-0.04	-0.21	0.13	0.676	0.9666	0.09	-0.07	0.25	0.269	0.6395
PC.aa.C40.2	MRI	bone marrow fat at L2	-0.16	-0.32	0.01	0.059	0.4296	0.03	-0.14	0.2	0.744	0.8993
PC.aa.C40.3	MRI	bone marrow fat at L2	-0.03	-0.2	0.13	0.675	0.9666	0.05	-0.11	0.22	0.517	0.7593
PC.aa.C40.4	MRI	bone marrow fat at L2	0.01	-0.16	0.17	0.951	0.9931	0.01	-0.14	0.16	0.914	0.9726
PC.aa.C40.5	MRI	bone marrow fat at L2	0.04	-0.12	0.2	0.598	0.9658	0.05	-0.11	0.2	0.535	0.7593
PC.aa.C40.6	MRI	bone marrow fat at L2	-0.01	-0.17	0.14	0.889	0.9931	0.11	-0.05	0.27	0.19	0.5635
PC.aa.C42.0	MRI	bone marrow fat at L2	-0.17	-0.32	-0.01	0.037	0.4108	-0.07	-0.22	0.09	0.398	0.6746
PC.aa.C42.1	MRI	bone marrow fat at L2	-0.16	-0.32	0	0.054	0.4296	-0.09	-0.25	0.07	0.267	0.6395
PC.aa.C42.2	MRI	bone marrow fat at L2	-0.09	-0.26	0.08	0.321	0.7694	-0.03	-0.19	0.13	0.736	0.8993
PC.aa.C42.4	MRI	bone marrow fat at L2	-0.22	-0.39	-0.05	0.014	0.3774	0.01	-0.15	0.17	0.895	0.9677
PC.aa.C42.5	MRI	bone marrow fat at L2	-0.1	-0.26	0.05	0.196	0.6531	0.09	-0.08	0.25	0.306	0.6395
PC.aa.C42.6	MRI	bone marrow fat at L2	-0.04	-0.21	0.12	0.601	0.9658	0.04	-0.12	0.2	0.626	0.8229
PC.ae.C30.0	MRI	bone marrow fat at L2	-0.13	-0.3	0.04	0.127	0.6333	0.08	-0.07	0.23	0.315	0.6395
PC.ae.C32.1	MRI	bone marrow fat at L2	-0.18	-0.34	-0.02	0.026	0.4108	0.05	-0.1	0.21	0.475	0.7076
PC.ae.C32.2	MRI	bone marrow fat at L2	-0.09	-0.25	0.07	0.248	0.684	0.07	-0.07	0.22	0.315	0.6395
PC.ae.C34.0	MRI	bone marrow fat at L2	-0.12	-0.28	0.04	0.146	0.6333	0.12	-0.04	0.29	0.14	0.4879
PC.ae.C34.1	MRI	bone marrow fat at L2	-0.14	-0.3	0.02	0.095	0.5339	0.11	-0.04	0.27	0.157	0.5087
PC.ae.C34.2	MRI	bone marrow fat at L2	-0.13	-0.28	0.02	0.084	0.5339	0.26	0.11	0.41	0.001	0.0457
PC.ae.C34.3	MRI	bone marrow fat at L2	-0.16	-0.32	0	0.047	0.4296	0.14	0	0.29	0.048	0.3032
PC.ae.C36.0	MRI	bone marrow fat at L2	-0.11	-0.27	0.05	0.17	0.6403	0.13	-0.03	0.29	0.103	0.4162
PC.ae.C36.1	MRI	bone marrow fat at L2	-0.07	-0.22	0.09	0.407	0.8475	0.13	-0.02	0.29	0.097	0.4162
PC.ae.C36.2	MRI	bone marrow fat at L2	-0.12	-0.27	0.02	0.095	0.5339	0.16	0	0.31	0.045	0.2983
PC.ae.C36.3	MRI	bone marrow fat at L2	-0.11	-0.27	0.05	0.18	0.6403	0.22	0.07	0.38	0.004	0.1287
PC.ae.C36.4	MRI	bone marrow fat at L2	-0.1	-0.27	0.07	0.234	0.6819	0.09	-0.08	0.25	0.295	0.6395
PC.ae.C36.5	MRI	bone marrow fat at L2	-0.09	-0.26	0.07	0.274	0.7009	0.07	-0.09	0.23	0.404	0.6746
PC.ae.C38.0	MRI	bone marrow fat at L2	0.03	-0.13	0.19	0.714	0.9666	0.16	0	0.31	0.051	0.3127
PC.ae.C38.1	MRI	bone marrow fat at L2	-0.15	-0.32	0.02	0.09	0.5339	0.11	-0.05	0.26	0.185	0.5618
PC.ae.C38.2	MRI	bone marrow fat at L2	-0.16	-0.33	0.01	0.059	0.4296	0.06	-0.1	0.22	0.454	0.6937
PC.ae.C38.3	MRI	bone marrow fat at L2	-0.05	-0.21	0.11	0.554	0.9658	0.06	-0.09	0.22	0.413	0.6746
PC.ae.C38.4	MRI	bone marrow fat at L2	-0.17	-0.33	0	0.049	0.4296	0	-0.17	0.16	0.988	0.9951
PC.ae.C38.5	MRI	bone marrow fat at L2	-0.11	-0.28	0.06	0.206	0.6531	0.05	-0.11	0.21	0.543	0.7612
PC.ae.C38.6	MRI	bone marrow fat at L2	-0.08	-0.25	0.09	0.376	0.8324	0.15	-0.01	0.3	0.07	0.385
PC.ae.C40.1	MRI	bone marrow fat at L2	-0.05	-0.2	0.11	0.561	0.9658	0.06	-0.1	0.23	0.445	0.6937
PC.ae.C40.2	MRI	bone marrow fat at L2	-0.01	-0.16	0.15	0.927	0.9931	0.13	-0.04	0.29	0.127	0.4619
PC.ae.C40.3	MRI	bone marrow fat at L2	-0.11	-0.26	0.04	0.148	0.6333	0.08	-0.07	0.23	0.305	0.6395
PC.ae.C40.4	MRI	bone marrow fat at L2	-0.2	-0.36	-0.04	0.016	0.3774	-0.03	-0.19	0.13	0.732	0.8993
PC.ae.C40.5	MRI	bone marrow fat at L2	-0.18	-0.35	-0.01	0.036	0.4108	0	-0.16	0.16	0.985	0.9951
PC.ae.C40.6	MRI	bone marrow fat at L2	-0.13	-0.28	0.03	0.112	0.603	0.08	-0.09	0.24	0.353	0.6746
PC.ae.C42.1	MRI	bone marrow fat at L2	-0.11	-0.27	0.06	0.206	0.6531	-0.07	-0.23	0.09	0.38	0.6746
PC.ae.C42.2	MRI	bone marrow fat at L2	-0.09	-0.26	0.07	0.261	0.6936	0	-0.15	0.16	0.997	0.9972
PC.ae.C42.3	MRI	bone marrow fat at L2	-0.17	-0.31	-0.02	0.028	0.4108	0.08	-0.08	0.25	0.33	0.659
PC.ae.C42.4	MRI	bone marrow fat at L2	-0.22	-0.38	-0.07	0.005	0.3352	-0.03	-0.18	0.13	0.745	0.8993
PC.ae.C42.5	MRI	bone marrow fat at L2	-0.27	-0.43	-0.1	0.002	0.2264	-0.07	-0.22	0.08	0.375	0.6746
PC.ae.C44.3	MRI	bone marrow fat at L2	-0.21	-0.39	-0.04	0.018	0.3774	-0.02	-0.17	0.14	0.824	0.9415
PC.ae.C44.4	MRI	bone marrow fat at L2	-0.17	-0.33	-0.01	0.043	0.4296	-0.06	-0.22	0.09	0.415	0.6746
PC.ae.C44.5	MRI	bone marrow fat at L2	-0.22	-0.39	-0.06	0.009	0.3774	-0.06	-0.22	0.09	0.42	0.6746
PC.ae.C44.6	MRI	bone marrow fat at L2	-0.18	-0.35	-0.02	0.027	0.4108	-0.07	-0.22	0.08	0.341	0.6722
SM..OH..C14.1	MRI	bone marrow fat at L2	-0.03	-0.18	0.12	0.717	0.9666	0.08	-0.07	0.22	0.288	0.6395
SM..OH..C16.1	MRI	bone marrow fat at L2	-0.01	-0.15	0.14	0.944	0.9931	0.08	-0.07	0.23	0.309	0.6395
SM..OH..C22.1	MRI	bone marrow fat at L2	0.07	-0.08	0.21	0.35	0.8251	0.21	0.05	0.37	0.01	0.1367
SM..OH..C22.2	MRI	bone marrow fat at L2	0	-0.14	0.14	0.996	0.9995	0.12	-0.02	0.26	0.097	0.4162
SM..OH..C24.1	MRI	bone marrow fat at L2	0.1	-0.05	0.25	0.179	0.6403	0.12	-0.04	0.29	0.149	0.4978
SM.C16.0	MRI	bone marrow fat at L2	-0.03	-0.19	0.12	0.66	0.9666	0.12	-0.03	0.27	0.121	0.4527
SM.C16.1	MRI	bone marrow fat at L2	-0.03	-0.19	0.13	0.722	0.9666	0.1	-0.05	0.25	0.195	0.5635
SM.C18.0	MRI	bone marrow fat at L2	0.01	-0.15	0.16	0.902	0.9931	0.14	-0.02	0.3	0.094	0.4162
SM.C18.1	MRI	bone marrow fat at L2	-0.01	-0.17	0.15	0.942	0.9931	0.09	-0.05	0.24	0.201	0.5635
SM.C20.2	MRI	bone marrow fat at L2	0.03	-0.12	0.17	0.73	0.9666	0.21	0.06	0.37	0.007	0.1287
SM.C24.0	MRI	bone marrow fat at L2	0.1	-0.06	0.25	0.241	0.684	0.22	0.05	0.38	0.012	0.1367
SM.C24.1	MRI	bone marrow fat at L2	-0.03	-0.19	0.13	0.707	0.9666	0.13	-0.03	0.29	0.101	0.4162
H1	MRI	bone marrow fat at L2	0.02	-0.13	0.17	0.764	0.9699	0.03	-0.1	0.16	0.667	0.8505
fischer_ratio	MRI	bone marrow fat at L2	-0.02	-0.19	0.15	0.786	0.9964	0.01	-0.13	0.15	0.892	0.9864
GABR	MRI	bone marrow fat at L2	0.01	-0.17	0.19	0.91	0.9964	0.03	-0.13	0.2	0.677	0.9025
pro_cit	MRI	bone marrow fat at L2	0.07	-0.1	0.24	0.42	0.9887	0	-0.16	0.16	0.986	0.9864
aaa	MRI	bone marrow fat at L2	0.09	-0.08	0.26	0.306	0.9887	-0.07	-0.24	0.09	0.391	0.7101
bcaa	MRI	bone marrow fat at L2	0.03	-0.12	0.18	0.692	0.9964	-0.05	-0.2	0.1	0.517	0.8273
gluco_aa	MRI	bone marrow fat at L2	0.16	-0.03	0.34	0.091	0.5173	-0.14	-0.29	0.02	0.089	0.3243
keto_aa	MRI	bone marrow fat at L2	0.08	-0.08	0.23	0.322	0.9887	-0.08	-0.24	0.07	0.288	0.5494
adma_arg	MRI	bone marrow fat at L2	-0.18	-0.36	0	0.056	0.5173	0.03	-0.13	0.2	0.713	0.9202
met_ox	MRI	bone marrow fat at L2	-0.2	-0.37	-0.03	0.022	0.5173	0.09	-0.07	0.25	0.263	0.5253
cit_arg	MRI	bone marrow fat at L2	-0.08	-0.26	0.1	0.365	0.9887	-0.05	-0.22	0.11	0.513	0.8273
orn_arg	MRI	bone marrow fat at L2	0.06	-0.12	0.25	0.492	0.9964	-0.02	-0.18	0.14	0.815	0.959
beta_ox	MRI	bone marrow fat at L2	-0.08	-0.26	0.1	0.399	0.9887	-0.06	-0.21	0.09	0.442	0.7695
omega_ox	MRI	bone marrow fat at L2	0.04	-0.14	0.22	0.655	0.9964	0.1	-0.06	0.25	0.211	0.4975
total_AC	MRI	bone marrow fat at L2	0	-0.18	0.19	0.957	0.9964	-0.11	-0.26	0.04	0.154	0.3951
total_longAC	MRI	bone marrow fat at L2	-0.01	-0.19	0.17	0.915	0.9964	-0.09	-0.23	0.06	0.245	0.5151
total_medAC	MRI	bone marrow fat at L2	0.08	-0.09	0.25	0.345	0.9887	-0.03	-0.19	0.12	0.666	0.9025
total_shortAC	MRI	bone marrow fat at L2	-0.03	-0.21	0.15	0.761	0.9964	-0.11	-0.26	0.04	0.158	0.3951
total_mufaAC	MRI	bone marrow fat at L2	0.02	-0.15	0.2	0.785	0.9964	-0.09	-0.24	0.06	0.224	0.4988
total_pufaAC	MRI	bone marrow fat at L2	0.01	-0.17	0.19	0.908	0.9964	-0.12	-0.26	0.03	0.126	0.3951
total_sfaAC	MRI	bone marrow fat at L2	0	-0.18	0.18	0.991	0.9964	-0.11	-0.26	0.04	0.153	0.3951
pla2	MRI	bone marrow fat at L2	0.04	-0.1	0.19	0.553	0.9964	-0.13	-0.27	0.02	0.082	0.3243
total_lysoPC	MRI	bone marrow fat at L2	0	-0.16	0.16	0.996	0.9964	0	-0.15	0.16	0.951	0.9864
mufa_lysoPC	MRI	bone marrow fat at L2	0.03	-0.12	0.18	0.721	0.9964	0	-0.16	0.15	0.95	0.9864
pufa_lysoPC	MRI	bone marrow fat at L2	0.04	-0.11	0.2	0.604	0.9964	0	-0.15	0.15	0.962	0.9864
sfa_lysoPC	MRI	bone marrow fat at L2	-0.03	-0.2	0.13	0.68	0.9964	0.01	-0.15	0.17	0.9	0.9864
mufaPC_sfaPC	MRI	bone marrow fat at L2	0.03	-0.12	0.19	0.683	0.9964	0.02	-0.12	0.17	0.753	0.9417
PCae_PCaa	MRI	bone marrow fat at L2	-0.12	-0.25	0.01	0.073	0.5173	-0.03	-0.16	0.1	0.652	0.9025
pufaPC_mufaPC	MRI	bone marrow fat at L2	0.05	-0.12	0.23	0.54	0.9964	-0.02	-0.17	0.13	0.797	0.959
pufaPC_sfaPC	MRI	bone marrow fat at L2	0.15	-0.02	0.31	0.09	0.5173	-0.04	-0.18	0.1	0.603	0.9005
total_sfaPCax	MRI	bone marrow fat at L2	-0.15	-0.31	0.01	0.06	0.5173	0.15	-0.01	0.31	0.065	0.3243
total_mufaPCax	MRI	bone marrow fat at L2	-0.07	-0.22	0.09	0.4	0.9887	0.11	-0.04	0.25	0.153	0.3951
total_pufaPCax	MRI	bone marrow fat at L2	-0.08	-0.23	0.07	0.295	0.9887	0.14	-0.02	0.29	0.083	0.3243
total_PCax	MRI	bone marrow fat at L2	-0.09	-0.23	0.06	0.242	0.9887	0.14	-0.01	0.29	0.074	0.3243
total_PCaa	MRI	bone marrow fat at L2	-0.07	-0.22	0.07	0.33	0.9887	0.14	-0.02	0.29	0.08	0.3243
total_PCae	MRI	bone marrow fat at L2	-0.15	-0.31	0.01	0.059	0.5173	0.14	-0.02	0.3	0.08	0.3243
total_SM	MRI	bone marrow fat at L2	0	-0.16	0.15	0.972	0.9964	0.15	0	0.31	0.052	0.3243
total_SM.OH	MRI	bone marrow fat at L2	0.02	-0.13	0.16	0.833	0.9964	0.15	0	0.3	0.05	0.3243
total_SM_nonOH	MRI	bone marrow fat at L2	-0.01	-0.16	0.15	0.937	0.9964	0.15	-0.01	0.31	0.059	0.3243
SM_PC	MRI	bone marrow fat at L2	0.02	-0.11	0.15	0.8	0.9964	0.03	-0.1	0.16	0.608	0.9005
SM.OH_SMnonOH	MRI	bone marrow fat at L2	0.04	-0.11	0.19	0.622	0.9964	0.14	-0.01	0.28	0.066	0.3243

## Sheet: HF
metabolite	group	exposure	estimate_w	CI_low_w	CI_high_w	p_val_w	p_val_FDR_w	estimate_m	CI_low_m	CI_high_m	p_val_m	p_val_FDR_m
C0	MRI	total cardiac fat	0.37	0.1	0.64	0.008	0.1628	0.06	-0.08	0.21	0.398	0.6226
C2	MRI	total cardiac fat	0.21	-0.09	0.5	0.178	0.4448	0.03	-0.1	0.16	0.665	0.8774
C3	MRI	total cardiac fat	0.26	-0.01	0.54	0.061	0.3036	0.18	0.04	0.32	0.012	0.0749
C3.DC..C4.OH.	MRI	total cardiac fat	-0.05	-0.33	0.24	0.745	0.8665	0.03	-0.11	0.16	0.705	0.8866
C4	MRI	total cardiac fat	0.19	-0.1	0.48	0.204	0.4448	0.07	-0.08	0.22	0.357	0.588
C4.1	MRI	total cardiac fat	0.37	0.13	0.61	0.003	0.1077	-0.09	-0.24	0.06	0.248	0.4703
C5	MRI	total cardiac fat	0.16	-0.11	0.44	0.251	0.5012	0.06	-0.08	0.2	0.407	0.6252
C7.DC	MRI	total cardiac fat	0.05	-0.22	0.32	0.712	0.8556	-0.11	-0.25	0.03	0.135	0.2976
C8	MRI	total cardiac fat	0.24	-0.02	0.5	0.069	0.3042	0.01	-0.14	0.15	0.945	0.9862
C9	MRI	total cardiac fat	0.04	-0.21	0.3	0.73	0.8665	-0.05	-0.2	0.1	0.483	0.7049
C10	MRI	total cardiac fat	0.24	-0.04	0.51	0.093	0.3593	0	-0.14	0.14	0.997	0.9966
C10.1	MRI	total cardiac fat	0.28	0.02	0.55	0.036	0.2566	0.03	-0.11	0.17	0.677	0.8774
C12	MRI	total cardiac fat	0.2	-0.09	0.48	0.181	0.4448	0	-0.14	0.13	0.969	0.9862
C12.1	MRI	total cardiac fat	0.23	-0.04	0.51	0.096	0.3612	0.05	-0.09	0.18	0.482	0.7049
C14	MRI	total cardiac fat	0.27	-0.02	0.55	0.065	0.3038	0.01	-0.12	0.14	0.878	0.9443
C14.1	MRI	total cardiac fat	0.22	-0.08	0.51	0.146	0.4432	0.01	-0.12	0.15	0.827	0.9355
C14.1.OH	MRI	total cardiac fat	0.07	-0.2	0.34	0.614	0.8428	-0.12	-0.26	0.01	0.076	0.2072
C14.2	MRI	total cardiac fat	0.2	-0.09	0.49	0.179	0.4448	0.01	-0.12	0.14	0.864	0.9443
C14.2.OH	MRI	total cardiac fat	0.25	-0.05	0.55	0.106	0.3835	-0.02	-0.16	0.12	0.779	0.925
C16	MRI	total cardiac fat	0.07	-0.22	0.37	0.629	0.8428	-0.07	-0.2	0.06	0.296	0.5328
C16.1.OH	MRI	total cardiac fat	0.05	-0.24	0.35	0.715	0.8556	-0.11	-0.24	0.03	0.137	0.2976
C16.2	MRI	total cardiac fat	0.07	-0.23	0.37	0.647	0.8428	0	-0.14	0.13	0.972	0.9862
C18	MRI	total cardiac fat	-0.09	-0.35	0.18	0.515	0.826	-0.14	-0.28	0.01	0.059	0.1859
C18.1	MRI	total cardiac fat	0.18	-0.1	0.47	0.196	0.4448	-0.04	-0.18	0.1	0.532	0.7397
C18.2	MRI	total cardiac fat	0.22	-0.05	0.49	0.11	0.3835	-0.03	-0.17	0.11	0.675	0.8774
Ala	MRI	total cardiac fat	0.23	-0.02	0.48	0.074	0.3196	0.19	0.06	0.33	0.006	0.0573
Arg	MRI	total cardiac fat	0.26	0	0.52	0.048	0.2695	-0.07	-0.22	0.08	0.369	0.5991
Asn	MRI	total cardiac fat	-0.04	-0.34	0.26	0.785	0.8813	-0.06	-0.19	0.08	0.413	0.6275
Asp	MRI	total cardiac fat	0.27	-0.02	0.56	0.067	0.3038	-0.01	-0.16	0.14	0.88	0.9443
Cit	MRI	total cardiac fat	0.04	-0.23	0.32	0.747	0.8665	-0.12	-0.27	0.02	0.084	0.2196
Gln	MRI	total cardiac fat	0.17	-0.1	0.43	0.213	0.4448	-0.13	-0.27	0.01	0.069	0.1992
Glu	MRI	total cardiac fat	0.48	0.22	0.73	0	0.0222	0.16	0.03	0.28	0.016	0.0831
Gly	MRI	total cardiac fat	-0.02	-0.32	0.29	0.917	0.9577	-0.17	-0.3	-0.05	0.008	0.0616
His	MRI	total cardiac fat	0.23	-0.07	0.52	0.128	0.418	-0.12	-0.27	0.03	0.115	0.2854
Ile	MRI	total cardiac fat	0.19	-0.04	0.42	0.11	0.3835	0.09	-0.04	0.22	0.165	0.3383
Leu	MRI	total cardiac fat	0.28	0.05	0.52	0.019	0.2148	0.03	-0.1	0.16	0.687	0.8774
Lys	MRI	total cardiac fat	0.2	-0.1	0.49	0.183	0.4448	-0.07	-0.22	0.08	0.337	0.5722
Met	MRI	total cardiac fat	0.31	0.02	0.6	0.037	0.2566	-0.04	-0.18	0.1	0.562	0.7671
Orn	MRI	total cardiac fat	0.28	-0.01	0.58	0.058	0.3036	-0.01	-0.15	0.14	0.92	0.9735
Phe	MRI	total cardiac fat	0.44	0.16	0.71	0.002	0.1077	-0.01	-0.16	0.14	0.873	0.9443
Pro	MRI	total cardiac fat	0.38	0.11	0.66	0.007	0.1628	0.02	-0.12	0.15	0.813	0.9351
Ser	MRI	total cardiac fat	0.14	-0.16	0.44	0.369	0.6653	-0.1	-0.23	0.04	0.15	0.3187
Thr	MRI	total cardiac fat	0.14	-0.17	0.45	0.382	0.6728	-0.07	-0.21	0.07	0.357	0.588
Trp	MRI	total cardiac fat	0	-0.27	0.28	0.984	0.9836	-0.02	-0.18	0.13	0.761	0.925
Tyr	MRI	total cardiac fat	0.41	0.12	0.7	0.006	0.1628	0.08	-0.07	0.22	0.308	0.5492
Val	MRI	total cardiac fat	0.32	0.07	0.58	0.014	0.2101	0.09	-0.05	0.23	0.226	0.4397
Ac.Orn	MRI	total cardiac fat	-0.09	-0.38	0.2	0.553	0.8428	0.07	-0.07	0.22	0.325	0.5575
ADMA	MRI	total cardiac fat	0.05	-0.24	0.35	0.715	0.8556	0.1	-0.05	0.25	0.201	0.4011
alpha.AAA	MRI	total cardiac fat	0.34	0.08	0.6	0.01	0.1632	0.1	-0.03	0.23	0.133	0.2976
Creatinine	MRI	total cardiac fat	0.13	-0.11	0.38	0.288	0.5396	-0.06	-0.17	0.06	0.358	0.588
Kynurenine	MRI	total cardiac fat	0.35	0.05	0.65	0.022	0.2148	-0.01	-0.15	0.13	0.86	0.9443
Met.SO	MRI	total cardiac fat	0.05	-0.23	0.34	0.713	0.8556	0.17	0.02	0.32	0.023	0.0981
SDMA	MRI	total cardiac fat	0.21	-0.08	0.49	0.153	0.4432	-0.04	-0.19	0.11	0.629	0.842
Spermidine	MRI	total cardiac fat	-0.05	-0.3	0.2	0.689	0.8556	-0.12	-0.27	0.04	0.133	0.2976
t4.OH.Pro	MRI	total cardiac fat	0.07	-0.23	0.38	0.638	0.8428	0.05	-0.09	0.19	0.459	0.6838
Taurine	MRI	total cardiac fat	-0.07	-0.34	0.19	0.587	0.8428	0	-0.15	0.14	0.948	0.9862
total.DMA	MRI	total cardiac fat	0.18	-0.1	0.47	0.199	0.4448	-0.06	-0.2	0.09	0.429	0.6454
lysoPC.a.C16.0	MRI	total cardiac fat	-0.16	-0.42	0.1	0.231	0.4687	-0.15	-0.29	-0.01	0.04	0.1443
lysoPC.a.C16.1	MRI	total cardiac fat	-0.01	-0.27	0.25	0.942	0.9689	-0.03	-0.17	0.11	0.686	0.8774
lysoPC.a.C17.0	MRI	total cardiac fat	-0.3	-0.57	-0.04	0.023	0.2148	-0.29	-0.43	-0.15	0	0.0091
lysoPC.a.C18.0	MRI	total cardiac fat	-0.07	-0.35	0.2	0.613	0.8428	-0.18	-0.32	-0.04	0.015	0.0831
lysoPC.a.C18.1	MRI	total cardiac fat	-0.32	-0.55	-0.08	0.009	0.1632	-0.17	-0.3	-0.03	0.017	0.084
lysoPC.a.C18.2	MRI	total cardiac fat	-0.29	-0.54	-0.04	0.021	0.2148	-0.16	-0.3	-0.03	0.018	0.084
lysoPC.a.C20.3	MRI	total cardiac fat	-0.08	-0.34	0.19	0.568	0.8428	-0.2	-0.34	-0.06	0.005	0.0568
lysoPC.a.C20.4	MRI	total cardiac fat	-0.1	-0.36	0.17	0.46	0.763	-0.2	-0.34	-0.07	0.003	0.043
PC.aa.C28.1	MRI	total cardiac fat	0.01	-0.26	0.27	0.965	0.9719	-0.1	-0.24	0.04	0.155	0.3231
PC.aa.C30.0	MRI	total cardiac fat	-0.2	-0.47	0.08	0.166	0.4448	-0.06	-0.2	0.08	0.385	0.6176
PC.aa.C32.0	MRI	total cardiac fat	-0.29	-0.55	-0.03	0.031	0.239	-0.11	-0.25	0.03	0.125	0.2976
PC.aa.C32.1	MRI	total cardiac fat	0.02	-0.24	0.28	0.862	0.92	0.07	-0.06	0.2	0.313	0.5494
PC.aa.C32.2	MRI	total cardiac fat	0.1	-0.16	0.36	0.452	0.7589	0	-0.15	0.14	0.965	0.9862
PC.aa.C32.3	MRI	total cardiac fat	0.01	-0.24	0.25	0.954	0.9719	-0.06	-0.2	0.08	0.401	0.6226
PC.aa.C34.1	MRI	total cardiac fat	-0.18	-0.43	0.08	0.175	0.4448	-0.04	-0.17	0.1	0.589	0.7959
PC.aa.C34.2	MRI	total cardiac fat	-0.05	-0.29	0.2	0.713	0.8556	-0.01	-0.16	0.13	0.849	0.9443
PC.aa.C34.3	MRI	total cardiac fat	-0.07	-0.33	0.19	0.609	0.8428	0.02	-0.11	0.15	0.786	0.925
PC.aa.C34.4	MRI	total cardiac fat	0.1	-0.16	0.37	0.43	0.7307	-0.02	-0.16	0.12	0.775	0.925
PC.aa.C36.1	MRI	total cardiac fat	-0.17	-0.42	0.08	0.187	0.4448	-0.02	-0.16	0.12	0.783	0.925
PC.aa.C36.2	MRI	total cardiac fat	0.01	-0.23	0.26	0.922	0.9577	-0.02	-0.16	0.12	0.808	0.9351
PC.aa.C36.3	MRI	total cardiac fat	-0.01	-0.28	0.25	0.925	0.9577	-0.07	-0.21	0.07	0.316	0.5494
PC.aa.C36.4	MRI	total cardiac fat	-0.07	-0.33	0.19	0.605	0.8428	-0.03	-0.17	0.12	0.71	0.8866
PC.aa.C36.5	MRI	total cardiac fat	0.07	-0.18	0.32	0.604	0.8428	0	-0.15	0.14	0.973	0.9862
PC.aa.C36.6	MRI	total cardiac fat	0.15	-0.12	0.41	0.271	0.5212	-0.05	-0.19	0.1	0.522	0.733
PC.aa.C38.0	MRI	total cardiac fat	-0.04	-0.32	0.23	0.764	0.8712	-0.11	-0.26	0.03	0.118	0.2863
PC.aa.C38.1	MRI	total cardiac fat	-0.07	-0.34	0.19	0.58	0.8428	-0.15	-0.29	0	0.056	0.1842
PC.aa.C38.3	MRI	total cardiac fat	0.26	0	0.51	0.046	0.2695	-0.01	-0.14	0.12	0.87	0.9443
PC.aa.C38.4	MRI	total cardiac fat	0.17	-0.08	0.43	0.185	0.4448	-0.02	-0.16	0.12	0.782	0.925
PC.aa.C38.5	MRI	total cardiac fat	0.03	-0.23	0.29	0.826	0.9002	-0.02	-0.16	0.13	0.825	0.9355
PC.aa.C38.6	MRI	total cardiac fat	0.07	-0.21	0.35	0.623	0.8428	-0.05	-0.19	0.1	0.55	0.7574
PC.aa.C40.2	MRI	total cardiac fat	-0.19	-0.46	0.07	0.155	0.4432	-0.14	-0.29	0.01	0.077	0.2072
PC.aa.C40.3	MRI	total cardiac fat	-0.07	-0.33	0.19	0.595	0.8428	-0.15	-0.29	0	0.046	0.1586
PC.aa.C40.4	MRI	total cardiac fat	0.05	-0.22	0.33	0.702	0.8556	-0.05	-0.18	0.09	0.491	0.7075
PC.aa.C40.5	MRI	total cardiac fat	0.17	-0.09	0.43	0.209	0.4448	0.05	-0.09	0.18	0.499	0.7075
PC.aa.C40.6	MRI	total cardiac fat	0.24	-0.01	0.49	0.06	0.3036	-0.01	-0.16	0.14	0.91	0.9693
PC.aa.C42.0	MRI	total cardiac fat	0.01	-0.25	0.27	0.962	0.9719	-0.11	-0.25	0.02	0.1	0.2509
PC.aa.C42.1	MRI	total cardiac fat	-0.09	-0.36	0.18	0.499	0.8094	-0.13	-0.27	0.01	0.072	0.2014
PC.aa.C42.2	MRI	total cardiac fat	-0.12	-0.4	0.16	0.402	0.69	-0.08	-0.23	0.06	0.268	0.5017
PC.aa.C42.4	MRI	total cardiac fat	-0.2	-0.48	0.08	0.153	0.4432	-0.14	-0.28	0.01	0.062	0.1918
PC.aa.C42.5	MRI	total cardiac fat	-0.16	-0.41	0.09	0.216	0.4448	-0.03	-0.18	0.12	0.691	0.8774
PC.aa.C42.6	MRI	total cardiac fat	-0.07	-0.34	0.21	0.636	0.8428	-0.14	-0.28	0	0.057	0.1842
PC.ae.C30.0	MRI	total cardiac fat	-0.18	-0.45	0.09	0.189	0.4448	-0.17	-0.31	-0.04	0.014	0.0831
PC.ae.C32.1	MRI	total cardiac fat	-0.17	-0.43	0.08	0.18	0.4448	-0.14	-0.27	0	0.048	0.1632
PC.ae.C32.2	MRI	total cardiac fat	-0.03	-0.28	0.22	0.795	0.8813	-0.1	-0.23	0.03	0.129	0.2976
PC.ae.C34.0	MRI	total cardiac fat	-0.3	-0.55	-0.04	0.023	0.2148	-0.18	-0.32	-0.03	0.018	0.084
PC.ae.C34.1	MRI	total cardiac fat	-0.3	-0.56	-0.03	0.028	0.2365	-0.16	-0.3	-0.02	0.022	0.0977
PC.ae.C34.2	MRI	total cardiac fat	-0.21	-0.46	0.03	0.084	0.341	-0.13	-0.27	0.01	0.07	0.1992
PC.ae.C34.3	MRI	total cardiac fat	-0.26	-0.5	-0.01	0.039	0.2566	-0.19	-0.32	-0.07	0.003	0.0431
PC.ae.C36.0	MRI	total cardiac fat	-0.2	-0.45	0.05	0.118	0.4005	-0.14	-0.29	0.01	0.063	0.1918
PC.ae.C36.1	MRI	total cardiac fat	-0.28	-0.53	-0.04	0.024	0.2148	-0.19	-0.34	-0.04	0.011	0.0703
PC.ae.C36.2	MRI	total cardiac fat	-0.23	-0.46	0	0.047	0.2695	-0.2	-0.34	-0.06	0.005	0.0554
PC.ae.C36.3	MRI	total cardiac fat	-0.16	-0.42	0.1	0.216	0.4448	-0.16	-0.3	-0.02	0.024	0.1019
PC.ae.C36.4	MRI	total cardiac fat	-0.02	-0.29	0.25	0.888	0.9391	-0.08	-0.24	0.07	0.288	0.5328
PC.ae.C36.5	MRI	total cardiac fat	-0.04	-0.3	0.22	0.752	0.8665	-0.1	-0.24	0.05	0.203	0.4011
PC.ae.C38.0	MRI	total cardiac fat	0.03	-0.22	0.28	0.803	0.8813	-0.1	-0.25	0.04	0.151	0.3187
PC.ae.C38.1	MRI	total cardiac fat	-0.27	-0.56	0.01	0.062	0.3036	-0.21	-0.35	-0.07	0.003	0.043
PC.ae.C38.2	MRI	total cardiac fat	-0.27	-0.53	0	0.047	0.2695	-0.2	-0.34	-0.06	0.005	0.0568
PC.ae.C38.3	MRI	total cardiac fat	-0.06	-0.32	0.19	0.618	0.8428	-0.18	-0.32	-0.03	0.016	0.0831
PC.ae.C38.4	MRI	total cardiac fat	-0.24	-0.5	0.03	0.078	0.3246	-0.19	-0.34	-0.04	0.015	0.0831
PC.ae.C38.5	MRI	total cardiac fat	-0.06	-0.33	0.22	0.685	0.8556	-0.1	-0.25	0.05	0.199	0.4011
PC.ae.C38.6	MRI	total cardiac fat	0.04	-0.23	0.31	0.754	0.8665	-0.08	-0.22	0.07	0.293	0.5328
PC.ae.C40.1	MRI	total cardiac fat	-0.13	-0.38	0.12	0.306	0.559	-0.24	-0.38	-0.09	0.001	0.0353
PC.ae.C40.2	MRI	total cardiac fat	0.06	-0.19	0.31	0.631	0.8428	-0.2	-0.35	-0.06	0.006	0.0573
PC.ae.C40.3	MRI	total cardiac fat	-0.14	-0.37	0.08	0.216	0.4448	-0.21	-0.35	-0.08	0.002	0.0421
PC.ae.C40.4	MRI	total cardiac fat	-0.22	-0.49	0.04	0.094	0.3593	-0.22	-0.37	-0.08	0.003	0.043
PC.ae.C40.5	MRI	total cardiac fat	-0.18	-0.46	0.09	0.193	0.4448	-0.19	-0.33	-0.05	0.01	0.0682
PC.ae.C40.6	MRI	total cardiac fat	-0.02	-0.29	0.24	0.863	0.92	-0.19	-0.34	-0.05	0.008	0.0646
PC.ae.C42.1	MRI	total cardiac fat	-0.2	-0.46	0.06	0.137	0.4262	-0.26	-0.4	-0.12	0	0.0206
PC.ae.C42.2	MRI	total cardiac fat	-0.02	-0.28	0.24	0.856	0.92	-0.27	-0.4	-0.13	0	0.0107
PC.ae.C42.3	MRI	total cardiac fat	-0.11	-0.36	0.13	0.374	0.6665	-0.24	-0.39	-0.09	0.001	0.0353
PC.ae.C42.4	MRI	total cardiac fat	-0.14	-0.39	0.11	0.278	0.5274	-0.25	-0.39	-0.11	0.001	0.0229
PC.ae.C42.5	MRI	total cardiac fat	-0.14	-0.41	0.13	0.294	0.5429	-0.14	-0.28	-0.01	0.039	0.1443
PC.ae.C44.3	MRI	total cardiac fat	-0.07	-0.36	0.22	0.652	0.8428	-0.12	-0.26	0.02	0.096	0.2471
PC.ae.C44.4	MRI	total cardiac fat	-0.15	-0.42	0.11	0.261	0.5142	-0.19	-0.33	-0.05	0.007	0.0576
PC.ae.C44.5	MRI	total cardiac fat	-0.04	-0.32	0.24	0.8	0.8813	-0.12	-0.26	0.01	0.078	0.2077
PC.ae.C44.6	MRI	total cardiac fat	-0.05	-0.33	0.22	0.711	0.8556	-0.13	-0.26	0.01	0.065	0.194
SM..OH..C14.1	MRI	total cardiac fat	-0.07	-0.3	0.17	0.587	0.8428	-0.14	-0.27	-0.01	0.041	0.1443
SM..OH..C16.1	MRI	total cardiac fat	-0.05	-0.28	0.18	0.652	0.8428	-0.15	-0.28	-0.01	0.035	0.1367
SM..OH..C22.1	MRI	total cardiac fat	0.14	-0.08	0.37	0.212	0.4448	-0.15	-0.3	-0.01	0.037	0.1435
SM..OH..C22.2	MRI	total cardiac fat	0.03	-0.19	0.25	0.792	0.8813	-0.1	-0.23	0.03	0.132	0.2976
SM..OH..C24.1	MRI	total cardiac fat	0.16	-0.05	0.38	0.137	0.4262	-0.17	-0.32	-0.02	0.027	0.1108
SM.C16.0	MRI	total cardiac fat	-0.09	-0.32	0.15	0.479	0.7866	-0.18	-0.32	-0.05	0.009	0.0682
SM.C16.1	MRI	total cardiac fat	0.07	-0.18	0.32	0.575	0.8428	-0.02	-0.16	0.12	0.78	0.925
SM.C18.0	MRI	total cardiac fat	0.14	-0.11	0.38	0.267	0.5195	-0.07	-0.22	0.08	0.391	0.6199
SM.C18.1	MRI	total cardiac fat	0.11	-0.14	0.35	0.389	0.6754	0	-0.13	0.14	0.98	0.9867
SM.C20.2	MRI	total cardiac fat	0.08	-0.16	0.31	0.522	0.8277	-0.05	-0.2	0.1	0.498	0.7075
SM.C24.0	MRI	total cardiac fat	0.27	0.03	0.52	0.029	0.2365	-0.18	-0.33	-0.03	0.018	0.0842
SM.C24.1	MRI	total cardiac fat	0.19	-0.06	0.44	0.129	0.418	-0.08	-0.22	0.06	0.24	0.4609
H1	MRI	total cardiac fat	0.51	0.28	0.73	0	0.0037	-0.02	-0.13	0.1	0.798	0.9317
fischer_ratio	MRI	total cardiac fat	-0.04	-0.31	0.24	0.794	0.882	0.06	-0.07	0.19	0.389	0.7279
GABR	MRI	total cardiac fat	0.02	-0.26	0.29	0.907	0.9523	0	-0.16	0.15	0.949	0.9941
pro_cit	MRI	total cardiac fat	0.21	-0.07	0.49	0.137	0.2875	0.06	-0.09	0.21	0.424	0.7368
aaa	MRI	total cardiac fat	0.31	0.03	0.59	0.029	0.1923	0.02	-0.14	0.17	0.833	0.9256
bcaa	MRI	total cardiac fat	0.28	0.04	0.52	0.023	0.1923	0.07	-0.06	0.21	0.303	0.6055
gluco_aa	MRI	total cardiac fat	0.29	0.01	0.58	0.045	0.2544	-0.03	-0.17	0.11	0.702	0.8775
keto_aa	MRI	total cardiac fat	0.31	0.05	0.56	0.018	0.1923	0.01	-0.13	0.15	0.895	0.9681
adma_arg	MRI	total cardiac fat	-0.12	-0.42	0.18	0.43	0.5846	0.14	-0.01	0.29	0.075	0.2132
met_ox	MRI	total cardiac fat	-0.19	-0.46	0.08	0.165	0.2965	0.27	0.13	0.41	0	0.0091
cit_arg	MRI	total cardiac fat	-0.15	-0.44	0.13	0.287	0.4418	-0.02	-0.16	0.13	0.83	0.9256
orn_arg	MRI	total cardiac fat	0.11	-0.17	0.39	0.438	0.5846	0.04	-0.11	0.18	0.621	0.8355
beta_ox	MRI	total cardiac fat	0	-0.3	0.29	0.984	0.9839	0.05	-0.08	0.18	0.463	0.7406
omega_ox	MRI	total cardiac fat	-0.34	-0.64	-0.04	0.027	0.1923	-0.13	-0.27	0	0.056	0.1992
total_AC	MRI	total cardiac fat	0.25	-0.05	0.55	0.108	0.2834	0.08	-0.05	0.21	0.212	0.4722
total_longAC	MRI	total cardiac fat	0.18	-0.12	0.47	0.233	0.3732	-0.06	-0.19	0.07	0.4	0.7279
total_medAC	MRI	total cardiac fat	0.25	-0.03	0.52	0.078	0.2834	0	-0.14	0.14	0.994	0.9941
total_shortAC	MRI	total cardiac fat	0.22	-0.08	0.52	0.144	0.2875	0.05	-0.09	0.18	0.5	0.7406
total_mufaAC	MRI	total cardiac fat	0.24	-0.04	0.53	0.089	0.2834	0	-0.13	0.13	0.992	0.9941
total_pufaAC	MRI	total cardiac fat	0.21	-0.07	0.5	0.142	0.2875	-0.02	-0.15	0.12	0.806	0.9256
total_sfaAC	MRI	total cardiac fat	0.25	-0.06	0.55	0.109	0.2834	0.08	-0.05	0.21	0.204	0.4722
pla2	MRI	total cardiac fat	-0.2	-0.43	0.03	0.084	0.2834	-0.13	-0.26	0.01	0.06	0.1992
total_lysoPC	MRI	total cardiac fat	-0.2	-0.46	0.05	0.118	0.2834	-0.17	-0.31	-0.03	0.016	0.1249
mufa_lysoPC	MRI	total cardiac fat	-0.28	-0.52	-0.04	0.02	0.1923	-0.15	-0.29	-0.02	0.029	0.1646
pufa_lysoPC	MRI	total cardiac fat	-0.24	-0.49	0.01	0.058	0.2573	-0.19	-0.33	-0.05	0.006	0.0851
sfa_lysoPC	MRI	total cardiac fat	-0.14	-0.4	0.13	0.308	0.4567	-0.16	-0.3	-0.02	0.026	0.1646
mufaPC_sfaPC	MRI	total cardiac fat	0.04	-0.21	0.29	0.747	0.8532	0.08	-0.05	0.21	0.231	0.4865
PCae_PCaa	MRI	total cardiac fat	-0.22	-0.43	0	0.051	0.2544	-0.21	-0.33	-0.09	0	0.0091
pufaPC_mufaPC	MRI	total cardiac fat	0.2	-0.09	0.48	0.17	0.2965	-0.02	-0.16	0.11	0.744	0.9016
pufaPC_sfaPC	MRI	total cardiac fat	0.33	0.05	0.61	0.021	0.1923	0.05	-0.08	0.18	0.465	0.7406
total_sfaPCax	MRI	total cardiac fat	-0.22	-0.47	0.04	0.095	0.2834	-0.13	-0.27	0.01	0.069	0.2128
total_mufaPCax	MRI	total cardiac fat	-0.17	-0.42	0.09	0.196	0.3264	-0.03	-0.17	0.1	0.627	0.8355
total_pufaPCax	MRI	total cardiac fat	0.01	-0.23	0.25	0.928	0.9523	-0.05	-0.19	0.09	0.5	0.7406
total_PCax	MRI	total cardiac fat	-0.04	-0.29	0.2	0.719	0.8532	-0.05	-0.19	0.1	0.528	0.7546
total_PCaa	MRI	total cardiac fat	-0.03	-0.27	0.22	0.829	0.8958	-0.03	-0.17	0.11	0.669	0.8636
total_PCae	MRI	total cardiac fat	-0.18	-0.44	0.07	0.154	0.2932	-0.19	-0.33	-0.05	0.01	0.1026
total_SM	MRI	total cardiac fat	0.04	-0.2	0.28	0.732	0.8532	-0.15	-0.29	-0.01	0.041	0.1947
total_SM.OH	MRI	total cardiac fat	0.05	-0.18	0.27	0.68	0.8497	-0.14	-0.28	0	0.044	0.1947
total_SM_nonOH	MRI	total cardiac fat	0.06	-0.19	0.3	0.654	0.8434	-0.14	-0.29	0	0.05	0.1982
SM_PC	MRI	total cardiac fat	0.17	-0.05	0.38	0.12	0.2834	-0.09	-0.21	0.03	0.125	0.3329
SM.OH_SMnonOH	MRI	total cardiac fat	-0.1	-0.34	0.14	0.4	0.5707	-0.1	-0.23	0.03	0.143	0.3578

## Sheet: PACAT
metabolite	group	exposure	estimate_w	CI_low_w	CI_high_w	p_val_w	p_val_FDR_w	estimate_m	CI_low_m	CI_high_m	p_val_m	p_val_FDR_m
C0	MRI	paracardial fat	0.15	-0.21	0.51	0.407	0.7981	0.07	-0.07	0.21	0.315	0.7023
C2	MRI	paracardial fat	0.24	-0.15	0.62	0.228	0.7009	0	-0.12	0.13	0.972	0.9927
C3	MRI	paracardial fat	0.22	-0.14	0.58	0.236	0.7009	0.12	-0.01	0.25	0.066	0.4048
C3.DC..C4.OH.	MRI	paracardial fat	-0.1	-0.47	0.27	0.587	0.8492	-0.02	-0.14	0.11	0.799	0.9226
C4	MRI	paracardial fat	0.17	-0.2	0.55	0.364	0.7981	0.07	-0.07	0.21	0.332	0.7023
C4.1	MRI	paracardial fat	0.26	-0.06	0.58	0.111	0.7009	-0.18	-0.32	-0.04	0.01	0.2526
C5	MRI	paracardial fat	-0.04	-0.4	0.31	0.805	0.917	0.09	-0.04	0.22	0.156	0.6137
C7.DC	MRI	paracardial fat	-0.07	-0.42	0.29	0.707	0.8754	-0.03	-0.16	0.1	0.65	0.904
C8	MRI	paracardial fat	0.23	-0.11	0.57	0.182	0.7009	-0.01	-0.14	0.13	0.942	0.9895
C9	MRI	paracardial fat	-0.1	-0.43	0.22	0.53	0.8492	0.02	-0.12	0.16	0.763	0.9226
C10	MRI	paracardial fat	0.2	-0.16	0.56	0.27	0.7114	0	-0.13	0.13	0.971	0.9927
C10.1	MRI	paracardial fat	0.14	-0.21	0.49	0.424	0.7981	-0.02	-0.15	0.11	0.804	0.9226
C12	MRI	paracardial fat	0.01	-0.36	0.39	0.947	0.9782	0.04	-0.09	0.16	0.568	0.8542
C12.1	MRI	paracardial fat	0.04	-0.32	0.41	0.81	0.917	0.08	-0.05	0.2	0.229	0.6898
C14	MRI	paracardial fat	0.12	-0.25	0.49	0.524	0.8492	0.05	-0.07	0.17	0.417	0.7803
C14.1	MRI	paracardial fat	0.06	-0.32	0.44	0.765	0.9002	0.07	-0.06	0.19	0.302	0.7023
C14.1.OH	MRI	paracardial fat	-0.01	-0.36	0.33	0.933	0.9782	-0.06	-0.19	0.07	0.337	0.7023
C14.2	MRI	paracardial fat	0.1	-0.28	0.48	0.609	0.8547	0.03	-0.09	0.16	0.599	0.8663
C14.2.OH	MRI	paracardial fat	0.14	-0.25	0.54	0.472	0.8201	-0.03	-0.16	0.1	0.625	0.8772
C16	MRI	paracardial fat	0.16	-0.22	0.55	0.397	0.7981	0.02	-0.11	0.14	0.812	0.9226
C16.1.OH	MRI	paracardial fat	0.1	-0.28	0.48	0.597	0.8492	0.04	-0.09	0.17	0.544	0.8542
C16.2	MRI	paracardial fat	0.1	-0.29	0.48	0.624	0.8599	0.04	-0.08	0.17	0.5	0.8482
C18	MRI	paracardial fat	0.19	-0.15	0.53	0.273	0.7114	-0.11	-0.25	0.02	0.106	0.5521
C18.1	MRI	paracardial fat	0.32	-0.04	0.69	0.079	0.7009	0.04	-0.09	0.17	0.567	0.8542
C18.2	MRI	paracardial fat	0.22	-0.13	0.57	0.211	0.7009	-0.03	-0.16	0.11	0.699	0.9199
Ala	MRI	paracardial fat	0.01	-0.32	0.34	0.953	0.9782	0.19	0.06	0.32	0.004	0.1629
Arg	MRI	paracardial fat	0.29	-0.05	0.63	0.09	0.7009	-0.09	-0.24	0.05	0.195	0.6762
Asn	MRI	paracardial fat	-0.18	-0.56	0.21	0.36	0.7981	-0.01	-0.14	0.12	0.896	0.9685
Asp	MRI	paracardial fat	0.51	0.14	0.87	0.008	0.5488	0.1	-0.04	0.24	0.149	0.6137
Cit	MRI	paracardial fat	0.07	-0.28	0.42	0.702	0.8754	-0.07	-0.2	0.06	0.283	0.7023
Gln	MRI	paracardial fat	0.15	-0.2	0.49	0.406	0.7981	-0.07	-0.2	0.07	0.327	0.7023
Glu	MRI	paracardial fat	0.3	-0.04	0.64	0.082	0.7009	0.19	0.07	0.31	0.001	0.1043
Gly	MRI	paracardial fat	0.24	-0.15	0.63	0.23	0.7009	-0.17	-0.29	-0.06	0.004	0.1629
His	MRI	paracardial fat	0.04	-0.34	0.42	0.83	0.9182	-0.1	-0.24	0.04	0.157	0.6137
Ile	MRI	paracardial fat	0.01	-0.29	0.31	0.962	0.9782	0.11	0	0.23	0.057	0.4048
Leu	MRI	paracardial fat	0.06	-0.25	0.37	0.691	0.8754	0.09	-0.03	0.21	0.151	0.6137
Lys	MRI	paracardial fat	0.14	-0.25	0.52	0.485	0.8228	0.02	-0.12	0.16	0.778	0.9226
Met	MRI	paracardial fat	0.28	-0.09	0.66	0.136	0.7009	0.01	-0.12	0.15	0.849	0.9405
Orn	MRI	paracardial fat	0.12	-0.27	0.5	0.548	0.8492	0.04	-0.1	0.17	0.587	0.8657
Phe	MRI	paracardial fat	0.28	-0.09	0.65	0.131	0.7009	0.09	-0.05	0.23	0.21	0.6898
Pro	MRI	paracardial fat	0.31	-0.05	0.68	0.094	0.7009	0.06	-0.07	0.18	0.371	0.7323
Ser	MRI	paracardial fat	0.42	0.04	0.8	0.03	0.7009	-0.05	-0.17	0.08	0.435	0.8043
Thr	MRI	paracardial fat	0.16	-0.24	0.56	0.426	0.7981	-0.09	-0.22	0.04	0.168	0.6271
Trp	MRI	paracardial fat	-0.18	-0.53	0.17	0.312	0.7584	0.05	-0.09	0.19	0.498	0.8482
Tyr	MRI	paracardial fat	0.26	-0.12	0.65	0.174	0.7009	0.17	0.04	0.3	0.014	0.2819
Val	MRI	paracardial fat	0.06	-0.28	0.4	0.71	0.8754	0.14	0.01	0.27	0.037	0.4048
Ac.Orn	MRI	paracardial fat	-0.07	-0.45	0.3	0.698	0.8754	0.07	-0.07	0.2	0.33	0.7023
ADMA	MRI	paracardial fat	-0.29	-0.67	0.09	0.129	0.7009	0.13	-0.01	0.27	0.067	0.4048
alpha.AAA	MRI	paracardial fat	-0.03	-0.37	0.31	0.867	0.9376	0.12	0	0.24	0.054	0.4048
Creatinine	MRI	paracardial fat	0.17	-0.15	0.49	0.294	0.7406	0	-0.11	0.11	0.997	0.9995
Kynurenine	MRI	paracardial fat	0.17	-0.22	0.56	0.398	0.7981	0.05	-0.08	0.18	0.469	0.8241
Met.SO	MRI	paracardial fat	0.27	-0.1	0.64	0.154	0.7009	0.14	0	0.28	0.045	0.4048
SDMA	MRI	paracardial fat	0.24	-0.13	0.61	0.196	0.7009	0.04	-0.1	0.18	0.569	0.8542
Spermidine	MRI	paracardial fat	0.14	-0.18	0.46	0.391	0.7981	-0.07	-0.22	0.07	0.306	0.7023
t4.OH.Pro	MRI	paracardial fat	0.23	-0.16	0.62	0.252	0.7041	0	-0.13	0.13	0.999	0.9995
Taurine	MRI	paracardial fat	0	-0.35	0.34	0.982	0.9824	0	-0.13	0.14	0.967	0.9927
total.DMA	MRI	paracardial fat	0.15	-0.22	0.52	0.415	0.7981	-0.06	-0.2	0.07	0.351	0.7115
lysoPC.a.C16.0	MRI	paracardial fat	-0.04	-0.38	0.3	0.826	0.9182	-0.13	-0.26	0	0.052	0.4048
lysoPC.a.C16.1	MRI	paracardial fat	-0.1	-0.43	0.23	0.562	0.8492	0.01	-0.12	0.14	0.919	0.9825
lysoPC.a.C17.0	MRI	paracardial fat	-0.2	-0.54	0.14	0.251	0.7041	-0.24	-0.38	-0.11	0	0.0517
lysoPC.a.C18.0	MRI	paracardial fat	0.12	-0.24	0.47	0.52	0.8492	-0.14	-0.28	-0.01	0.037	0.4048
lysoPC.a.C18.1	MRI	paracardial fat	-0.28	-0.59	0.03	0.077	0.7009	-0.14	-0.27	-0.01	0.034	0.4048
lysoPC.a.C18.2	MRI	paracardial fat	-0.16	-0.48	0.17	0.348	0.7981	-0.15	-0.27	-0.02	0.022	0.3612
lysoPC.a.C20.3	MRI	paracardial fat	-0.08	-0.42	0.27	0.666	0.8754	-0.04	-0.18	0.09	0.553	0.8542
lysoPC.a.C20.4	MRI	paracardial fat	0.08	-0.26	0.42	0.637	0.8605	-0.12	-0.25	0	0.054	0.4048
PC.aa.C28.1	MRI	paracardial fat	0.03	-0.31	0.37	0.876	0.9409	0.04	-0.1	0.17	0.597	0.8663
PC.aa.C30.0	MRI	paracardial fat	-0.1	-0.46	0.26	0.577	0.8492	0.11	-0.02	0.24	0.105	0.5521
PC.aa.C32.0	MRI	paracardial fat	-0.1	-0.44	0.25	0.57	0.8492	0.07	-0.07	0.2	0.322	0.7023
PC.aa.C32.1	MRI	paracardial fat	-0.15	-0.48	0.19	0.388	0.7981	0.13	0	0.25	0.042	0.4048
PC.aa.C32.2	MRI	paracardial fat	0.11	-0.23	0.45	0.521	0.8492	0.08	-0.05	0.22	0.221	0.6898
PC.aa.C32.3	MRI	paracardial fat	0.08	-0.24	0.39	0.621	0.8599	0	-0.13	0.13	0.961	0.9927
PC.aa.C34.1	MRI	paracardial fat	-0.26	-0.59	0.07	0.118	0.7009	0.02	-0.11	0.14	0.796	0.9226
PC.aa.C34.2	MRI	paracardial fat	0.07	-0.25	0.38	0.682	0.8754	0.01	-0.12	0.15	0.85	0.9405
PC.aa.C34.3	MRI	paracardial fat	-0.02	-0.36	0.31	0.901	0.9597	0.07	-0.06	0.19	0.298	0.7023
PC.aa.C34.4	MRI	paracardial fat	0.07	-0.27	0.41	0.674	0.8754	0.1	-0.03	0.24	0.126	0.5733
PC.aa.C36.1	MRI	paracardial fat	-0.21	-0.54	0.12	0.209	0.7009	0.08	-0.04	0.21	0.199	0.6768
PC.aa.C36.2	MRI	paracardial fat	0.03	-0.29	0.34	0.864	0.9376	0.03	-0.1	0.16	0.673	0.9186
PC.aa.C36.3	MRI	paracardial fat	-0.03	-0.38	0.31	0.846	0.9292	0.11	-0.02	0.24	0.099	0.5521
PC.aa.C36.4	MRI	paracardial fat	0.01	-0.33	0.34	0.965	0.9782	0.07	-0.06	0.2	0.305	0.7023
PC.aa.C36.5	MRI	paracardial fat	-0.35	-0.66	-0.03	0.032	0.7009	0.02	-0.11	0.16	0.743	0.9226
PC.aa.C36.6	MRI	paracardial fat	-0.15	-0.49	0.2	0.397	0.7981	0.04	-0.09	0.17	0.547	0.8542
PC.aa.C38.0	MRI	paracardial fat	-0.13	-0.48	0.22	0.462	0.8129	-0.01	-0.15	0.12	0.865	0.9492
PC.aa.C38.1	MRI	paracardial fat	-0.05	-0.39	0.29	0.789	0.9145	-0.08	-0.22	0.06	0.271	0.7023
PC.aa.C38.3	MRI	paracardial fat	0.12	-0.21	0.45	0.46	0.8129	0.16	0.04	0.28	0.009	0.2526
PC.aa.C38.4	MRI	paracardial fat	0.15	-0.19	0.48	0.386	0.7981	0.08	-0.05	0.21	0.227	0.6898
PC.aa.C38.5	MRI	paracardial fat	-0.2	-0.54	0.14	0.24	0.7009	0.04	-0.09	0.18	0.524	0.8542
PC.aa.C38.6	MRI	paracardial fat	-0.16	-0.52	0.21	0.394	0.7981	0	-0.14	0.14	0.991	0.9995
PC.aa.C40.2	MRI	paracardial fat	-0.22	-0.57	0.12	0.203	0.7009	-0.03	-0.17	0.11	0.685	0.9199
PC.aa.C40.3	MRI	paracardial fat	-0.21	-0.54	0.12	0.215	0.7009	-0.04	-0.18	0.1	0.573	0.8542
PC.aa.C40.4	MRI	paracardial fat	0.14	-0.21	0.49	0.432	0.7993	0.08	-0.05	0.2	0.234	0.6898
PC.aa.C40.5	MRI	paracardial fat	0.04	-0.3	0.38	0.802	0.917	0.08	-0.05	0.21	0.218	0.6898
PC.aa.C40.6	MRI	paracardial fat	-0.04	-0.37	0.29	0.819	0.9182	0.07	-0.06	0.21	0.3	0.7023
PC.aa.C42.0	MRI	paracardial fat	-0.21	-0.54	0.12	0.217	0.7009	-0.02	-0.14	0.11	0.815	0.9226
PC.aa.C42.1	MRI	paracardial fat	-0.2	-0.55	0.15	0.26	0.7041	-0.01	-0.15	0.12	0.828	0.9302
PC.aa.C42.2	MRI	paracardial fat	-0.27	-0.63	0.09	0.14	0.7009	-0.03	-0.17	0.1	0.619	0.8772
PC.aa.C42.4	MRI	paracardial fat	0.01	-0.36	0.37	0.976	0.9824	-0.02	-0.16	0.11	0.734	0.9226
PC.aa.C42.5	MRI	paracardial fat	-0.27	-0.59	0.06	0.105	0.7009	0.02	-0.12	0.16	0.79	0.9226
PC.aa.C42.6	MRI	paracardial fat	-0.33	-0.67	0.02	0.066	0.7009	-0.02	-0.15	0.12	0.805	0.9226
PC.ae.C30.0	MRI	paracardial fat	-0.08	-0.43	0.27	0.642	0.8605	-0.06	-0.19	0.07	0.331	0.7023
PC.ae.C32.1	MRI	paracardial fat	-0.06	-0.4	0.27	0.714	0.8754	0.05	-0.08	0.18	0.445	0.8043
PC.ae.C32.2	MRI	paracardial fat	0.05	-0.27	0.38	0.743	0.8889	0.01	-0.11	0.14	0.814	0.9226
PC.ae.C34.0	MRI	paracardial fat	-0.27	-0.6	0.06	0.11	0.7009	-0.04	-0.18	0.1	0.555	0.8542
PC.ae.C34.1	MRI	paracardial fat	-0.24	-0.58	0.11	0.181	0.7009	-0.06	-0.2	0.07	0.348	0.7115
PC.ae.C34.2	MRI	paracardial fat	-0.05	-0.37	0.26	0.739	0.8889	-0.06	-0.19	0.07	0.371	0.7323
PC.ae.C34.3	MRI	paracardial fat	-0.04	-0.36	0.28	0.783	0.9145	-0.14	-0.26	-0.01	0.028	0.4048
PC.ae.C36.0	MRI	paracardial fat	-0.26	-0.58	0.06	0.116	0.7009	-0.02	-0.16	0.12	0.809	0.9226
PC.ae.C36.1	MRI	paracardial fat	-0.26	-0.58	0.06	0.106	0.7009	-0.11	-0.24	0.03	0.133	0.5884
PC.ae.C36.2	MRI	paracardial fat	-0.17	-0.47	0.13	0.26	0.7041	-0.15	-0.28	-0.02	0.022	0.3612
PC.ae.C36.3	MRI	paracardial fat	-0.1	-0.43	0.23	0.554	0.8492	-0.05	-0.18	0.09	0.499	0.8482
PC.ae.C36.4	MRI	paracardial fat	0.18	-0.17	0.53	0.304	0.7526	0.1	-0.05	0.24	0.19	0.6762
PC.ae.C36.5	MRI	paracardial fat	0.08	-0.26	0.42	0.632	0.8605	0.04	-0.1	0.18	0.567	0.8542
PC.ae.C38.0	MRI	paracardial fat	-0.31	-0.64	0.01	0.055	0.7009	-0.04	-0.18	0.09	0.543	0.8542
PC.ae.C38.1	MRI	paracardial fat	-0.24	-0.61	0.14	0.214	0.7009	-0.03	-0.16	0.1	0.665	0.9158
PC.ae.C38.2	MRI	paracardial fat	-0.49	-0.82	-0.15	0.005	0.5488	-0.13	-0.26	0.01	0.063	0.4048
PC.ae.C38.3	MRI	paracardial fat	-0.2	-0.53	0.12	0.214	0.7009	-0.03	-0.16	0.11	0.715	0.9226
PC.ae.C38.4	MRI	paracardial fat	-0.02	-0.36	0.33	0.929	0.9782	-0.04	-0.18	0.11	0.615	0.8772
PC.ae.C38.5	MRI	paracardial fat	0.14	-0.22	0.49	0.446	0.8129	0.06	-0.08	0.2	0.4	0.7687
PC.ae.C38.6	MRI	paracardial fat	0.01	-0.33	0.36	0.94	0.9782	0.05	-0.09	0.19	0.461	0.8212
PC.ae.C40.1	MRI	paracardial fat	-0.2	-0.52	0.12	0.224	0.7009	-0.09	-0.23	0.04	0.179	0.6539
PC.ae.C40.2	MRI	paracardial fat	-0.09	-0.41	0.23	0.577	0.8492	-0.1	-0.24	0.04	0.16	0.6137
PC.ae.C40.3	MRI	paracardial fat	-0.12	-0.42	0.17	0.418	0.7981	-0.1	-0.23	0.02	0.11	0.5563
PC.ae.C40.4	MRI	paracardial fat	-0.09	-0.44	0.25	0.591	0.8492	-0.07	-0.21	0.07	0.315	0.7023
PC.ae.C40.5	MRI	paracardial fat	-0.22	-0.58	0.14	0.232	0.7009	-0.07	-0.2	0.07	0.319	0.7023
PC.ae.C40.6	MRI	paracardial fat	-0.23	-0.57	0.11	0.177	0.7009	-0.08	-0.22	0.06	0.241	0.6898
PC.ae.C42.1	MRI	paracardial fat	-0.15	-0.49	0.18	0.369	0.7981	-0.12	-0.26	0.02	0.083	0.4874
PC.ae.C42.2	MRI	paracardial fat	-0.06	-0.39	0.28	0.738	0.8889	-0.12	-0.25	0.01	0.067	0.4048
PC.ae.C42.3	MRI	paracardial fat	-0.28	-0.59	0.04	0.083	0.7009	-0.14	-0.28	0	0.046	0.4048
PC.ae.C42.4	MRI	paracardial fat	-0.12	-0.44	0.21	0.479	0.8227	-0.11	-0.24	0.03	0.116	0.5639
PC.ae.C42.5	MRI	paracardial fat	-0.07	-0.42	0.28	0.686	0.8754	-0.02	-0.15	0.11	0.73	0.9226
PC.ae.C44.3	MRI	paracardial fat	-0.1	-0.48	0.27	0.587	0.8492	-0.07	-0.2	0.07	0.328	0.7023
PC.ae.C44.4	MRI	paracardial fat	-0.13	-0.47	0.21	0.459	0.8129	-0.05	-0.18	0.08	0.446	0.8043
PC.ae.C44.5	MRI	paracardial fat	0.06	-0.3	0.42	0.749	0.889	0.01	-0.13	0.14	0.931	0.9852
PC.ae.C44.6	MRI	paracardial fat	-0.1	-0.46	0.25	0.569	0.8492	-0.02	-0.14	0.11	0.801	0.9226
SM..OH..C14.1	MRI	paracardial fat	0.09	-0.21	0.4	0.551	0.8492	-0.04	-0.17	0.08	0.506	0.8488
SM..OH..C16.1	MRI	paracardial fat	0.08	-0.22	0.37	0.599	0.8492	-0.07	-0.19	0.06	0.313	0.7023
SM..OH..C22.1	MRI	paracardial fat	0.19	-0.1	0.48	0.191	0.7009	-0.06	-0.19	0.08	0.414	0.7803
SM..OH..C22.2	MRI	paracardial fat	0.14	-0.15	0.43	0.327	0.7838	-0.05	-0.17	0.07	0.378	0.7356
SM..OH..C24.1	MRI	paracardial fat	0.19	-0.09	0.47	0.181	0.7009	-0.03	-0.17	0.11	0.691	0.9199
SM.C16.0	MRI	paracardial fat	0.2	-0.1	0.51	0.196	0.7009	-0.1	-0.23	0.03	0.124	0.5733
SM.C16.1	MRI	paracardial fat	0.39	0.07	0.7	0.016	0.7009	0.08	-0.05	0.21	0.241	0.6898
SM.C18.0	MRI	paracardial fat	0.17	-0.14	0.49	0.284	0.7278	0.03	-0.11	0.17	0.699	0.9199
SM.C18.1	MRI	paracardial fat	0.28	-0.03	0.6	0.078	0.7009	0.07	-0.06	0.2	0.279	0.7023
SM.C20.2	MRI	paracardial fat	0.29	-0.01	0.58	0.054	0.7009	0.02	-0.12	0.16	0.771	0.9226
SM.C24.0	MRI	paracardial fat	0.35	0.03	0.66	0.031	0.7009	-0.02	-0.16	0.12	0.777	0.9226
SM.C24.1	MRI	paracardial fat	0.31	0	0.63	0.053	0.7009	-0.01	-0.14	0.12	0.875	0.9539
H1	MRI	paracardial fat	0.22	-0.1	0.53	0.175	0.7009	-0.01	-0.12	0.1	0.922	0.9825
fischer_ratio	MRI	paracardial fat	-0.07	-0.42	0.28	0.692	0.7903	0.01	-0.11	0.13	0.865	0.9347
GABR	MRI	paracardial fat	0.15	-0.2	0.5	0.401	0.6995	-0.08	-0.22	0.06	0.279	0.6826
pro_cit	MRI	paracardial fat	0.17	-0.19	0.52	0.363	0.6977	0.07	-0.07	0.2	0.348	0.6826
aaa	MRI	paracardial fat	0.19	-0.17	0.56	0.302	0.6977	0.12	-0.02	0.27	0.084	0.3354
bcaa	MRI	paracardial fat	0.04	-0.28	0.35	0.813	0.8555	0.12	-0.01	0.25	0.062	0.2739
gluco_aa	MRI	paracardial fat	0.34	-0.03	0.71	0.068	0.6651	0.04	-0.09	0.17	0.56	0.7467
keto_aa	MRI	paracardial fat	0.1	-0.24	0.43	0.572	0.7758	0.07	-0.06	0.2	0.27	0.6826
adma_arg	MRI	paracardial fat	-0.41	-0.79	-0.03	0.033	0.5771	0.18	0.03	0.32	0.015	0.2008
met_ox	MRI	paracardial fat	0.08	-0.28	0.43	0.66	0.7759	0.16	0.02	0.3	0.021	0.2008
cit_arg	MRI	paracardial fat	-0.13	-0.5	0.24	0.495	0.7623	0.02	-0.12	0.16	0.759	0.8596
orn_arg	MRI	paracardial fat	-0.12	-0.48	0.25	0.531	0.771	0.1	-0.04	0.24	0.149	0.5401
beta_ox	MRI	paracardial fat	0.17	-0.21	0.56	0.366	0.6977	0	-0.12	0.12	0.997	0.9972
omega_ox	MRI	paracardial fat	-0.4	-0.8	-0.01	0.043	0.5771	-0.08	-0.21	0.05	0.204	0.6763
total_AC	MRI	paracardial fat	0.22	-0.17	0.61	0.259	0.693	0.04	-0.08	0.16	0.557	0.7467
total_longAC	MRI	paracardial fat	0.15	-0.22	0.53	0.425	0.7038	0.02	-0.1	0.14	0.766	0.8596
total_medAC	MRI	paracardial fat	0.17	-0.18	0.53	0.343	0.6977	0.01	-0.12	0.14	0.888	0.9349
total_shortAC	MRI	paracardial fat	0.25	-0.14	0.64	0.207	0.6884	0.02	-0.1	0.14	0.758	0.8596
total_mufaAC	MRI	paracardial fat	0.17	-0.2	0.54	0.358	0.6977	0.04	-0.08	0.16	0.522	0.7467
total_pufaAC	MRI	paracardial fat	0.16	-0.21	0.53	0.402	0.6995	0	-0.12	0.13	0.98	0.9972
total_sfaAC	MRI	paracardial fat	0.23	-0.17	0.62	0.258	0.693	0.03	-0.09	0.15	0.582	0.7509
pla2	MRI	paracardial fat	0.04	-0.27	0.34	0.809	0.8555	-0.16	-0.29	-0.04	0.009	0.2008
total_lysoPC	MRI	paracardial fat	-0.08	-0.42	0.25	0.615	0.7758	-0.14	-0.28	-0.01	0.031	0.2008
mufa_lysoPC	MRI	paracardial fat	-0.26	-0.57	0.05	0.1	0.6651	-0.12	-0.25	0.01	0.06	0.2739
pufa_lysoPC	MRI	paracardial fat	-0.08	-0.4	0.25	0.64	0.7758	-0.15	-0.28	-0.02	0.022	0.2008
sfa_lysoPC	MRI	paracardial fat	0	-0.35	0.34	0.99	0.9902	-0.14	-0.27	-0.01	0.035	0.2008
mufaPC_sfaPC	MRI	paracardial fat	-0.08	-0.4	0.24	0.628	0.7758	-0.04	-0.17	0.08	0.475	0.7367
PCae_PCaa	MRI	paracardial fat	-0.01	-0.3	0.27	0.93	0.9534	-0.12	-0.24	-0.01	0.03	0.2008
pufaPC_mufaPC	MRI	paracardial fat	0.26	-0.11	0.62	0.166	0.6651	-0.02	-0.15	0.11	0.774	0.8596
pufaPC_sfaPC	MRI	paracardial fat	0.26	-0.11	0.63	0.161	0.6651	-0.05	-0.18	0.07	0.392	0.6826
total_sfaPCax	MRI	paracardial fat	-0.19	-0.52	0.14	0.26	0.693	0.03	-0.1	0.16	0.649	0.8116
total_mufaPCax	MRI	paracardial fat	-0.24	-0.57	0.09	0.152	0.6651	0.04	-0.08	0.17	0.479	0.7367
total_pufaPCax	MRI	paracardial fat	-0.04	-0.35	0.27	0.796	0.8555	0.07	-0.07	0.2	0.315	0.6826
total_PCax	MRI	paracardial fat	-0.1	-0.41	0.22	0.54	0.771	0.08	-0.05	0.21	0.249	0.6826
total_PCaa	MRI	paracardial fat	-0.08	-0.39	0.23	0.607	0.7758	0.08	-0.05	0.21	0.22	0.6763
total_PCae	MRI	paracardial fat	-0.13	-0.46	0.2	0.44	0.7038	-0.04	-0.18	0.09	0.531	0.7467
total_SM	MRI	paracardial fat	0.24	-0.07	0.55	0.122	0.6651	-0.06	-0.19	0.07	0.382	0.6826
total_SM.OH	MRI	paracardial fat	0.14	-0.14	0.43	0.325	0.6977	-0.06	-0.19	0.07	0.352	0.6826
total_SM_nonOH	MRI	paracardial fat	0.25	-0.06	0.56	0.117	0.6651	-0.05	-0.18	0.08	0.471	0.7367
SM_PC	MRI	paracardial fat	0.43	0.16	0.69	0.002	0.0875	-0.05	-0.16	0.06	0.328	0.6826
SM.OH_SMnonOH	MRI	paracardial fat	-0.21	-0.51	0.1	0.188	0.6834	-0.05	-0.18	0.07	0.391	0.6826

## Sheet: ECAT
metabolite	group	exposure	estimate_w	CI_low_w	CI_high_w	p_val_w	p_val_FDR_w	estimate_m	CI_low_m	CI_high_m	p_val_m	p_val_FDR_m
C0	MRI	epicardial fat	0.25	0.02	0.48	0.032	0.391	0.07	-0.07	0.21	0.31	0.6378
C2	MRI	epicardial fat	0.03	-0.22	0.29	0.793	0.9569	0.08	-0.05	0.21	0.208	0.5027
C3	MRI	epicardial fat	0.11	-0.12	0.34	0.353	0.8478	0.15	0.02	0.29	0.023	0.162
C3.DC..C4.OH.	MRI	epicardial fat	-0.16	-0.39	0.08	0.199	0.7864	0.02	-0.11	0.15	0.803	0.9057
C4	MRI	epicardial fat	0.24	0	0.48	0.051	0.4856	0	-0.14	0.15	0.949	0.9768
C4.1	MRI	epicardial fat	0.23	0.02	0.43	0.032	0.391	-0.03	-0.18	0.11	0.672	0.8732
C5	MRI	epicardial fat	-0.07	-0.3	0.16	0.555	0.898	0.06	-0.07	0.19	0.349	0.6885
C7.DC	MRI	epicardial fat	-0.13	-0.36	0.1	0.255	0.8341	-0.01	-0.15	0.13	0.898	0.9428
C8	MRI	epicardial fat	0.05	-0.17	0.27	0.655	0.898	-0.02	-0.16	0.12	0.807	0.9057
C9	MRI	epicardial fat	-0.09	-0.3	0.12	0.403	0.8822	0.03	-0.11	0.17	0.701	0.8738
C10	MRI	epicardial fat	0.06	-0.17	0.29	0.609	0.898	-0.03	-0.16	0.11	0.695	0.8738
C10.1	MRI	epicardial fat	0.09	-0.14	0.31	0.436	0.8822	-0.04	-0.17	0.1	0.595	0.8523
C12	MRI	epicardial fat	0.01	-0.23	0.25	0.937	0.9858	0.02	-0.11	0.15	0.777	0.8972
C12.1	MRI	epicardial fat	0	-0.24	0.23	0.994	0.9993	0.06	-0.07	0.18	0.376	0.6954
C14	MRI	epicardial fat	0.09	-0.15	0.33	0.48	0.8822	0.03	-0.1	0.16	0.652	0.8707
C14.1	MRI	epicardial fat	0.03	-0.22	0.28	0.801	0.959	0.06	-0.07	0.19	0.354	0.6893
C14.1.OH	MRI	epicardial fat	-0.07	-0.29	0.16	0.554	0.898	-0.04	-0.17	0.1	0.595	0.8523
C14.2	MRI	epicardial fat	0.05	-0.2	0.29	0.711	0.9007	0.04	-0.08	0.17	0.487	0.8082
C14.2.OH	MRI	epicardial fat	0.07	-0.19	0.32	0.605	0.898	0.08	-0.05	0.21	0.245	0.5328
C16	MRI	epicardial fat	0.06	-0.19	0.31	0.64	0.898	-0.02	-0.15	0.11	0.77	0.8972
C16.1.OH	MRI	epicardial fat	-0.02	-0.26	0.23	0.879	0.9858	-0.02	-0.15	0.11	0.762	0.8972
C16.2	MRI	epicardial fat	0.04	-0.21	0.29	0.751	0.9371	0.04	-0.09	0.17	0.521	0.827
C18	MRI	epicardial fat	0.01	-0.21	0.23	0.931	0.9858	-0.09	-0.23	0.05	0.209	0.5027
C18.1	MRI	epicardial fat	0.15	-0.08	0.39	0.198	0.7864	0.05	-0.09	0.18	0.506	0.8234
C18.2	MRI	epicardial fat	0.24	0.01	0.46	0.037	0.4182	0.04	-0.09	0.18	0.535	0.8397
Ala	MRI	epicardial fat	0.19	-0.03	0.4	0.085	0.5702	0.1	-0.03	0.24	0.142	0.4184
Arg	MRI	epicardial fat	0.19	-0.03	0.41	0.086	0.5702	-0.06	-0.21	0.08	0.396	0.7012
Asn	MRI	epicardial fat	0.13	-0.12	0.38	0.29	0.8341	0.02	-0.11	0.15	0.78	0.8972
Asp	MRI	epicardial fat	0.22	-0.02	0.47	0.071	0.5702	-0.14	-0.28	0	0.044	0.2304
Cit	MRI	epicardial fat	0.12	-0.11	0.34	0.299	0.8341	-0.13	-0.26	0	0.059	0.2767
Gln	MRI	epicardial fat	0.08	-0.14	0.31	0.457	0.8822	-0.16	-0.29	-0.02	0.021	0.152
Glu	MRI	epicardial fat	0.31	0.09	0.53	0.005	0.3708	0.03	-0.09	0.16	0.588	0.8523
Gly	MRI	epicardial fat	0.12	-0.13	0.38	0.336	0.8478	-0.08	-0.2	0.04	0.212	0.5027
His	MRI	epicardial fat	0.06	-0.18	0.31	0.61	0.898	-0.03	-0.17	0.12	0.716	0.8738
Ile	MRI	epicardial fat	0.04	-0.15	0.24	0.651	0.898	0.05	-0.07	0.17	0.386	0.7007
Leu	MRI	epicardial fat	0.08	-0.12	0.28	0.444	0.8822	0.03	-0.09	0.16	0.632	0.8707
Lys	MRI	epicardial fat	0.06	-0.18	0.31	0.609	0.898	0.02	-0.13	0.16	0.823	0.9057
Met	MRI	epicardial fat	0.19	-0.06	0.43	0.134	0.6765	0.02	-0.12	0.15	0.82	0.9057
Orn	MRI	epicardial fat	0.13	-0.11	0.38	0.284	0.8341	-0.05	-0.18	0.09	0.508	0.8234
Phe	MRI	epicardial fat	0.2	-0.04	0.43	0.107	0.5915	0	-0.14	0.14	0.964	0.9791
Pro	MRI	epicardial fat	0.34	0.11	0.57	0.004	0.3708	-0.02	-0.15	0.11	0.76	0.8972
Ser	MRI	epicardial fat	0.18	-0.08	0.43	0.169	0.7417	-0.04	-0.17	0.09	0.542	0.8411
Thr	MRI	epicardial fat	0.3	0.04	0.55	0.023	0.3708	-0.03	-0.16	0.11	0.713	0.8738
Trp	MRI	epicardial fat	0.05	-0.18	0.28	0.651	0.898	-0.02	-0.17	0.13	0.77	0.8972
Tyr	MRI	epicardial fat	0.29	0.04	0.53	0.021	0.3708	0.04	-0.1	0.18	0.574	0.8523
Val	MRI	epicardial fat	0.11	-0.11	0.33	0.331	0.8478	0.06	-0.07	0.2	0.367	0.6954
Ac.Orn	MRI	epicardial fat	-0.05	-0.3	0.19	0.678	0.898	0.06	-0.07	0.2	0.37	0.6954
ADMA	MRI	epicardial fat	0.07	-0.18	0.32	0.577	0.898	0.1	-0.04	0.24	0.175	0.4721
alpha.AAA	MRI	epicardial fat	0.05	-0.18	0.27	0.686	0.898	0.01	-0.11	0.14	0.841	0.9166
Creatinine	MRI	epicardial fat	0.11	-0.1	0.31	0.303	0.8341	-0.02	-0.13	0.1	0.768	0.8972
Kynurenine	MRI	epicardial fat	0.16	-0.09	0.42	0.21	0.7996	-0.04	-0.17	0.09	0.581	0.8523
Met.SO	MRI	epicardial fat	0.03	-0.22	0.27	0.835	0.9753	0.09	-0.06	0.23	0.23	0.5194
SDMA	MRI	epicardial fat	0.11	-0.13	0.34	0.381	0.8822	0.03	-0.11	0.17	0.672	0.8732
Spermidine	MRI	epicardial fat	0.14	-0.06	0.35	0.173	0.7417	-0.07	-0.21	0.08	0.374	0.6954
t4.OH.Pro	MRI	epicardial fat	0.01	-0.25	0.27	0.947	0.9858	0.03	-0.11	0.16	0.701	0.8738
Taurine	MRI	epicardial fat	0.03	-0.19	0.25	0.779	0.9552	-0.03	-0.17	0.11	0.632	0.8707
total.DMA	MRI	epicardial fat	0.04	-0.19	0.28	0.716	0.9007	-0.05	-0.19	0.09	0.467	0.784
lysoPC.a.C16.0	MRI	epicardial fat	0.07	-0.14	0.29	0.502	0.8822	-0.12	-0.26	0.01	0.071	0.315
lysoPC.a.C16.1	MRI	epicardial fat	0.04	-0.17	0.26	0.685	0.898	-0.02	-0.15	0.12	0.825	0.9057
lysoPC.a.C17.0	MRI	epicardial fat	-0.06	-0.29	0.16	0.579	0.898	-0.23	-0.36	-0.09	0.001	0.0674
lysoPC.a.C18.0	MRI	epicardial fat	0.2	-0.03	0.43	0.085	0.5702	-0.15	-0.29	-0.01	0.033	0.1954
lysoPC.a.C18.1	MRI	epicardial fat	-0.04	-0.25	0.16	0.67	0.898	-0.08	-0.21	0.05	0.232	0.5194
lysoPC.a.C18.2	MRI	epicardial fat	-0.01	-0.22	0.21	0.956	0.9858	-0.12	-0.25	0.02	0.083	0.3361
lysoPC.a.C20.3	MRI	epicardial fat	0.05	-0.18	0.27	0.679	0.898	-0.1	-0.24	0.03	0.137	0.4175
lysoPC.a.C20.4	MRI	epicardial fat	0.18	-0.04	0.4	0.11	0.5915	-0.11	-0.24	0.02	0.092	0.3517
PC.aa.C28.1	MRI	epicardial fat	0.06	-0.16	0.28	0.612	0.898	-0.11	-0.24	0.03	0.114	0.3727
PC.aa.C30.0	MRI	epicardial fat	-0.08	-0.32	0.15	0.49	0.8822	-0.06	-0.2	0.07	0.348	0.6885
PC.aa.C32.0	MRI	epicardial fat	-0.06	-0.28	0.16	0.594	0.898	-0.11	-0.24	0.03	0.118	0.3741
PC.aa.C32.1	MRI	epicardial fat	-0.05	-0.26	0.17	0.666	0.898	0.03	-0.1	0.15	0.676	0.8732
PC.aa.C32.2	MRI	epicardial fat	0.08	-0.14	0.3	0.495	0.8822	0	-0.13	0.14	0.966	0.9791
PC.aa.C32.3	MRI	epicardial fat	0.08	-0.13	0.28	0.459	0.8822	-0.1	-0.23	0.03	0.143	0.4184
PC.aa.C34.1	MRI	epicardial fat	-0.12	-0.33	0.09	0.272	0.8341	-0.03	-0.16	0.09	0.595	0.8523
PC.aa.C34.2	MRI	epicardial fat	0.01	-0.19	0.22	0.898	0.9858	-0.07	-0.21	0.07	0.301	0.6279
PC.aa.C34.3	MRI	epicardial fat	-0.03	-0.24	0.19	0.809	0.9602	-0.01	-0.14	0.12	0.887	0.9397
PC.aa.C34.4	MRI	epicardial fat	0.13	-0.09	0.35	0.237	0.8235	0	-0.14	0.13	0.946	0.9768
PC.aa.C36.1	MRI	epicardial fat	-0.06	-0.27	0.15	0.57	0.898	-0.01	-0.14	0.12	0.885	0.9397
PC.aa.C36.2	MRI	epicardial fat	0.1	-0.11	0.3	0.354	0.8478	-0.08	-0.21	0.06	0.274	0.5886
PC.aa.C36.3	MRI	epicardial fat	-0.02	-0.24	0.21	0.888	0.9858	-0.08	-0.22	0.05	0.213	0.5027
PC.aa.C36.4	MRI	epicardial fat	0.07	-0.15	0.28	0.528	0.897	-0.04	-0.18	0.1	0.549	0.8433
PC.aa.C36.5	MRI	epicardial fat	-0.11	-0.32	0.1	0.291	0.8341	-0.01	-0.15	0.13	0.888	0.9397
PC.aa.C36.6	MRI	epicardial fat	-0.01	-0.23	0.22	0.957	0.9858	0	-0.14	0.13	0.95	0.9768
PC.aa.C38.0	MRI	epicardial fat	0.03	-0.2	0.26	0.787	0.9569	-0.03	-0.17	0.11	0.645	0.8707
PC.aa.C38.1	MRI	epicardial fat	0.01	-0.21	0.23	0.916	0.9858	-0.18	-0.32	-0.04	0.013	0.1382
PC.aa.C38.3	MRI	epicardial fat	0.18	-0.03	0.39	0.094	0.5702	-0.03	-0.16	0.09	0.58	0.8523
PC.aa.C38.4	MRI	epicardial fat	0.25	0.04	0.46	0.023	0.3708	-0.03	-0.16	0.1	0.656	0.8707
PC.aa.C38.5	MRI	epicardial fat	0.04	-0.18	0.26	0.699	0.9007	-0.03	-0.17	0.11	0.652	0.8707
PC.aa.C38.6	MRI	epicardial fat	-0.02	-0.25	0.22	0.893	0.9858	0.01	-0.13	0.15	0.882	0.9397
PC.aa.C40.2	MRI	epicardial fat	-0.07	-0.29	0.16	0.55	0.898	-0.1	-0.24	0.05	0.191	0.5027
PC.aa.C40.3	MRI	epicardial fat	-0.02	-0.23	0.2	0.883	0.9858	-0.1	-0.24	0.04	0.15	0.4212
PC.aa.C40.4	MRI	epicardial fat	0.24	0.01	0.46	0.041	0.4228	-0.04	-0.17	0.09	0.517	0.827
PC.aa.C40.5	MRI	epicardial fat	0.21	0	0.43	0.053	0.4856	0.03	-0.1	0.16	0.63	0.8707
PC.aa.C40.6	MRI	epicardial fat	0.12	-0.09	0.34	0.246	0.8337	0.03	-0.12	0.17	0.717	0.8738
PC.aa.C42.0	MRI	epicardial fat	0.05	-0.16	0.27	0.619	0.898	-0.06	-0.19	0.07	0.345	0.6885
PC.aa.C42.1	MRI	epicardial fat	0.04	-0.18	0.27	0.707	0.9007	-0.08	-0.22	0.05	0.211	0.5027
PC.aa.C42.2	MRI	epicardial fat	-0.09	-0.33	0.14	0.434	0.8822	-0.06	-0.2	0.08	0.414	0.7194
PC.aa.C42.4	MRI	epicardial fat	0.12	-0.11	0.36	0.311	0.8405	-0.09	-0.22	0.05	0.213	0.5027
PC.aa.C42.5	MRI	epicardial fat	-0.11	-0.32	0.1	0.29	0.8341	-0.06	-0.2	0.09	0.442	0.7512
PC.aa.C42.6	MRI	epicardial fat	0	-0.23	0.23	0.999	0.9993	-0.08	-0.22	0.05	0.23	0.5194
PC.ae.C30.0	MRI	epicardial fat	-0.08	-0.31	0.14	0.475	0.8822	-0.16	-0.29	-0.03	0.017	0.1382
PC.ae.C32.1	MRI	epicardial fat	0	-0.21	0.22	0.965	0.9858	-0.08	-0.21	0.05	0.235	0.5194
PC.ae.C32.2	MRI	epicardial fat	0.01	-0.2	0.22	0.917	0.9858	-0.09	-0.21	0.04	0.173	0.4721
PC.ae.C34.0	MRI	epicardial fat	-0.18	-0.39	0.04	0.109	0.5915	-0.19	-0.33	-0.05	0.009	0.13
PC.ae.C34.1	MRI	epicardial fat	-0.11	-0.34	0.11	0.319	0.8474	-0.17	-0.3	-0.03	0.016	0.1382
PC.ae.C34.2	MRI	epicardial fat	-0.08	-0.28	0.13	0.463	0.8822	-0.11	-0.24	0.03	0.115	0.3727
PC.ae.C34.3	MRI	epicardial fat	-0.14	-0.34	0.07	0.187	0.7794	-0.15	-0.28	-0.03	0.017	0.1382
PC.ae.C36.0	MRI	epicardial fat	-0.13	-0.34	0.08	0.214	0.7996	-0.11	-0.25	0.03	0.114	0.3727
PC.ae.C36.1	MRI	epicardial fat	-0.18	-0.38	0.03	0.094	0.5702	-0.2	-0.33	-0.06	0.006	0.105
PC.ae.C36.2	MRI	epicardial fat	-0.12	-0.31	0.08	0.234	0.8235	-0.21	-0.34	-0.08	0.002	0.0784
PC.ae.C36.3	MRI	epicardial fat	-0.1	-0.32	0.11	0.338	0.8478	-0.12	-0.25	0.02	0.085	0.3361
PC.ae.C36.4	MRI	epicardial fat	0.14	-0.09	0.37	0.224	0.8189	0	-0.15	0.15	0.979	0.9805
PC.ae.C36.5	MRI	epicardial fat	0.07	-0.15	0.29	0.514	0.8931	-0.03	-0.17	0.12	0.718	0.8738
PC.ae.C38.0	MRI	epicardial fat	-0.07	-0.29	0.14	0.489	0.8822	-0.06	-0.19	0.08	0.427	0.7342
PC.ae.C38.1	MRI	epicardial fat	-0.08	-0.33	0.16	0.496	0.8822	-0.12	-0.25	0.01	0.071	0.315
PC.ae.C38.2	MRI	epicardial fat	-0.19	-0.41	0.03	0.093	0.5702	-0.19	-0.33	-0.06	0.005	0.105
PC.ae.C38.3	MRI	epicardial fat	-0.07	-0.28	0.14	0.526	0.897	-0.2	-0.33	-0.06	0.005	0.105
PC.ae.C38.4	MRI	epicardial fat	0.08	-0.14	0.31	0.462	0.8822	-0.15	-0.3	-0.01	0.039	0.2111
PC.ae.C38.5	MRI	epicardial fat	0.2	-0.02	0.43	0.078	0.5702	-0.02	-0.16	0.13	0.804	0.9057
PC.ae.C38.6	MRI	epicardial fat	0.09	-0.13	0.32	0.418	0.8822	0	-0.14	0.14	0.98	0.9805
PC.ae.C40.1	MRI	epicardial fat	-0.02	-0.23	0.19	0.827	0.9732	-0.12	-0.26	0.02	0.085	0.3361
PC.ae.C40.2	MRI	epicardial fat	-0.04	-0.25	0.17	0.689	0.898	-0.2	-0.34	-0.06	0.006	0.105
PC.ae.C40.3	MRI	epicardial fat	-0.03	-0.22	0.16	0.757	0.9371	-0.22	-0.35	-0.1	0.001	0.0674
PC.ae.C40.4	MRI	epicardial fat	0.09	-0.13	0.31	0.411	0.8822	-0.18	-0.32	-0.04	0.01	0.1321
PC.ae.C40.5	MRI	epicardial fat	0.09	-0.15	0.32	0.453	0.8822	-0.13	-0.27	0	0.054	0.2629
PC.ae.C40.6	MRI	epicardial fat	0.06	-0.16	0.29	0.565	0.898	-0.12	-0.25	0.02	0.104	0.3727
PC.ae.C42.1	MRI	epicardial fat	0	-0.22	0.22	0.987	0.9993	-0.17	-0.31	-0.04	0.014	0.1382
PC.ae.C42.2	MRI	epicardial fat	0.02	-0.2	0.23	0.881	0.9858	-0.15	-0.28	-0.01	0.032	0.1954
PC.ae.C42.3	MRI	epicardial fat	-0.1	-0.3	0.11	0.346	0.8478	-0.12	-0.26	0.03	0.108	0.3727
PC.ae.C42.4	MRI	epicardial fat	0.05	-0.16	0.26	0.67	0.898	-0.19	-0.33	-0.05	0.007	0.1099
PC.ae.C42.5	MRI	epicardial fat	0.12	-0.11	0.35	0.295	0.8341	-0.11	-0.24	0.02	0.109	0.3727
PC.ae.C44.3	MRI	epicardial fat	-0.01	-0.25	0.24	0.966	0.9858	-0.11	-0.24	0.02	0.101	0.3727
PC.ae.C44.4	MRI	epicardial fat	0.02	-0.21	0.24	0.894	0.9858	-0.16	-0.29	-0.03	0.017	0.1382
PC.ae.C44.5	MRI	epicardial fat	0.17	-0.07	0.4	0.158	0.7214	-0.1	-0.23	0.04	0.149	0.4212
PC.ae.C44.6	MRI	epicardial fat	0.1	-0.12	0.33	0.37	0.8706	-0.08	-0.21	0.04	0.199	0.5027
SM..OH..C14.1	MRI	epicardial fat	0.01	-0.19	0.21	0.944	0.9858	-0.14	-0.26	-0.01	0.035	0.1954
SM..OH..C16.1	MRI	epicardial fat	-0.02	-0.21	0.17	0.852	0.9858	-0.15	-0.28	-0.02	0.024	0.162
SM..OH..C22.1	MRI	epicardial fat	0.14	-0.05	0.33	0.144	0.6768	-0.17	-0.31	-0.03	0.018	0.1382
SM..OH..C22.2	MRI	epicardial fat	0.07	-0.11	0.26	0.443	0.8822	-0.11	-0.23	0.01	0.085	0.3361
SM..OH..C24.1	MRI	epicardial fat	0.15	-0.04	0.33	0.113	0.5915	-0.14	-0.29	0	0.05	0.2495
SM.C16.0	MRI	epicardial fat	0.15	-0.05	0.35	0.142	0.6768	-0.22	-0.35	-0.08	0.001	0.0674
SM.C16.1	MRI	epicardial fat	0.23	0.03	0.44	0.026	0.3739	-0.06	-0.19	0.07	0.389	0.7007
SM.C18.0	MRI	epicardial fat	0.07	-0.13	0.28	0.488	0.8822	-0.11	-0.25	0.03	0.137	0.4175
SM.C18.1	MRI	epicardial fat	0.11	-0.1	0.31	0.302	0.8341	-0.06	-0.18	0.07	0.399	0.7012
SM.C20.2	MRI	epicardial fat	0.22	0.03	0.41	0.021	0.3708	-0.07	-0.21	0.07	0.301	0.6279
SM.C24.0	MRI	epicardial fat	0.26	0.06	0.47	0.011	0.3708	-0.18	-0.32	-0.04	0.013	0.1382
SM.C24.1	MRI	epicardial fat	0.26	0.06	0.47	0.011	0.3708	-0.14	-0.28	-0.01	0.035	0.1954
H1	MRI	epicardial fat	0.25	0.05	0.45	0.017	0.3708	-0.03	-0.14	0.09	0.639	0.8707
fischer_ratio	MRI	epicardial fat	-0.15	-0.38	0.07	0.184	0.6002	0.05	-0.07	0.18	0.419	0.6674
GABR	MRI	epicardial fat	0.02	-0.21	0.25	0.838	0.8936	0.01	-0.13	0.16	0.864	0.9337
pro_cit	MRI	epicardial fat	0.16	-0.07	0.39	0.18	0.6002	0.05	-0.09	0.19	0.451	0.6674
aaa	MRI	epicardial fat	0.24	0	0.47	0.049	0.3869	0	-0.15	0.14	0.95	0.9823
bcaa	MRI	epicardial fat	0.08	-0.12	0.29	0.43	0.8246	0.05	-0.08	0.18	0.448	0.6674
gluco_aa	MRI	epicardial fat	0.27	0.04	0.51	0.025	0.3869	-0.03	-0.17	0.1	0.642	0.803
keto_aa	MRI	epicardial fat	0.09	-0.13	0.31	0.407	0.8246	0.06	-0.07	0.2	0.374	0.6229
adma_arg	MRI	epicardial fat	-0.05	-0.3	0.2	0.698	0.8924	0.11	-0.04	0.25	0.149	0.3976
met_ox	MRI	epicardial fat	-0.16	-0.39	0.07	0.176	0.6002	0.11	-0.03	0.25	0.124	0.3976
cit_arg	MRI	epicardial fat	-0.02	-0.26	0.22	0.871	0.8936	-0.04	-0.18	0.11	0.613	0.7991
orn_arg	MRI	epicardial fat	0	-0.23	0.24	0.979	0.979	0	-0.14	0.14	0.988	0.9882
beta_ox	MRI	epicardial fat	-0.16	-0.41	0.08	0.195	0.6002	0.09	-0.04	0.21	0.175	0.4205
omega_ox	MRI	epicardial fat	-0.26	-0.51	0	0.049	0.3869	-0.09	-0.22	0.04	0.179	0.4205
total_AC	MRI	epicardial fat	0.05	-0.21	0.3	0.707	0.8924	0.1	-0.02	0.22	0.109	0.3976
total_longAC	MRI	epicardial fat	0.09	-0.15	0.34	0.454	0.8246	0.01	-0.11	0.14	0.826	0.9337
total_medAC	MRI	epicardial fat	0.05	-0.18	0.28	0.679	0.8924	-0.01	-0.14	0.12	0.847	0.9337
total_shortAC	MRI	epicardial fat	0.04	-0.21	0.3	0.728	0.8924	0.09	-0.03	0.22	0.147	0.3976
total_mufaAC	MRI	epicardial fat	0.09	-0.15	0.33	0.451	0.8246	0.02	-0.1	0.15	0.705	0.8544
total_pufaAC	MRI	epicardial fat	0.14	-0.1	0.38	0.244	0.6975	0.04	-0.09	0.17	0.533	0.7348
total_sfaAC	MRI	epicardial fat	0.05	-0.21	0.3	0.707	0.8924	0.1	-0.02	0.23	0.102	0.3976
pla2	MRI	epicardial fat	0.03	-0.16	0.23	0.732	0.8924	-0.06	-0.19	0.06	0.316	0.5743
total_lysoPC	MRI	epicardial fat	0.08	-0.14	0.29	0.487	0.8462	-0.12	-0.26	0.01	0.079	0.3976
mufa_lysoPC	MRI	epicardial fat	-0.03	-0.23	0.18	0.803	0.8924	-0.07	-0.21	0.06	0.285	0.5743
pufa_lysoPC	MRI	epicardial fat	0.05	-0.16	0.27	0.614	0.8924	-0.12	-0.25	0.01	0.069	0.3976
sfa_lysoPC	MRI	epicardial fat	0.11	-0.12	0.33	0.343	0.8246	-0.13	-0.27	0	0.053	0.3976
mufaPC_sfaPC	MRI	epicardial fat	-0.03	-0.24	0.18	0.752	0.8924	0.02	-0.11	0.14	0.772	0.9083
PCae_PCaa	MRI	epicardial fat	-0.03	-0.21	0.16	0.787	0.8924	-0.09	-0.21	0.02	0.114	0.3976
pufaPC_mufaPC	MRI	epicardial fat	0.21	-0.02	0.45	0.079	0.3869	0	-0.13	0.13	0.958	0.9823
pufaPC_sfaPC	MRI	epicardial fat	0.21	-0.03	0.45	0.081	0.3869	0.04	-0.08	0.17	0.506	0.7229
total_sfaPCax	MRI	epicardial fat	-0.07	-0.29	0.15	0.52	0.8667	-0.12	-0.25	0.02	0.089	0.3976
total_mufaPCax	MRI	epicardial fat	-0.1	-0.32	0.12	0.36	0.8246	-0.03	-0.16	0.09	0.619	0.7991
total_pufaPCax	MRI	epicardial fat	0.08	-0.13	0.28	0.451	0.8246	-0.08	-0.22	0.06	0.268	0.5743
total_PCax	MRI	epicardial fat	0.03	-0.18	0.23	0.786	0.8924	-0.07	-0.21	0.06	0.304	0.5743
total_PCaa	MRI	epicardial fat	0.03	-0.17	0.24	0.745	0.8924	-0.06	-0.2	0.07	0.353	0.6134
total_PCae	MRI	epicardial fat	-0.02	-0.23	0.2	0.871	0.8936	-0.13	-0.27	0.01	0.067	0.3976
total_SM	MRI	epicardial fat	0.17	-0.03	0.37	0.087	0.3869	-0.19	-0.32	-0.05	0.007	0.1451
total_SM.OH	MRI	epicardial fat	0.08	-0.1	0.27	0.387	0.8246	-0.15	-0.28	-0.02	0.029	0.382
total_SM_nonOH	MRI	epicardial fat	0.19	-0.01	0.39	0.065	0.3869	-0.19	-0.32	-0.05	0.007	0.1451
SM_PC	MRI	epicardial fat	0.18	0.01	0.36	0.042	0.3869	-0.06	-0.17	0.05	0.315	0.5743
SM.OH_SMnonOH	MRI	epicardial fat	-0.19	-0.39	0	0.054	0.3869	-0.09	-0.22	0.03	0.145	0.3976

[truncated: 26 more sheets: PECAT, RFF, RSFF, INTRFar, INTRFpm, INTRFql, INTRFra, SMFFar, SMFFpm, SMFFql, SMFFra, total_Mfat, TOTFFar, TOTFFpm, TOTFFql, TOTFFra, BFI, BMI, FFMI, HC …]
